# Supplementary material for: Analyzing natural herd immunity media discourse in the United Kingdom and the United States
Source: PLOS Glob Public Health. 2022 Jan 12;2(1):e0000078. doi: 10.1371/journal.pgph.0000078 (PMC10021579; doi:10.1371/journal.pgph.0000078)
Supplement: S1 Dataset — (CSV) [file pgph.0000078.s001.csv]

statement ID;"time";"document ID";"document title";"author";"source";"section";"type";"text";"person";"organization";"concept";"agreement";"Organization_Type"
62;2020-03-13 12:00:00;398;"UPHILL BATTLE When will the coronavirus pandemic peak?";"Debbie White";"thescottishsun.co.uk";"";"";"He added: If you suppress something very very hard when you release those measures it bounces back [the disease] and it bounces back at the wrong time. Our aim is to try and reduce the peak broaden the peak not suppress it completely.Also because the vast majority of pe…
63;2020-03-13 12:00:00;398;"UPHILL BATTLE When will the coronavirus pandemic peak?";"Debbie White";"thescottishsun.co.uk";"";"";"He added: If you suppress something very very hard when you release those measures it bounces back [the disease] and it bounces back at the wrong time. Our aim is to try and reduce the peak broaden the peak not suppress it completely.Also because the vast majority of pe…
56;2020-03-13 12:00:00;399;"BRACE YOURSELF Coronavirus: Millions in Scots MUST catch it to develop herd immunity";"Gemma Mullin";"thescottishsun.co.uk";"";"";"Sir Patrick Vallance the governments chief scientific advisor told Sky News :We think this virus is likely to be one that comes year on year becomes like a seasonal virus.Communities will become immune to it and thats going to be an imp…
59;2020-03-13 12:00:00;399;"BRACE YOURSELF Coronavirus: Millions in Scots MUST catch it to develop herd immunity";"Gemma Mullin";"thescottishsun.co.uk";"";"";"He told Radio 4: If you suppress something very very hard when you release those measures it bounces back  and it bounces back at the wrong time. So our aim is to try and reduce the peak  broaden the peak  not to suppress it completel…
60;2020-03-13 12:00:00;399;"BRACE YOURSELF Coronavirus: Millions in Scots MUST catch it to develop herd immunity";"Gemma Mullin";"thescottishsun.co.uk";"";"";"He told Radio 4: If you suppress something very very hard when you release those measures it bounces back  and it bounces back at the wrong time. So our aim is to try and reduce the peak  broaden the peak  not to suppress it completel…
61;2020-03-13 12:00:00;399;"BRACE YOURSELF Coronavirus: Millions in Scots MUST catch it to develop herd immunity";"Gemma Mullin";"thescottishsun.co.uk";"";"";"He told Radio 4: If you suppress something very very hard when you release those measures it bounces back  and it bounces back at the wrong time. So our aim is to try and reduce the peak  broaden the peak  not to suppress it completel…
57;2020-03-13 12:00:00;400;"The government hopes to ''build up some kind of herd immunity'' to coronavirus -the chief scientific adviser has defended decision to keep schools open in UK";"Gemma Mullin";"manchestereveningnews.co.uk";"";"";"He later told the BBC that the advice the government is following for tackling coronavirus is not looking to 'suppress' the disease entirely but to help create …
58;2020-03-13 12:00:00;400;"The government hopes to ''build up some kind of herd immunity'' to coronavirus -the chief scientific adviser has defended decision to keep schools open in UK";"Gemma Mullin";"manchestereveningnews.co.uk";"";"";"He later told the BBC that the advice the government is following for tackling coronavirus is not looking to 'suppress' the disease entirely but to help create …
54;2020-03-13 12:00:00;401;"Chief scientific adviser says coronavirus could come back every year";"Ben Turner";"liverpoolecho.co.uk";"";"";"Speaking with LBC radio today he said: 'If you suppress something very very hard when you release those measures it bounces back and at the wrong time so our aim is to try and reduce the peak broaden the peak not to suppress it completely.'Also because the va…
55;2020-03-13 12:00:00;401;"Chief scientific adviser says coronavirus could come back every year";"Ben Turner";"liverpoolecho.co.uk";"";"";"Speaking with LBC radio today he said: 'If you suppress something very very hard when you release those measures it bounces back and at the wrong time so our aim is to try and reduce the peak broaden the peak not to suppress it completely.'Also because the va…
52;2020-03-13 12:00:00;402;"What is herd immunity? How government''''s coronavirus approach works";"James Rodger";"birminghammail.co.uk";"";"";"Sir Patrick told the BBC that the advice the Government is following is not looking to 'suppress' the disease entirely but to help create a 'herd immunity in the UK' while protecting the most vulnerable from it.Asked if there is a fear that clamping down …
53;2020-03-13 12:00:00;402;"What is herd immunity? How government''''s coronavirus approach works";"James Rodger";"birminghammail.co.uk";"";"";"Sir Patrick told the BBC that the advice the Government is following is not looking to 'suppress' the disease entirely but to help create a 'herd immunity in the UK' while protecting the most vulnerable from it.Asked if there is a fear that clamping down …
50;2020-03-13 12:00:00;403;"Government ''want 40m to get coronavirus'' to build herd immunity";"Graeme Brown";"coventrytelegraph.net";"";"";"Sir Patrick said: 'That is exactly the risk you would expect from previous epidemics.'If you suppress something very very hard when you release those measures it bounces back and it bounces back at the wrong time.'Our aim is to try and reduce the peak broade…
51;2020-03-13 12:00:00;403;"Government ''want 40m to get coronavirus'' to build herd immunity";"Graeme Brown";"coventrytelegraph.net";"";"";"Sir Patrick said: 'That is exactly the risk you would expect from previous epidemics.'If you suppress something very very hard when you release those measures it bounces back and it bounces back at the wrong time.'Our aim is to try and reduce the peak broade…
49;2020-03-13 12:00:00;404;"Britains counter-virus strategy is a gamble";"Unspecified";"Financial Times (FT.Com)";"";"";"Facing criticism that the policy is too timid Sir Patrick has said the aim is to pull down and broaden the peak of the pandemic. This would allow the UK population to build up herd immunity over the summer to protect against a second wave of infection next winter and future…
47;2020-03-13 12:00:00;405;"Defiant Boris Johnson tries to keep Britain open for business";"George Parker Clive Crookson Sebastian Payne";"Financial Times (FT.Com)";"";"";"Some countries such as Singapore or Hong Kong have tried to quickly stamp out the disease with social distancing measures but Patrick Vallance Mr Johnsons chief scientific adviser said it was desirable to build up herd immunity…
48;2020-03-13 12:00:00;405;"Defiant Boris Johnson tries to keep Britain open for business";"George Parker Clive Crookson Sebastian Payne";"Financial Times (FT.Com)";"";"";"The problem is we dontknow if herd immunity can be achieved. Other coronaviruses can reinfect a few months down the line. We dont know yet for Covid-19.";"Rupert Beale";"Francis Crick Insitute";"Natural herd immunity is an app…
44;2020-03-13 12:00:00;406;"UKs chief scientific adviser defends herd immunity strategy for coronavirus";"George Parker Jim Packard Laura Hughes";"Financial Times (FT.Com)";"";"";"Defending Prime Minister Boris Johnsons decision not to follow other European countries by closing schools and banning mass gatherings Patrick Vallance said itwas the governments aim to reduce the peak of the epide…
45;2020-03-13 12:00:00;406;"UKs chief scientific adviser defends herd immunity strategy for coronavirus";"George Parker Jim Packard Laura Hughes";"Financial Times (FT.Com)";"";"";"If you suppress something very very hard when you release those measures it bounces back and it bounces back at the wrong time.He added: Our aim is to try to reduce the peak broaden the peak not suppress it comple…
46;2020-03-13 12:00:00;406;"UKs chief scientific adviser defends herd immunity strategy for coronavirus";"George Parker Jim Packard Laura Hughes";"Financial Times (FT.Com)";"";"";"If you suppress something very very hard when you release those measures it bounces back and it bounces back at the wrong time.He added: Our aim is to try to reduce the peak broaden the peak not suppress it comple…
40;2020-03-13 12:00:00;407;"Coronavirus to ''return every winter'' with 60 per cent of UK to be infected";"Martin Bagot";"Mirror.co.uk";"";"";"Sir Patrick said What we dont want is everybody to end up getting it in a short period of time so we swamp and overwhelm NHS services  thats the flattening of the peak.You cant stop it so you should end up with a broader peak during which time youd antici…
41;2020-03-13 12:00:00;407;"Coronavirus to ''return every winter'' with 60 per cent of UK to be infected";"Martin Bagot";"Mirror.co.uk";"";"";"Sir Patrick said What we dont want is everybody to end up getting it in a short period of time so we swamp and overwhelm NHS services  thats the flattening of the peak.You cant stop it so you should end up with a broader peak during which time youd antici…
42;2020-03-13 12:00:00;407;"Coronavirus to ''return every winter'' with 60 per cent of UK to be infected";"Martin Bagot";"Mirror.co.uk";"";"";"She said: I think if the virus goes through a population they may start to develop their own immunity but it is too early to know what that looks like.We are a long way from what we would technically call herd immunity.";"Nicola Rose";"Medicines and Healt…
43;2020-03-13 12:00:00;407;"Coronavirus to ''return every winter'' with 60 per cent of UK to be infected";"Martin Bagot";"Mirror.co.uk";"";"";"Hanneke Schuitemaker a professor in virology at the Amsterdam University Medical Centre in the Netherlands said: We may indeed see waves and we really dont know whether there will be herd immunity or not in the near future.We are trying to contain the outb…
30;2020-03-13 12:00:00;408;"CORONAVIRUS: SCIENTISTS QUESTION GOVERNMENT POLICY ON HERD IMMUNITY";"Jane Kirby";"Press Association National Newswire";"";"";"On Twitter Prof Costello said: 'Doesn't this herd immunity strategy conflict with WHO policy? After the announcement of this being a pandemic Dr Tedros Director General WHO said 'The idea that countries should shift from containment to mitigati…
31;2020-03-13 12:00:00;408;"CORONAVIRUS: SCIENTISTS QUESTION GOVERNMENT POLICY ON HERD IMMUNITY";"Jane Kirby";"Press Association National Newswire";"";"";"On Twitter Prof Costello said: 'Doesn't this herd immunity strategy conflict with WHO policy? After the announcement of this being a pandemic Dr Tedros Director General WHO said 'The idea that countries should shift from containment to mitigati…
32;2020-03-13 12:00:00;408;"CORONAVIRUS: SCIENTISTS QUESTION GOVERNMENT POLICY ON HERD IMMUNITY";"Jane Kirby";"Press Association National Newswire";"";"";"But he tweeted a series of questions showing scepticism for the policy including: 'Will it impair efforts to restrict the immediate epidemic and cause more infections and deaths in the near term? Evidence suggests people shed virus early and th…
33;2020-03-13 12:00:00;408;"CORONAVIRUS: SCIENTISTS QUESTION GOVERNMENT POLICY ON HERD IMMUNITY";"Jane Kirby";"Press Association National Newswire";"";"";"But he tweeted a series of questions showing scepticism for the policy including: 'Will it impair efforts to restrict the immediate epidemic and cause more infections and deaths in the near term? Evidence suggests people shed virus early and th…
34;2020-03-13 12:00:00;408;"CORONAVIRUS: SCIENTISTS QUESTION GOVERNMENT POLICY ON HERD IMMUNITY";"Jane Kirby";"Press Association National Newswire";"";"";"'Vaccines are a safer way to develop herd immunity without the risks associated with the disease itself. Is it ethical to adopt a policy that threatens immediate casualties on the basis of an uncertain future benefit?'";"Anthony Costello";"Univ…
35;2020-03-13 12:00:00;408;"CORONAVIRUS: SCIENTISTS QUESTION GOVERNMENT POLICY ON HERD IMMUNITY";"Jane Kirby";"Press Association National Newswire";"";"";"'Vaccines are a safer way to develop herd immunity without the risks associated with the disease itself. Is it ethical to adopt a policy that threatens immediate casualties on the basis of an uncertain future benefit?'";"Anthony Costello";"Univ…
36;2020-03-13 12:00:00;408;"CORONAVIRUS: SCIENTISTS QUESTION GOVERNMENT POLICY ON HERD IMMUNITY";"Jane Kirby";"Press Association National Newswire";"";"";"In a separate tweet Devi Sridhar professor of global public health at Edinburgh University said: 'Part of my job is speaking truth to power. And the UK govt is (in my view) getting it wrong.'Other countries have shown speed is crucial. There is…
37;2020-03-13 12:00:00;408;"CORONAVIRUS: SCIENTISTS QUESTION GOVERNMENT POLICY ON HERD IMMUNITY";"Jane Kirby";"Press Association National Newswire";"";"";"'Yet if we slow the spread of the virus but are relying on herd immunity to protect the most vulnerable people we would still need 47 million people to be infected.'";"Jeremy Rossman";"University of Kent";"Natural herd immunity is an appropriat…
38;2020-03-13 12:00:00;408;"CORONAVIRUS: SCIENTISTS QUESTION GOVERNMENT POLICY ON HERD IMMUNITY";"Jane Kirby";"Press Association National Newswire";"";"";"'Yet if we slow the spread of the virus but are relying on herd immunity to protect the most vulnerable people we would still need 47 million people to be infected.'";"Jeremy Rossman";"University of Kent";"At risk populations can be protected i…
39;2020-03-13 12:00:00;408;"CORONAVIRUS: SCIENTISTS QUESTION GOVERNMENT POLICY ON HERD IMMUNITY";"Jane Kirby";"Press Association National Newswire";"";"";"However Martin Hibberd professor of emerging infectious disease at the London School of Hygiene and Tropical Medicine said it was unclear how the UK policieswill work compared to other European policies 'but I suspect they will be similar'.He a…
28;2020-03-13 12:00:00;409;"Coronavirus UK: What is herd immunity? Government plan at odds with WHO";"Liam Doyle";"express.co.uk";"";"";"He said: He appears to want #Covid19 to SPREAD to build herd immunity whilst protecting vulnerable groups and flattening the peak. This seems at odds with WHO policy and the policies of China Korea Japan etc.";"Anthony Costello";"University College London";"…
29;2020-03-13 12:00:00;409;"Coronavirus UK: What is herd immunity? Government plan at odds with WHO";"Liam Doyle";"express.co.uk";"";"";"Dr Tedros Adhanom Ghebreyesus announced itwas dangerous to mitigate rather than contain the virus.";"Tedros Adhanom Ghesbreyesus";"World Health Organization";"Natural herd immunity is an appropriate or efficacious COVID-19 control strategy/natural herd immun…
24;2020-03-13 12:00:00;410;"UK LONG WAY AWAY FROM HERD IMMUNITY STAGE EXPERTS SAY";"Nilima Marshall";"Press Association National Newswire";"";"";"Britain is still 'a long way away' from the stage where the population develops herd immunity to control the impact of the coronavirus outbreak experts have said.Their comments come a day after Sir Patrick Vallance the UK's chief scientific adviser said…
25;2020-03-13 12:00:00;410;"UK LONG WAY AWAY FROM HERD IMMUNITY STAGE EXPERTS SAY";"Nilima Marshall";"Press Association National Newswire";"";"";"Speaking at a media briefing in London she said: 'I think if the virus goes through a population they may start to develop their own immunity but it is too early to know what that looks like.'We are a long way from what we would technically call herd im…
26;2020-03-13 12:00:00;410;"UK LONG WAY AWAY FROM HERD IMMUNITY STAGE EXPERTS SAY";"Nilima Marshall";"Press Association National Newswire";"";"";"Meanwhile Hanneke Schuitemaker a professor in virology at the Amsterdam University Medical Centre in the Netherlands said it was 'worthwhile to keep all the efforts going' in developing a vaccine although it may take as long as 18 months to get to marke…
27;2020-03-13 12:00:00;410;"UK LONG WAY AWAY FROM HERD IMMUNITY STAGE EXPERTS SAY";"Nilima Marshall";"Press Association National Newswire";"";"";"'We may indeed see waves and we really don't know whether there will be herd immunity or not in the near future.'We are trying to contain the outbreak as much as possible - this then gives us time for vaccines to become available so you would be able to…
21;2020-03-13 12:00:00;411;"CORONAVIRUS: WHAT IS HERD IMMUNITY?";"Catherine Wylie Jane Kirby";"Press Association National Newswire";"";"";"He said the aim is to 'reduce the peak broaden the peak not suppress it completely also because the vast majority of people get a mild illness to build up some kind of herd immunity so more people are immune to this disease and we reduce the transmission'.";"S…
22;2020-03-13 12:00:00;411;"CORONAVIRUS: WHAT IS HERD IMMUNITY?";"Catherine Wylie Jane Kirby";"Press Association National Newswire";"";"";"'If you cocoon the elderly and you increase herd immunity then the spread of the virus in the community in a few months is going to be lower' she said.Asking people to self-isolate at home for seven days if they are ill is a way of slowing down transmission an…
23;2020-03-13 12:00:00;411;"CORONAVIRUS: WHAT IS HERD IMMUNITY?";"Catherine Wylie Jane Kirby";"Press Association National Newswire";"";"";"'If you cocoon the elderly and you increase herd immunity then the spread of the virus in the community in a few months is going to be lower' she said.Asking people to self-isolate at home for seven days if they are ill is a way of slowing down transmission an…
20;2020-03-13 12:00:00;412;"Coronavirus cases hit 798 as expert claims 60% of Brits must catch bug";"Emily Parker";"dailystar.co.uk";"";"";"The UK's Chief Science advisor Sir Patrick Vallance said: 'Around 60 percent is the sort of figure you need to get herd immunity. 'We want to suppress it not get rid of it completely -which you can't do anyway.'Communities will become immune to it and thats g…
18;2020-03-13 12:00:00;413;"Rishi Sunak was right to splash the cash but where were his plans to encourage enterprise?";"John Longworth";"The Telegraph Online";"";"";"Reading between the lines the briefing struck a balance between the need to garner naturally scarce medical resources during peak epidemic most effectively protecting those at greatest risk and recognising the need to create herd im…
19;2020-03-13 12:00:00;413;"Rishi Sunak was right to splash the cash but where were his plans to encourage enterprise?";"John Longworth";"The Telegraph Online";"";"";"Reading between the lines the briefing struck a balance between the need to garner naturally scarce medical resources during peak epidemic most effectively protecting those at greatest risk and recognising the need to create herd im…
17;2020-03-13 12:00:00;414;"Coronavirus: ''We want 60% of people to catch deadly bug'' admits government";"Kate Nelson";"dailystar.co.uk";"";"";"Speaking this morning England chief science advisor Sir Patrick Vallance said: 'Around 60 percent is the sort of figure you need to get herd immunity.'We want to suppress it not get rid of it completely -which you can't do anyway.'Communities will become…
15;2020-03-13 12:00:00;415;"Coronavirus: Government want 60% of population to get infected to build ''herd immunity''";"Oliver Milne";"Mirror.co.uk";"";"";"The UK's chief scientific adviser said that Britain will tackle the coronavirus when 60% of the country get infected to create a 'herd immunity' to the disease.Sir Patrick Vallance said that the advice the Government is following is not lookin…
16;2020-03-13 12:00:00;415;"Coronavirus: Government want 60% of population to get infected to build ''herd immunity''";"Oliver Milne";"Mirror.co.uk";"";"";"Asked if there is a fear that clamping down too hard on its spread could see it return Sir Patrick said: 'That is exactly the risk you would expect from previous epidemics.'If you suppress something very very hard when you release those measur…
12;2020-03-13 12:00:00;416;"BRACE YOURSELF Millions in UK MUST catch coronavirus so we develop herd immunity says top scientist";"Gemma Mullin";"thesun.co.uk";"";"";"Communities will become immune to it and thats going to be an important part of controlling this longer term.About 60 per cent is the sort of figure you need to get herd immunity.";"Sir Patrick Vallance";"Government of the United…
13;2020-03-13 12:00:00;416;"BRACE YOURSELF Millions in UK MUST catch coronavirus so we develop herd immunity says top scientist";"Gemma Mullin";"thesun.co.uk";"";"";"He told Radio 4: If you suppress something very very hard when you release those measures it bounces back  and it bounces back at the wrong time. So our aim is to try and reduce the peak  broaden the peak  not to suppress it co…
14;2020-03-13 12:00:00;416;"BRACE YOURSELF Millions in UK MUST catch coronavirus so we develop herd immunity says top scientist";"Gemma Mullin";"thesun.co.uk";"";"";"He told Radio 4: If you suppress something very very hard when you release those measures it bounces back  and it bounces back at the wrong time. So our aim is to try and reduce the peak  broaden the peak  not to suppress it co…
10;2020-03-13 12:00:00;417;"More than half of UK needs to catch coronavirus to develop ''herd immunity'' Government''s chief scientist says";"Bonnie Christian";"Evening Standard Online";"";"";"'Communities will become immune to it and that's going to be an important part of controlling this longer term.'About 60% is the sort of figure you need to get herd immunity.'Sir Patrick later told BBC Radi…
11;2020-03-13 12:00:00;417;"More than half of UK needs to catch coronavirus to develop ''herd immunity'' Government''s chief scientist says";"Bonnie Christian";"Evening Standard Online";"";"";"'Communities will become immune to it and that's going to be an important part of controlling this longer term.'About 60% is the sort of figure you need to get herd immunity.'Sir Patrick later told BBC Radi…
6;2020-03-13 12:00:00;418;"Coronavirus: 60% of UK population need to become infected so country can build ''herd immunity'' government''s chief scientist says";"Shaun Lintern";"Independent Online";"";"";"He said: What we don't want is everybody to end up getting it in a short period of time so we swamp and overwhelm NHS services -that's the flattening of the peak' he said.";"Sir Patrick Vallance"…
9;2020-03-13 12:00:00;418;"Coronavirus: 60% of UK population need to become infected so country can build ''herd immunity'' government''s chief scientist says";"Shaun Lintern";"Independent Online";"";"";"'You can't stop it so you should end up with a broader peak during which time you'd anticipate that more people would get immunity to this. That in itself becomes a protective part of this proces…
7;2020-03-13 12:00:00;418;"Coronavirus: 60% of UK population need to become infected so country can build ''herd immunity'' government''s chief scientist says";"Shaun Lintern";"Independent Online";"";"";"'If you suppress something very very hard when you release those measures it bounces back and it bounces back at the wrong time.'Our aim is to try and reduce the peak broaden the peak not suppres…
8;2020-03-13 12:00:00;418;"Coronavirus: 60% of UK population need to become infected so country can build ''herd immunity'' government''s chief scientist says";"Shaun Lintern";"Independent Online";"";"";"'If you suppress something very very hard when you release those measures it bounces back and it bounces back at the wrong time.'Our aim is to try and reduce the peak broaden the peak not suppres…
3;2020-03-13 12:00:00;419;"Coronavirus UK: COVID-19 to become ''yearly virus'' 60% Britons must build ''immunity''";"Aurora Bosotti";"express.co.uk";"";"";"'60 percent is the sort of figure you need to get herd immunity.'We think this virus is likely to be one that comes back year on year become like a seasonal virus.'Sir Patrick added: 'Communities will become immune to it and thats going to be …
4;2020-03-13 12:00:00;419;"Coronavirus UK: COVID-19 to become ''yearly virus'' 60% Britons must build ''immunity''";"Aurora Bosotti";"express.co.uk";"";"";"'60 percent is the sort of figure you need to get herd immunity.'We think this virus is likely to be one that comes back year on year become like a seasonal virus.'Sir Patrick added: 'Communities will become immune to it and thats going to be …
5;2020-03-13 12:00:00;419;"Coronavirus UK: COVID-19 to become ''yearly virus'' 60% Britons must build ''immunity''";"Aurora Bosotti";"express.co.uk";"";"";"'The second is of course protect the elderly and the vulnerable to make sure during that peak they are protected.'";"Sir Patrick Vallance";"Government of the United Kingdom";"At risk populations can be protected in herd immunity approach";1;"G…
1;2020-03-13 12:00:00;420;"Covid-19: Queen''s virus experts set record straight for our readers";"Jonathan Bell";"Belfast Telegraph";"";"";"Dr Bamford: The idea is that if you are infected (and build up an immunity) there will be a period afterwards where you cannot be infected.For it to have a real effect you would need a sizeable amount of the population to be infected probably 50%. That will l…
2;2020-03-13 12:00:00;420;"Covid-19: Queen''s virus experts set record straight for our readers";"Jonathan Bell";"Belfast Telegraph";"";"";"Dr Bamford: The idea is that if you are infected (and build up an immunity) there will be a period afterwards where you cannot be infected.For it to have a real effect you would need a sizeable amount of the population to be infected probably 50%. That will l…
194;2020-03-14 12:00:00;354;"NHS and private hospitals join forces to fight coronavirus crisis";"Denis Campbell James Tapper Robin McKie Toby Helm";"The Guardian";"";"";"After Donald Trump extended a ban on certain foreign nationals entering the US to include Britons Boris Johnson called the president to explain the British governments stance but he faced growing questions over whether he was doi…
195;2020-03-14 12:00:00;354;"NHS and private hospitals join forces to fight coronavirus crisis";"Denis Campbell James Tapper Robin McKie Toby Helm";"The Guardian";"";"";"After Donald Trump extended a ban on certain foreign nationals entering the US to include Britons Boris Johnson called the president to explain the British governments stance but he faced growing questions over whether he was doi…
196;2020-03-14 12:00:00;354;"NHS and private hospitals join forces to fight coronavirus crisis";"Denis Campbell James Tapper Robin McKie Toby Helm";"The Guardian";"";"";"After Donald Trump extended a ban on certain foreign nationals entering the US to include Britons Boris Johnson called the president to explain the British governments stance but he faced growing questions over whether he was doi…
197;2020-03-14 12:00:00;354;"NHS and private hospitals join forces to fight coronavirus crisis";"Denis Campbell James Tapper Robin McKie Toby Helm";"The Guardian";"";"";"A Department of Health spokesman responded: Herd immunity is not part of our action plan but is a natural by-product of an epidemic. He said every measure was based on the best scientific evidence. Our awareness of the likely l…
198;2020-03-14 12:00:00;354;"NHS and private hospitals join forces to fight coronavirus crisis";"Denis Campbell James Tapper Robin McKie Toby Helm";"The Guardian";"";"";"Earlier Whitty defended the governments approach: I understand this increase in the number of deaths will be a cause for concern. The public should know every measure we are taking is seeking to save lives and protect the most vu…
199;2020-03-14 12:00:00;354;"NHS and private hospitals join forces to fight coronavirus crisis";"Denis Campbell James Tapper Robin McKie Toby Helm";"The Guardian";"";"";"he WHO raised concerns over the governments strategy to develop herd immunity  where a large proportion of the population catch recover and therefore develop immunity from the virus. Margaret Harris of WHO said: We dont know en…
190;2020-03-14 12:00:00;355;"''Herd immunity is a scientific concept not our goal or a strategy'': Matt Hancock and MPs now distance themselves from virus strategy after criticism - insisting to...";"Sophia Tanno Glen Owen";"Mail Online";"";"";"The row blew up after Chief Scientific Adviser Sir Patrick Vallance said public gatherings such as football matches were not being abandoned as quickly as…
191;2020-03-14 12:00:00;355;"''Herd immunity is a scientific concept not our goal or a strategy'': Matt Hancock and MPs now distance themselves from virus strategy after criticism - insisting to...";"Sophia Tanno Glen Owen";"Mail Online";"";"";"'Herd immunity is not a part of it.'The health minister added that heard immunity was a scientific concept rather than a strategy.He continued: 'Our goal …
192;2020-03-14 12:00:00;355;"''Herd immunity is a scientific concept not our goal or a strategy'': Matt Hancock and MPs now distance themselves from virus strategy after criticism - insisting to...";"Sophia Tanno Glen Owen";"Mail Online";"";"";"She said: 'We don't know enough about the science of this virus it hasn't been in our population for long enough for us to know what it does in immunologi…
193;2020-03-14 12:00:00;355;"''Herd immunity is a scientific concept not our goal or a strategy'': Matt Hancock and MPs now distance themselves from virus strategy after criticism - insisting to...";"Sophia Tanno Glen Owen";"Mail Online";"";"";"A Department of Health and Social care spokesman said: 'Herd immunity is not part of our action plan but is a natural by-product of an epidemic. Our aims …
174;2020-03-14 12:00:00;359;"NHS and private hospitals join forces to fight coronavirus crisis";"Denis Campbell James Tapper Robin McKie Toby Helm";"The Observer";"";"";"The open letter from the academics said the UK was seeing infections grow at the same rate as in Italy Spain France and Germany which meant Britains infected would be in the order of thousands within a few days.Under unconstrain…
175;2020-03-14 12:00:00;359;"NHS and private hospitals join forces to fight coronavirus crisis";"Denis Campbell James Tapper Robin McKie Toby Helm";"The Observer";"";"";"The open letter from the academics said the UK was seeing infections grow at the same rate as in Italy Spain France and Germany which meant Britains infected would be in the order of thousands within a few days.Under unconstrain…
176;2020-03-14 12:00:00;359;"NHS and private hospitals join forces to fight coronavirus crisis";"Denis Campbell James Tapper Robin McKie Toby Helm";"The Observer";"";"";"The open letter from the academics said the UK was seeing infections grow at the same rate as in Italy Spain France and Germany which meant Britains infected would be in the order of thousands within a few days.Under unconstrain…
177;2020-03-14 12:00:00;359;"NHS and private hospitals join forces to fight coronavirus crisis";"Denis Campbell James Tapper Robin McKie Toby Helm";"The Observer";"";"";"A Department of Health spokesman responded: Herd immunity is not part of our action plan but is a natural by-product of an epidemic. He said every measure was based on the best scientific evidence. Our awareness of the likely l…
178;2020-03-14 12:00:00;359;"NHS and private hospitals join forces to fight coronavirus crisis";"Denis Campbell James Tapper Robin McKie Toby Helm";"The Observer";"";"";"I understand this increase in the number of deaths will be a cause for concern. The public should know every measure we are taking is seeking to save lives and protect the most vulnerable.";"Chris Whitty";"Government of the Unit…
179;2020-03-14 12:00:00;359;"NHS and private hospitals join forces to fight coronavirus crisis";"Denis Campbell James Tapper Robin McKie Toby Helm";"The Observer";"";"";"I understand this increase in the number of deaths will be a cause for concern. The public should know every measure we are taking is seeking to save lives and protect the most vulnerable.";"Chris Whitty";"Government of the Unit…
180;2020-03-14 12:00:00;359;"NHS and private hospitals join forces to fight coronavirus crisis";"Denis Campbell James Tapper Robin McKie Toby Helm";"The Observer";"";"";"Margaret Harris of WHO said: We dont know enough about the science of this virus it hasnt been in our population for long enough to know what it does in immunological terms. Every virus functions differently in your body and stim…
130;2020-03-14 12:00:00;371;"Coronavirus: Hundreds of scientists warn UK governments response to outbreak risking lives";"Peter Stubley";"Independent Online";"";"";"Hundreds of scientists have warned the British government that their response to the coronavirus epidemic is risking many more lives than necessary.In an open letter published on Saturday night more than 295 academics living and…
131;2020-03-14 12:00:00;371;"Coronavirus: Hundreds of scientists warn UK governments response to outbreak risking lives";"Peter Stubley";"Independent Online";"";"";"Hundreds of scientists have warned the British government that their response to the coronavirus epidemic is risking many more lives than necessary.In an open letter published on Saturday night more than 295 academics living and…
132;2020-03-14 12:00:00;371;"Coronavirus: Hundreds of scientists warn UK governments response to outbreak risking lives";"Peter Stubley";"Independent Online";"";"";"Hundreds of scientists have warned the British government that their response to the coronavirus epidemic is risking many more lives than necessary.In an open letter published on Saturday night more than 295 academics living and…
133;2020-03-14 12:00:00;371;"Coronavirus: Hundreds of scientists warn UK governments response to outbreak risking lives";"Peter Stubley";"Independent Online";"";"";"Herd immunity is not part of our action plan but is a natural by-product of an epidemic a spokesman said. Our aims are to save lives protect the most vulnerableand relieve pressure on our NHS.";"";"Department of Health and Soci…
134;2020-03-14 12:00:00;371;"Coronavirus: Hundreds of scientists warn UK governments response to outbreak risking lives";"Peter Stubley";"Independent Online";"";"";"Herd immunity is not part of our action plan but is a natural by-product of an epidemic a spokesman said. Our aims are to save lives protect the most vulnerableand relieve pressure on our NHS.";"";"Department of Health and Soci…
135;2020-03-14 12:00:00;371;"Coronavirus: Hundreds of scientists warn UK governments response to outbreak risking lives";"Peter Stubley";"Independent Online";"";"";"Herd immunity is not part of our action plan but is a natural by-product of an epidemic a spokesman said. Our aims are to save lives protect the most vulnerableand relieve pressure on our NHS.";"";"Department of Health and Soci…
129;2020-03-14 12:00:00;372;"''Herd immunity could beat virus''";"Unspecified";"The Evening Chronicle Newcastle";"";"";"Sir Patrick said that the advice the Government is following is not looking to 'suppress' the disease entirely but to help create a 'herd immunity in the UK' while protecting the most vulnerable from it.Asked if there is a fear that clamping down too hard on its spread could see…
128;2020-03-14 12:00:00;373;"''Herd immunity could beat virus''";"Unspecified";"Daily Post";"";"";"Sir Patrick said that the advice the Government is following is not looking to 'suppress' the disease entirely but to help create a 'herd immunity in the UK' while protecting the most vulnerable from it.Asked if there is a fear that clamping down too hard on its spread could see it return Sir Patric…
127;2020-03-14 12:00:00;374;"THEY SAID WHAT?";"Unspecified";"The Western Mail";"";"";"'Our aim is to try and reduce the peak broaden the peak not suppress it completely also because the vast majority of people get a mild illness to build up some kind of herd immunity so more people are immune to this disease and we reduce the transmission at the same time we protect those who are most vulnerable …
124;2020-03-14 12:00:00;375;"Britain still ''a long way away'' from herd immunity";"Unspecified";"The Western Mail";"";"";"Sir Patrick Vallance the UK's chief scientific adviser said the Government's 'contain and delay' approach to tackling Covid-19 will see people developing resistance to the contagious disease through infection which in turn will make it harder for the virus to spread in the fu…
125;2020-03-14 12:00:00;375;"Britain still ''a long way away'' from herd immunity";"Unspecified";"The Western Mail";"";"";"But Dr Nicola Rose of the UK's Medicines and Healthcare products Regulatory Agency (MHRA) a government body responsible for ensuring that medicines workand are safe to use said it was too early to predict whether the so-called herd immunity which would require 60% of the UK p…
126;2020-03-14 12:00:00;375;"Britain still ''a long way away'' from herd immunity";"Unspecified";"The Western Mail";"";"";"Meanwhile Hanneke Schuitemaker a professor in virology at the Amsterdam University Medical Centre said it was 'worthwhile to keep all the efforts going' in developing a vaccine although it may take as long as 18 months to get to market.When asked about whether herd immunity w…
120;2020-03-14 12:00:00;376;"Coronavirus: Scientists demand harsher measures in UK and attack ''herd immunity'' plan";"Keith McLeod";"dailyrecord.co.uk";"";"";"The letter continues: 'Under unconstrained growth this outbreak will affect millions of people in the next few weeks.'This will most probably put the NHS at serious risk of not being able to cope with the flow of patients needing intensive…
121;2020-03-14 12:00:00;376;"Coronavirus: Scientists demand harsher measures in UK and attack ''herd immunity'' plan";"Keith McLeod";"dailyrecord.co.uk";"";"";"The letter continues: 'Under unconstrained growth this outbreak will affect millions of people in the next few weeks.'This will most probably put the NHS at serious risk of not being able to cope with the flow of patients needing intensive…
122;2020-03-14 12:00:00;376;"Coronavirus: Scientists demand harsher measures in UK and attack ''herd immunity'' plan";"Keith McLeod";"dailyrecord.co.uk";"";"";"The letter continues: 'Under unconstrained growth this outbreak will affect millions of people in the next few weeks.'This will most probably put the NHS at serious risk of not being able to cope with the flow of patients needing intensive…
123;2020-03-14 12:00:00;376;"Coronavirus: Scientists demand harsher measures in UK and attack ''herd immunity'' plan";"Keith McLeod";"dailyrecord.co.uk";"";"";"The letter continues: 'Under unconstrained growth this outbreak will affect millions of people in the next few weeks.'This will most probably put the NHS at serious risk of not being able to cope with the flow of patients needing intensive…
118;2020-03-14 12:00:00;377;"''Herd immunity could beat virus''";"Unspecified";"Liverpool Echo";"";"";"Sir Patrick said that the advice the Government is following is not looking to 'suppress' the disease entirely but to help create a 'herd immunity in the UK' while protecting the most vulnerable from it.Asked if there is a fear that clamping down too hard on its spread could see it return Sir Pa…
119;2020-03-14 12:00:00;377;"''Herd immunity could beat virus''";"Unspecified";"Liverpool Echo";"";"";"Sir Patrick said that the advice the Government is following is not looking to 'suppress' the disease entirely but to help create a 'herd immunity in the UK' while protecting the most vulnerable from it.Asked if there is a fear that clamping down too hard on its spread could see it return Sir Pa…
116;2020-03-14 12:00:00;378;"''Herd immunity could beat virus''";"Unspecified";"Huddersfield Examiner";"";"";"Sir Patrick said that the advice the Government is following is not looking to 'suppress' the disease entirely but to help create a 'herd immunity in the UK' whileprotecting the most vulnerable from it.Asked if there is a fear that clamping down too hard on its spread could see it return …
117;2020-03-14 12:00:00;378;"''Herd immunity could beat virus''";"Unspecified";"Huddersfield Examiner";"";"";"Sir Patrick said that the advice the Government is following is not looking to 'suppress' the disease entirely but to help create a 'herd immunity in the UK' whileprotecting the most vulnerable from it.Asked if there is a fear that clamping down too hard on its spread could see it return …
114;2020-03-14 12:00:00;379;"''Herd immunity could beat virus''";"Unspecified";"Manchester Evening News";"";"";"ir Patrick said that the advice the Government is following is not looking to 'suppress' the disease entirely but to help create a 'herd immunity in the UK' while protecting the most vulnerable from it.Asked if there is a fear that clamping down too hard on its spread could see it retur…
115;2020-03-14 12:00:00;379;"''Herd immunity could beat virus''";"Unspecified";"Manchester Evening News";"";"";"ir Patrick said that the advice the Government is following is not looking to 'suppress' the disease entirely but to help create a 'herd immunity in the UK' while protecting the most vulnerable from it.Asked if there is a fear that clamping down too hard on its spread could see it retur…
113;2020-03-14 12:00:00;380;"UK''s strategy for tackling coronavirus questioned by World Health Organisation";"Olivia Tobin";"liverpoolecho.co.uk";"";"";"WHO spokeswoman Dr Harris questioned the UK's approach to developing 'herd immunity' against Covid-19 telling BBC Radio 4's Today: 'We don't know enough about the science of this virus it hasn't been in our population for long enough for us to k…
111;2020-03-14 12:00:00;381;"''''Herd immunity could beat virus''''";"Unspecified";"Coventry Telegraph";"";"";"ir Patrick said that the advice the Government is following is not looking to 'suppress' the disease entirely but to help create a 'herd immunity in the UK' while protecting the most vulnerable from it.Asked if there is a fear that clamping down too hard on its spread could see it return…
112;2020-03-14 12:00:00;381;"''''Herd immunity could beat virus''''";"Unspecified";"Coventry Telegraph";"";"";"ir Patrick said that the advice the Government is following is not looking to 'suppress' the disease entirely but to help create a 'herd immunity in the UK' while protecting the most vulnerable from it.Asked if there is a fear that clamping down too hard on its spread could see it return…
109;2020-03-14 12:00:00;382;"''''Herd immunity could beat virus''''";"Unspecified";"Evening Gazette";"";"";"Sir Patrick said that the advice the Government is following is not looking to 'suppress' the disease entirely but to help create a 'herd immunity in the UK' while protecting the most vulnerable from it.Asked if there is a fear that clamping down too hard on its spread could see it return S…
110;2020-03-14 12:00:00;382;"''''Herd immunity could beat virus''''";"Unspecified";"Evening Gazette";"";"";"Sir Patrick said that the advice the Government is following is not looking to 'suppress' the disease entirely but to help create a 'herd immunity in the UK' while protecting the most vulnerable from it.Asked if there is a fear that clamping down too hard on its spread could see it return S…
108;2020-03-14 12:00:00;383;"Britain''s counter-virus strategy is a gamble";"Unspecified";"Financial Times (FT.Com)";"";"";"Sir Patrick has said the aim is to 'pull down and broaden' the peak of the epidemic. This would allow the UK population to build up 'herd immunity' over the summer to protect against a second wave of infection next winter and future rounds of what Sir Patrick says might beco…
106;2020-03-14 12:00:00;384;"WHO experts take a SECOND swipe at UK''s coronavirus plans saying ''we need to look at ACTION'' and Boris Johnson''s ''herd immunity'' plan is a gamble because ''we don''t know enough about this virus''";"Harry Howard Jack Newman Tim Stickings";"Mail Online";"";"";"Yesterday the body's director general had said every country should find and test every possible case an…
107;2020-03-14 12:00:00;384;"WHO experts take a SECOND swipe at UK''s coronavirus plans saying ''we need to look at ACTION'' and Boris Johnson''s ''herd immunity'' plan is a gamble because ''we don''t know enough about this virus''";"Harry Howard Jack Newman Tim Stickings";"Mail Online";"";"";"'Every virus functions differently in your body and stimulates a different immunological profile.'We can…
102;2020-03-14 12:00:00;385;"Coronavirus: science chief defends UK plan from criticism";"Heather Stewart Mattha Busby";"The Guardian";"";"";"What we dont want is everybody to end up getting it in a short period of time so we swamp and overwhelm NHS services  thats the flattening of the peak he told BBC Radio 4s Today programme.Our aim is to try and reduce the peak broaden the peak not suppress …
103;2020-03-14 12:00:00;385;"Coronavirus: science chief defends UK plan from criticism";"Heather Stewart Mattha Busby";"The Guardian";"";"";"What we dont want is everybody to end up getting it in a short period of time so we swamp and overwhelm NHS services  thats the flattening of the peak he told BBC Radio 4s Today programme.Our aim is to try and reduce the peak broaden the peak not suppress …
104;2020-03-14 12:00:00;385;"Coronavirus: science chief defends UK plan from criticism";"Heather Stewart Mattha Busby";"The Guardian";"";"";"If you suppress something very very hard when you release those measures it bounces back and it bounces back at the wrong time he said. The government is concerned that if not enough people catch the virus now it will re-emerge in the winter when the NHS is…
105;2020-03-14 12:00:00;385;"Coronavirus: science chief defends UK plan from criticism";"Heather Stewart Mattha Busby";"The Guardian";"";"";"If you suppress something very very hard when you release those measures it bounces back and it bounces back at the wrong time he said. The government is concerned that if not enough people catch the virus now it will re-emerge in the winter when the NHS is…
101;2020-03-14 12:00:00;386;"''''Do it NOW'''' Boris Johnson urged to put UK on coronavirus lockdown 100k sign petition";"Ciaran McGrath";"express.co.uk";"";"";"Urging Mr Johnson to avoid any further delay she adds: 'It is time the government should prioritise the health of the public and should consider how vital it is to implement effective containment now.'It is better to spend money to contai…
181;2020-03-14 12:00:00;387;"Coronavirus: Power of the herd can protect those most at risk of infection";"Tom Whipple";"thetimes.co.uk";"";"";"We dont think of ourselves as a herd. The idea of the needs of the collective subsuming those of the individual is antithetical to much of western culture. According to the governments chief scientific adviser we might have to reacquaint ourselves with the…
100;2020-03-14 12:00:00;387;"Coronavirus: Power of the herd can protect those most at risk of infection";"Tom Whipple";"thetimes.co.uk";"";"";"I do worry that making plans that assume such a large proportion of the population will become infected (and hopefully recovered and immune) may not be the very best that we can do he said.Another strategy might be to try to contain longer and perhaps lon…
95;2020-03-14 12:00:00;388;"Coronavirus herd immunity is a ''big risk for Britain but it may pay off''";"Danya Bazaraa Unzela Khan";"dailystar.co.uk";"";"";"The Government is aiming to help create 'herd immunity' towards the bug rather than suppressing it completely according to the UK's chief scientific adviser Sir Patrick Vallance.";"Sir Patrick Vallance";"Government of the United Kingdom";"Nat…
96;2020-03-14 12:00:00;388;"Coronavirus herd immunity is a ''big risk for Britain but it may pay off''";"Danya Bazaraa Unzela Khan";"dailystar.co.uk";"";"";"Professor Donald whose Twitter profile says he's from the University of Liverpool says a UK assumption is that a high number of the UK population will inevitablyget infected so instead of stopping it the government is managing it.He tweeted: …
97;2020-03-14 12:00:00;388;"Coronavirus herd immunity is a ''big risk for Britain but it may pay off''";"Danya Bazaraa Unzela Khan";"dailystar.co.uk";"";"";"Professor Donald whose Twitter profile says he's from the University of Liverpool says a UK assumption is that a high number of the UK population will inevitablyget infected so instead of stopping it the government is managing it.He tweeted: …
98;2020-03-14 12:00:00;388;"Coronavirus herd immunity is a ''big risk for Britain but it may pay off''";"Danya Bazaraa Unzela Khan";"dailystar.co.uk";"";"";"Professor Donald whose Twitter profile says he's from the University of Liverpool says a UK assumption is that a high number of the UK population will inevitablyget infected so instead of stopping it the government is managing it.He tweeted: …
99;2020-03-14 12:00:00;388;"Coronavirus herd immunity is a ''big risk for Britain but it may pay off''";"Danya Bazaraa Unzela Khan";"dailystar.co.uk";"";"";"Spokeswoman Margaret Harris said not enough is known about the science of the coronavirus and that while 'theories' can be talked about the current situation requires 'action'.";"Margaret Harris";"World Health Organization";"Natural herd immu…
91;2020-03-14 12:00:00;389;"Coronavirus: UK ''taking big risk'' using herd immunity ''but it may pay off''";"Danya Bazaraa";"Mirror.co.uk";"";"";"The UK's chief scientific adviser Sir Patrick Vallance said the advice the Government is following is not looking to 'suppress' the disease entirely but to help create a 'herd immunity in the UK' while protecting the most vulnerable from it.";"Sir Patri…
92;2020-03-14 12:00:00;389;"Coronavirus: UK ''taking big risk'' using herd immunity ''but it may pay off''";"Danya Bazaraa";"Mirror.co.uk";"";"";"Professor Donald whose Twitter profile says he's from the University of Liverpool says a UK assumption is that a high number of the UK population will inevitablyget infected so instead of stopping it the government is managing it.Have you or a family me…
93;2020-03-14 12:00:00;389;"Coronavirus: UK ''taking big risk'' using herd immunity ''but it may pay off''";"Danya Bazaraa";"Mirror.co.uk";"";"";"Professor Donald whose Twitter profile says he's from the University of Liverpool says a UK assumption is that a high number of the UK population will inevitablyget infected so instead of stopping it the government is managing it.Have you or a family me…
94;2020-03-14 12:00:00;389;"Coronavirus: UK ''taking big risk'' using herd immunity ''but it may pay off''";"Danya Bazaraa";"Mirror.co.uk";"";"";"Professor Donald whose Twitter profile says he's from the University of Liverpool says a UK assumption is that a high number of the UK population will inevitablyget infected so instead of stopping it the government is managing it.Have you or a family me…
86;2020-03-14 12:00:00;390;"UK coronavirus: Herd immunity strategy risky experts warn ''Go in hard and fast''";"Ciaran McGrath";"express.co.uk";"";"";"The UK's chief scientific adviser Sir Patrick Vallance said the advice the Government is following is not looking to 'suppress' the disease entirely but to help create a 'herd immunity in the UK' while protecting the most vulnerable from it.";"Sir …
88;2020-03-14 12:00:00;390;"UK coronavirus: Herd immunity strategy risky experts warn ''Go in hard and fast''";"Ciaran McGrath";"express.co.uk";"";"";"'The UK wants infection BUT of particular categories of people. The aim of the UK is to have as many lower risk people infected as possible. Immune people cannot infect others the more there are the lower the risk of infection.'That's herd immunity…
89;2020-03-14 12:00:00;390;"UK coronavirus: Herd immunity strategy risky experts warn ''Go in hard and fast''";"Ciaran McGrath";"express.co.uk";"";"";"'The UK wants infection BUT of particular categories of people. The aim of the UK is to have as many lower risk people infected as possible. Immune people cannot infect others the more there are the lower the risk of infection.'That's herd immunity…
90;2020-03-14 12:00:00;390;"UK coronavirus: Herd immunity strategy risky experts warn ''Go in hard and fast''";"Ciaran McGrath";"express.co.uk";"";"";"'The UK wants infection BUT of particular categories of people. The aim of the UK is to have as many lower risk people infected as possible. Immune people cannot infect others the more there are the lower the risk of infection.'That's herd immunity…
87;2020-03-14 12:00:00;390;"UK coronavirus: Herd immunity strategy risky experts warn ''Go in hard and fast''";"Ciaran McGrath";"express.co.uk";"";"";"Spokeswoman Margaret Harris said not enough is known about the science of the coronavirus and that while 'theories' can be talked about the current situation requires 'action'.";"Margaret Harris";"World Health Organization";"Natural herd immunity i…
83;2020-03-14 12:00:00;391;"Coronavirus: WHO calls for countries to test every case after British government says move ''''no longer necessary''''";"Lizzie Dearden";"Independent Online";"";"";"Chief scientific adviser Sir Patrick Vallance said the government's approach to tackling coronavirus hopes to create a herd immunity to the disease.";"Sir Patrick Vallance";"Government of the United Kingdo…
84;2020-03-14 12:00:00;391;"Coronavirus: WHO calls for countries to test every case after British government says move ''''no longer necessary''''";"Lizzie Dearden";"Independent Online";"";"";"'Every virus functions differently in your body and stimulates a different immunological profile' she said speaking on BBC Radio 4's Today programme on Saturday.We can talk theories but at the moment we are…
85;2020-03-14 12:00:00;391;"Coronavirus: WHO calls for countries to test every case after British government says move ''''no longer necessary''''";"Lizzie Dearden";"Independent Online";"";"";"Dr Tedros called on countries do to everything possible to reduce transmission by quarantining people who had contact with infected people. Even if you cannot stop transmission you can slow it down and save…
81;2020-03-14 12:00:00;392;"WHO takes swipe at UK coronavirus response as experts cast doubt on ''herd immunity'' plan";"Oli Smith";"express.co.uk";"";"";"Dr Harris told BBC Radio 4's Today: 'We don't know enough about the science of this virus it hasn't been in our population for long enough for us to know what it does in immunological terms.'Every virus functions differently in your body and st…
82;2020-03-14 12:00:00;392;"WHO takes swipe at UK coronavirus response as experts cast doubt on ''herd immunity'' plan";"Oli Smith";"express.co.uk";"";"";"Martin Hibberd professor of emerging infectious disease at the London School of Hygiene & Tropical Medicine said: 'I do worry that making plans that assume sucha large proportion of the population will become infected and hopefully recovered an…
77;2020-03-14 12:00:00;393;"''''Want to kill 200k people?'''' Expert left face in hands as he crushes UK''''s coronavirus plan";"Alessandra Scotto";"express.co.uk";"";"";"r Pueyo blasted: This is like deciding you know what? This forest might burn so lets cut a third of it. This is crazy! We want to have 10-30 percent of the population catch this? The UK has what? 66 million people thats around 2…
78;2020-03-14 12:00:00;393;"''''Want to kill 200k people?'''' Expert left face in hands as he crushes UK''''s coronavirus plan";"Alessandra Scotto";"express.co.uk";"";"";"r Pueyo blasted: This is like deciding you know what? This forest might burn so lets cut a third of it. This is crazy! We want to have 10-30 percent of the population catch this? The UK has what? 66 million people thats around 2…
79;2020-03-14 12:00:00;393;"''''Want to kill 200k people?'''' Expert left face in hands as he crushes UK''''s coronavirus plan";"Alessandra Scotto";"express.co.uk";"";"";"r Pueyo blasted: This is like deciding you know what? This forest might burn so lets cut a third of it. This is crazy! We want to have 10-30 percent of the population catch this? The UK has what? 66 million people thats around 2…
80;2020-03-14 12:00:00;393;"''''Want to kill 200k people?'''' Expert left face in hands as he crushes UK''''s coronavirus plan";"Alessandra Scotto";"express.co.uk";"";"";"WHO spokeswoman Dr Harris questioned the UK's approach to developing 'herd immunity' against COVID-19 telling BBC Radio 4's Today: 'We don't know enough about the science of this virus it hasn't been in our population for long e…
74;2020-03-14 12:00:00;394;"Coronavirus: Experts cast doubt on UK plan for herd immunity";"Shaun Lintern";"Independent Online";"";"";"He told Sky News: Communities will become immune to it and thats going to be an important part of controlling this longer term. About 60 per cent is the sort of figure you need to get herd immunity.";"Sir Patrick Vallance";"Government of the United Kingdom";"Na…
75;2020-03-14 12:00:00;394;"Coronavirus: Experts cast doubt on UK plan for herd immunity";"Shaun Lintern";"Independent Online";"";"";"Dr Nicola Rose head of virology at the National Institute for Biological Standards and Control said: Obviously contain and delay is the approach being taken in theUK and in a number of different countries. The approaches are really to buy time in context of the …
76;2020-03-14 12:00:00;394;"Coronavirus: Experts cast doubt on UK plan for herd immunity";"Shaun Lintern";"Independent Online";"";"";"Professor Hanneke Schuitemaker global head of viral vaccine discovery for Janssen Vaccines said: We dont know how long natural immunity will last. And if people who have experienced the infection will be protected forever thereafter or whether we will need vacci…
69;2020-03-14 12:00:00;395;"Herd immunity: will the UK''s coronavirus strategy work?";"Sarah Boseley";"The Guardian";"";"";"I do worry that making plans that assume such a large proportion of the population will become infected (and hopefully recovered and immune) may not be the very best that we can do said Martin Hibberd professor of emerging infectious disease at the London School of Hygiene …
70;2020-03-14 12:00:00;395;"Herd immunity: will the UK''s coronavirus strategy work?";"Sarah Boseley";"The Guardian";"";"";"Theres going to be a point assuming the epidemic flows and grows as we think it probably will do where youll want to cocoon youll want to protect those at-risk groups so that they basically dont catch the disease and by the time they come out of their cocooning herd immunity…
71;2020-03-14 12:00:00;395;"Herd immunity: will the UK''s coronavirus strategy work?";"Sarah Boseley";"The Guardian";"";"";"Theres going to be a point assuming the epidemic flows and grows as we think it probably will do where youll want to cocoon youll want to protect those at-risk groups so that they basically dont catch the disease and by the time they come out of their cocooning herd immunity…
72;2020-03-14 12:00:00;395;"Herd immunity: will the UK''s coronavirus strategy work?";"Sarah Boseley";"The Guardian";"";"";"Dr Tedros Adhanom Ghebreyesus the WHO director general who said: The idea that countries should shift from containment to mitigation is wrong anddangerous.";"Tedros Adhanom Ghesbreyesus";"World Health Organization";"Natural herd immunity is an appropriate or efficacious COV…
73;2020-03-14 12:00:00;395;"Herd immunity: will the UK''s coronavirus strategy work?";"Sarah Boseley";"The Guardian";"";"";"Herd immunity might not even last Costello said. Does coronavirus cause strong herd immunity or is it like flu where new strains emerge each year needing repeat vaccines? We have much to learn about Co-V immune responses. Vaccines he said were a much safer way of bringing i…
67;2020-03-14 12:00:00;396;"HEALTH CHIEFS PUT THEIR FAITH IN ''HERD IMMUNITY''";"Unspecified";"Scottish Daily Mail";"";"";"'If you suppress something very very hard when you release those measures it bounces back and it bounces back at the wrong time' he told the Radio 4 Today programme.'Our aim is to try to reduce the peak broaden the peak not suppress it completely also because the vast majorit…
68;2020-03-14 12:00:00;396;"HEALTH CHIEFS PUT THEIR FAITH IN ''HERD IMMUNITY''";"Unspecified";"Scottish Daily Mail";"";"";"'If you suppress something very very hard when you release those measures it bounces back and it bounces back at the wrong time' he told the Radio 4 Today programme.'Our aim is to try to reduce the peak broaden the peak not suppress it completely also because the vast majorit…
64;2020-03-14 12:00:00;397;"Experts cast doubt on UK plan for herd immunity";"Shaun Lintern";"The Independent";"";"";"He told Sky News: Communities will become immune to it and thats going to be an important part of controlling this longer term. About 60 per cent is the sort of figure you need to get herd immunity.";"Sir Patrick Vallance";"Government of the United Kingdom";"Natural herd immun…
65;2020-03-14 12:00:00;397;"Experts cast doubt on UK plan for herd immunity";"Shaun Lintern";"The Independent";"";"";"Dr Nicola Rose head of virology at the National Institute for Biological Standards and Control said: Obviously contain and delay is the approach being taken in the UK and in a number of different countries. The approaches are really to buy time in context of the healthcare syst…
219;2020-03-15 12:00:00;347;"Coronavirus: No 10 facing questions about herd immunitys human cost";"Lucy Fisher Kat Lay";"thetimes.co.uk";"";"";"Sir Patrick set out the governments approach to managing the epidemic last week saying: Our aim is to try to reduce the peak broaden the peak not suppress itcompletely also because the vast majority of people get a mild illness to build up some kind of …
220;2020-03-15 12:00:00;347;"Coronavirus: No 10 facing questions about herd immunitys human cost";"Lucy Fisher Kat Lay";"thetimes.co.uk";"";"";"Herd immunity is not our policy its not our goal. Our goal is to protect life and our policy is to fight the virus and protect the vulnerable and the NHS. Of course there is a scientific debate around scientific concepts.Asked whether young healthy peo…
221;2020-03-15 12:00:00;347;"Coronavirus: No 10 facing questions about herd immunitys human cost";"Lucy Fisher Kat Lay";"thetimes.co.uk";"";"";"David Spiegelhalter of the Winton Centre for Risk and Evidence Communication at the University of Cambridge said: [Herd immunity] is never mentioned as ashort-term goal in the published strategies and Patrick Vallance only mentioned it in relation to th…
218;2020-03-15 12:00:00;348;"Immunology experts slam government''s ''herd immunity'' approach to tackling Covid-19";"Robert Dalling";"walesonline.co.uk";"";"";"In his letter Mr Akbar wrote: 'The world faces a huge challenge in light of the SARS-CoV-2 outbreak.'The UKs public health strategy differs from many other countries with an aim to build herd immunity to protect the population.'Within the …
214;2020-03-15 12:00:00;349;"Herd immunity strategy for Covid-19 called into question";"Unspecified";"Sunday Herald";"";"";"The university experts warn that the Governments current approach will put the NHS under additional stress and risk many more lives than necessary. They also slated comments made by Sir Patrick Vallance the Governments chief scientific adviser about managing the spread o…
215;2020-03-15 12:00:00;349;"Herd immunity strategy for Covid-19 called into question";"Unspecified";"Sunday Herald";"";"";"The university experts warn that the Governments current approach will put the NHS under additional stress and risk many more lives than necessary. They also slated comments made by Sir Patrick Vallance the Governments chief scientific adviser about managing the spread o…
216;2020-03-15 12:00:00;349;"Herd immunity strategy for Covid-19 called into question";"Unspecified";"Sunday Herald";"";"";"The university experts warn that the Governments current approach will put the NHS under additional stress and risk many more lives than necessary. They also slated comments made by Sir Patrick Vallance the Governments chief scientific adviser about managing the spread o…
217;2020-03-15 12:00:00;349;"Herd immunity strategy for Covid-19 called into question";"Unspecified";"Sunday Herald";"";"";"Spokeswoman Dr Margaret Harris said not enough is known about the science of the coronavirus and that while theories can be talked about the current situation requires action. Her comments came as plans get under way to ban mass gatherings from next week as the Governme…
207;2020-03-15 12:00:00;351;"UK Government ''risky'' herd immunity coronavirus plan aims to get people infected";"Tim McNulty";"dailyrecord.co.uk";"";"";"Ian Donald who worked atUniversity of Liverpool's Institute of Population Health Sciences said: The government strategy on coronavirus is more refined than those used in other countries and potentially very effective. But it is also riskier and …
208;2020-03-15 12:00:00;351;"UK Government ''risky'' herd immunity coronavirus plan aims to get people infected";"Tim McNulty";"dailyrecord.co.uk";"";"";"Ian Donald who worked atUniversity of Liverpool's Institute of Population Health Sciences said: The government strategy on coronavirus is more refined than those used in other countries and potentially very effective. But it is also riskier and …
209;2020-03-15 12:00:00;351;"UK Government ''risky'' herd immunity coronavirus plan aims to get people infected";"Tim McNulty";"dailyrecord.co.uk";"";"";"Ian Donald who worked atUniversity of Liverpool's Institute of Population Health Sciences said: The government strategy on coronavirus is more refined than those used in other countries and potentially very effective. But it is also riskier and …
210;2020-03-15 12:00:00;351;"UK Government ''risky'' herd immunity coronavirus plan aims to get people infected";"Tim McNulty";"dailyrecord.co.uk";"";"";"Anthony Costello the former director at the World Health Organisation professor of international child health and director of the University College London Institute for Global Health took to Twitter to take issue with the 'herd immunity' plan.H…
211;2020-03-15 12:00:00;351;"UK Government ''risky'' herd immunity coronavirus plan aims to get people infected";"Tim McNulty";"dailyrecord.co.uk";"";"";"Anthony Costello the former director at the World Health Organisation professor of international child health and director of the University College London Institute for Global Health took to Twitter to take issue with the 'herd immunity' plan.H…
213;2020-03-15 12:00:00;351;"UK Government ''risky'' herd immunity coronavirus plan aims to get people infected";"Tim McNulty";"dailyrecord.co.uk";"";"";"Anthony Costello the former director at the World Health Organisation professor of international child health and director of the University College London Institute for Global Health took to Twitter to take issue with the 'herd immunity' plan.H…
212;2020-03-15 12:00:00;351;"UK Government ''risky'' herd immunity coronavirus plan aims to get people infected";"Tim McNulty";"dailyrecord.co.uk";"";"";"Dr Tedros Director General WHO said: The idea that countries should shift from containment to mitigation is wrong and dangerous.";"Tedros Adhanom Ghesbreyesus";"World Health Organization";"Natural herd immunity is an appropriate or efficacious C…
206;2020-03-15 12:00:00;352;"UK''''s ''''herd immunity'''' approach to tackling coronavirus questioned by World Health Organisation";"Steph Cockroft";"Evening Standard Online";"";"";"Questioning the approach Dr Harris told BBC Radio 4s Today: We dont know enough about the science of this virus it hasnt been in our population for long enough for us to know what it does in immunological terms.Every…
201;2020-03-15 12:00:00;353;"''It''s going to be daunting'': UK mulls allowing more people to contract virus Can you allow Covid-19 to slowly infect lower-risk people so...";"Quentin Fottrell";"Financial News";"";"";"'What we don't want is everybody to end up getting it in a short period of time so we swamp and overwhelm [National Health Service] services' he told BBC Radio 4on Friday. 'Our aim i…
202;2020-03-15 12:00:00;353;"''It''s going to be daunting'': UK mulls allowing more people to contract virus Can you allow Covid-19 to slowly infect lower-risk people so...";"Quentin Fottrell";"Financial News";"";"";"'What we don't want is everybody to end up getting it in a short period of time so we swamp and overwhelm [National Health Service] services' he told BBC Radio 4on Friday. 'Our aim i…
203;2020-03-15 12:00:00;353;"''It''s going to be daunting'': UK mulls allowing more people to contract virus Can you allow Covid-19 to slowly infect lower-risk people so...";"Quentin Fottrell";"Financial News";"";"";"'What we don't want is everybody to end up getting it in a short period of time so we swamp and overwhelm [National Health Service] services' he told BBC Radio 4on Friday. 'Our aim i…
204;2020-03-15 12:00:00;353;"''It''s going to be daunting'': UK mulls allowing more people to contract virus Can you allow Covid-19 to slowly infect lower-risk people so...";"Quentin Fottrell";"Financial News";"";"";"The success is premised on the ability to keep those two groups separated but I don't know if you can' Amesh Adalja a senior scholar at the Johns Hopkins Center for Health Security a…
205;2020-03-15 12:00:00;353;"''It''s going to be daunting'': UK mulls allowing more people to contract virus Can you allow Covid-19 to slowly infect lower-risk people so...";"Quentin Fottrell";"Financial News";"";"";"The success is premised on the ability to keep those two groups separated but I don't know if you can' Amesh Adalja a senior scholar at the Johns Hopkins Center for Health Security a…
184;2020-03-15 12:00:00;356;"Herd immunity coronavirus policy may have ''severe consequences'' say experts";"Sarah Knapton";"The Telegraph Online";"";"";"On Friday the governments Chief Scientific Adviser Sir Patrick Vallance said that the aim was to broaden the peak of illness but not suppress it";"Sir Patrick Vallance";"Government of the United Kingdom";"Natural herd immunity is an appropriate…
185;2020-03-15 12:00:00;356;"Herd immunity coronavirus policy may have ''severe consequences'' say experts";"Sarah Knapton";"The Telegraph Online";"";"";"Yesterday Matt Hancock appeared to u-turn on the idea stating that herd immunity was a scientific concept rather than the governments goal or policy.";"Matt Hancock";"House of Commons";"Natural herd immunity is an appropriate or efficacious CO…
186;2020-03-15 12:00:00;356;"Herd immunity coronavirus policy may have ''severe consequences'' say experts";"Sarah Knapton";"The Telegraph Online";"";"";"In a letter to the health secretary Sir Patrick and the Chief Medical Officer Prof Chris Whitty The British Society of Immunology (BSI) warned that there could be severe consequences of infecting large numbers of people when knowledge of the vi…
187;2020-03-15 12:00:00;356;"Herd immunity coronavirus policy may have ''severe consequences'' say experts";"Sarah Knapton";"The Telegraph Online";"";"";"In a letter to the health secretary Sir Patrick and the Chief Medical Officer Prof Chris Whitty The British Society of Immunology (BSI) warned that there could be severe consequences of infecting large numbers of people when knowledge of the vi…
188;2020-03-15 12:00:00;356;"Herd immunity coronavirus policy may have ''severe consequences'' say experts";"Sarah Knapton";"The Telegraph Online";"";"";"We dont yet know if this novel virus will induce long-term immunity in those affected as other related viruses do not said President Arne Akbar. Therefore it would be prudent to prevent infection in the first place.";"Arne Akbar";"The British …
189;2020-03-15 12:00:00;356;"Herd immunity coronavirus policy may have ''severe consequences'' say experts";"Sarah Knapton";"The Telegraph Online";"";"";"Dr Doug Brown the Chief Executive of the BSI We have over 4000 members and researchers and were really quite surprised and concerned that herd immunity appeared to be the government policy.There are a number of unknowns we dont enough about the …
183;2020-03-15 12:00:00;358;"Herd immunity meaning: What is herd immunity?";"Myriam Toua";"express.co.uk";"";"";"The VKP says that herd immunity works only if the vast majority of a population has been vaccinated against a disease and added that it does not protect against all vaccine-preventable diseases.They added: Unlike vaccination herd immunity does not give a high level of individual prote…
167;2020-03-15 12:00:00;361;"Coronavirus chaos: Furious row between medical experts caught on TV - COVID-19 confusion";"Oli Smith";"express.co.uk";"";"";"Dr John Ashton called chief scientific adviser Sir Patrick Vallance unethical and unacceptable for urging herd immunity in the UK.";"John Ashton";"";"Natural herd immunity is an appropriate or efficacious COVID-19 control strategy/natural herd …
166;2020-03-15 12:00:00;361;"Coronavirus chaos: Furious row between medical experts caught on TV - COVID-19 confusion";"Oli Smith";"express.co.uk";"";"";"Dr Ashston said: Valance should go. He represents a narrow science.'We dont have enough beds for when this virus peaks in May maybe June and people are going to have to be nursed at home.This cannot be sorted by three men in London telling peopl…
169;2020-03-15 12:00:00;361;"Coronavirus chaos: Furious row between medical experts caught on TV - COVID-19 confusion";"Oli Smith";"express.co.uk";"";"";"Im glad John is not involved in the decision-making tree because John is ill-informed and what he is doing is now is the exact opposite of what leading medical professionals should do.We should be looking and supporting the government and their …
168;2020-03-15 12:00:00;361;"Coronavirus chaos: Furious row between medical experts caught on TV - COVID-19 confusion";"Oli Smith";"express.co.uk";"";"";"Health Secretary Matt Hancock confirmed that herd immunity is not our goal or policy - marking an embarrassing U-turn for the government.";"Matt Hancock";"House of Commons";"Natural herd immunity is an appropriate or efficacious COVID-19 contro…
162;2020-03-15 12:00:00;362;"Im an epidemiologist. When I heard about Britains herd immunity coronavirus plan I thought it was satire";"William Hanage";"The Guardian";"";"";"Your house is on fire and the people whom you have trusted with your care are not trying to put it out. Even though they knew it was coming and could see what happened to the neighbours as they were overwhelmed with te…
163;2020-03-15 12:00:00;362;"Im an epidemiologist. When I heard about Britains herd immunity coronavirus plan I thought it was satire";"William Hanage";"The Guardian";"";"";"Your house is on fire and the people whom you have trusted with your care are not trying to put it out. Even though they knew it was coming and could see what happened to the neighbours as they were overwhelmed with te…
164;2020-03-15 12:00:00;362;"Im an epidemiologist. When I heard about Britains herd immunity coronavirus plan I thought it was satire";"William Hanage";"The Guardian";"";"";"Your house is on fire and the people whom you have trusted with your care are not trying to put it out. Even though they knew it was coming and could see what happened to the neighbours as they were overwhelmed with te…
165;2020-03-15 12:00:00;362;"Im an epidemiologist. When I heard about Britains herd immunity coronavirus plan I thought it was satire";"William Hanage";"The Guardian";"";"";"Your house is on fire and the people whom you have trusted with your care are not trying to put it out. Even though they knew it was coming and could see what happened to the neighbours as they were overwhelmed with te…
160;2020-03-15 12:00:00;363;"UK coronavirus U-turn: Government abandons herd immunity strategy after huge backlash";"Oli Smith";"express.co.uk";"";"";"Hancock confirmed that herd immunity is not our goal or policy.";"Matt Hancock";"House of Commons";"Natural herd immunity is an appropriate or efficacious COVID-19 control strategy/natural herd immunity is working or being achieved";0;"Political"
161;2020-03-15 12:00:00;363;"UK coronavirus U-turn: Government abandons herd immunity strategy after huge backlash";"Oli Smith";"express.co.uk";"";"";"Just yesterday World Health Organisation spokeswoman Margaret Harris called the approach into question .She told the BBC: 'We don't know enough about the science of this virus it hasn't been in our population for long enough for us to know what it …
149;2020-03-15 12:00:00;364;"What is herd immunity and will it stop coronavirus in the UK?";"Gareth Davies";"The Telegraph Online";"";"";"He said the aim is to 'reduce the peak broaden the peak not suppress it completely also because the vast majority of people get a mild illness to build up some kind of herd immunity so more people are immune to this disease and we reduce the transmission'.";"Si…
150;2020-03-15 12:00:00;364;"What is herd immunity and will it stop coronavirus in the UK?";"Gareth Davies";"The Telegraph Online";"";"";"'That is a scientific concept not a goal or a strategy. Our goal is to protect life from this virus our strategy is to protect the most vulnerable and protect the NHS through contain delay research and mitigate.'";"Matt Hancock";"House of Commons";"Natural herd…
151;2020-03-15 12:00:00;364;"What is herd immunity and will it stop coronavirus in the UK?";"Gareth Davies";"The Telegraph Online";"";"";"Professor Beate Kampmann director of the vaccine centre at the London School of Hygiene and Tropical Medicine said the Government appears to be carrying outa two-pronged approach.She said cocooning means that a 'ring of immune people' protect the vulnerable peo…
152;2020-03-15 12:00:00;364;"What is herd immunity and will it stop coronavirus in the UK?";"Gareth Davies";"The Telegraph Online";"";"";"Dr Harris told BBC Radio 4s Today: 'We dont know enough about the science of this virus it hasnt been in our population for long enough for us to know what itdoes in immunological terms.'Every virus functions differently in your body and stimulates a different …
153;2020-03-15 12:00:00;364;"What is herd immunity and will it stop coronavirus in the UK?";"Gareth Davies";"The Telegraph Online";"";"";"Anthony Costello professor of international child health and director of the University College London Institute for Global Health questioned the tactics and argued they looked like they were against the policy set down by the WHO where he used to be a director…
154;2020-03-15 12:00:00;364;"What is herd immunity and will it stop coronavirus in the UK?";"Gareth Davies";"The Telegraph Online";"";"";"Dr Tedros Director General WHO said 'The idea that countries should shift from containment to mitigation is wrong and dangerous'.'";"Tedros Adhanom Ghesbreyesus";"World Health Organization";"Natural herd immunity is an appropriate or efficacious COVID-19 contro…
155;2020-03-15 12:00:00;364;"What is herd immunity and will it stop coronavirus in the UK?";"Gareth Davies";"The Telegraph Online";"";"";"In a separate tweet Devi Sridhar professor of global public health at Edinburgh University said: 'Part of my job is speaking truth to power. And the UK govt is (in my view) getting it wrong.'Other countries have shown speed is crucial. There is a middle path be…
156;2020-03-15 12:00:00;364;"What is herd immunity and will it stop coronavirus in the UK?";"Gareth Davies";"The Telegraph Online";"";"";"'Yet if we slow the spread of the virus but are relying on herd immunity to protect the most vulnerable people we would still need 47 million people to be infected.";"Jeremy Rossman";"University of Kent";"Natural herd immunity is an appropriate or efficacious C…
157;2020-03-15 12:00:00;364;"What is herd immunity and will it stop coronavirus in the UK?";"Gareth Davies";"The Telegraph Online";"";"";"'Yet if we slow the spread of the virus but are relying on herd immunity to protect the most vulnerable people we would still need 47 million people to be infected.";"Jeremy Rossman";"University of Kent";"Consequences of lockdown/related control measures (econo…
158;2020-03-15 12:00:00;364;"What is herd immunity and will it stop coronavirus in the UK?";"Gareth Davies";"The Telegraph Online";"";"";"'Yet if we slow the spread of the virus but are relying on herd immunity to protect the most vulnerable people we would still need 47 million people to be infected.";"Jeremy Rossman";"University of Kent";"At risk populations can be protected in herd immunity ap…
159;2020-03-15 12:00:00;364;"What is herd immunity and will it stop coronavirus in the UK?";"Gareth Davies";"The Telegraph Online";"";"";"However Martin Hibberd professor of emerging infectious disease at the London School of Hygiene and Tropical Medicine said it was unclear how the UK policieswill work compared to other European policies 'but I suspect they will be similar'.He added: 'The Govern…
146;2020-03-15 12:00:00;365;"Matt Hancock insists ''''''''herd immunity'''''''' not part of government''''''''s plan for tackling coronavirus";"Unspecified";"PoliticsHome";"";"";"Speaking Radio Four's Today programme on Friday chief scientific adviser Sir Patrick Vallance said: 'Our aim is to try and reduce the peak broaden the peak not suppress it completely also because the vast majority of peo…
147;2020-03-15 12:00:00;365;"Matt Hancock insists ''''''''herd immunity'''''''' not part of government''''''''s plan for tackling coronavirus";"Unspecified";"PoliticsHome";"";"";"Speaking Radio Four's Today programme on Friday chief scientific adviser Sir Patrick Vallance said: 'Our aim is to try and reduce the peak broaden the peak not suppress it completely also because the vast majority of peo…
148;2020-03-15 12:00:00;365;"Matt Hancock insists ''''''''herd immunity'''''''' not part of government''''''''s plan for tackling coronavirus";"Unspecified";"PoliticsHome";"";"";"Mr Hancock added: 'Herd immunity is not a part of it. That is a scientific concept not a goal or a strategy. Our goal is to protect life from this virus our strategy is to protect the most vulnerable and protect the NHS …
144;2020-03-15 12:00:00;366;"UK EXPERTS REJECT CRITICISM OF HERD TACTICS";"Glen Owen";"Mail on Sunday";"";"";"The row blew up after Chief Scientific Adviser Sir Patrick Vallance said public gatherings such as football matches were not being abandoned as quickly as those in other countries because it would be beneficial if a proportion of the population could be exposed to the new virus ' and buil…
145;2020-03-15 12:00:00;366;"UK EXPERTS REJECT CRITICISM OF HERD TACTICS";"Glen Owen";"Mail on Sunday";"";"";"She said: We dont know enough about the science of this virus it hasnt been in our population for long enough for us to know what it does in immunological terms.Every virus functions differently in your body and stimulates a different immunological profile. We can talk theories but at the…
143;2020-03-15 12:00:00;367;"WHO queries ''herd immunity'' approach of UK";"Sarah Henderson";"Sunday Life";"";"";"WHO spokeswoman Dr Harris questioned the UK's approach to developing 'herd immunity' against Covid-19 saying: 'We don't know enough about the science of this virus it hasn't been in our population for long enough for us to know what it does in immunological terms.'Every virus function…
141;2020-03-15 12:00:00;368;"W.H.O. BLASTS HERD IDEA";"Unspecified";"Sunday People";"";"";"The WHO's Dr Margaret Harris said not enough is known about the virus to allow millions of Brits to become infected to boost our resistance. She said: 'At the moment we are really facing a situation where we have got to look at action.' The UK's chief scientific adviser said about 60 per cent would need to …
142;2020-03-15 12:00:00;368;"W.H.O. BLASTS HERD IDEA";"Unspecified";"Sunday People";"";"";"HO chief Dr Tedros Adhanom Ghebreyesus said: 'Do not just let this fire burn.";"Tedros Adhanom Ghesbreyesus";"World Health Organization";"Natural herd immunity is an appropriate or efficacious COVID-19 control strategy/natural herd immunity is working or being achieved";0;"Public Health/Medicine"
139;2020-03-15 12:00:00;369;"PM''s immunity plan blasted again by WHO";"Unspecified";"The Sunday Mirror";"";"";"Dr Margaret Harris said 'not enough is known about the science of the virus' to let millions of Britons become infected in order to boost our resistance. 'This virus hasn't been in our population for long enough for us to know what it does in immunological terms' she said.'Every virus w…
140;2020-03-15 12:00:00;369;"PM''s immunity plan blasted again by WHO";"Unspecified";"The Sunday Mirror";"";"";"Dr Tedros Adhanom Ghebreyesus who said: 'Do not just let this fire burn.'";"Tedros Adhanom Ghesbreyesus";"World Health Organization";"Natural herd immunity is an appropriate or efficacious COVID-19 control strategy/natural herd immunity is working or being achieved";0;"Public Health/Med…
136;2020-03-15 12:00:00;370;"Ministers deny aim is ''''herd immunity''''";"Unspecified";"The Sunday Times";"";"";"They wrote: 'The current data about the number of infections in the UK is in line with the growth curves already observed in other countries including Italy Spain France and Germany.'The same data suggests that the number of infected will be in the order of dozens of thousands within …
137;2020-03-15 12:00:00;370;"Ministers deny aim is ''''herd immunity''''";"Unspecified";"The Sunday Times";"";"";"They wrote: 'The current data about the number of infections in the UK is in line with the growth curves already observed in other countries including Italy Spain France and Germany.'The same data suggests that the number of infected will be in the order of dozens of thousands within …
138;2020-03-15 12:00:00;370;"Ministers deny aim is ''''herd immunity''''";"Unspecified";"The Sunday Times";"";"";"'to build up some kind of herd immunity so more people are immune to this disease and we reduce the transmission'.";"Sir Patrick Vallance";"Government of the United Kingdom";"Natural herd immunity is an appropriate or efficacious COVID-19 control strategy/natural herd immunity is work…
240;2020-03-16 12:00:00;341;"Immunity is side-effect containment is priority";"Julian Glover";"Evening Standard Online";"";"";"IN RECENT days there have been suggestions that the UK Covid-19 strategy is to sit back and do nothing with the aim of creating 'herd immunity'. This is a dangerous and misleading message.Having large numbers infected is not the aim here it's just a tragic consequence of …
241;2020-03-16 12:00:00;341;"Immunity is side-effect containment is priority";"Julian Glover";"Evening Standard Online";"";"";"IN RECENT days there have been suggestions that the UK Covid-19 strategy is to sit back and do nothing with the aim of creating 'herd immunity'. This is a dangerous and misleading message.Having large numbers infected is not the aim here it's just a tragic consequence of …
236;2020-03-16 12:00:00;342;"My NHS colleagues and I wont stand by while the government gambles with our lives. We must change our coronavirus strategy";"Dominic Pimenta";"Independent Online";"";"";"We simply dont have the bedsYesterday I did the Covid-19 protective training for NHS staff. The atmosphere was nearly jovial though the laughter was a little forced. On the way up Id been reading ab…
237;2020-03-16 12:00:00;342;"My NHS colleagues and I wont stand by while the government gambles with our lives. We must change our coronavirus strategy";"Dominic Pimenta";"Independent Online";"";"";"We simply dont have the bedsYesterday I did the Covid-19 protective training for NHS staff. The atmosphere was nearly jovial though the laughter was a little forced. On the way up Id been reading ab…
238;2020-03-16 12:00:00;342;"My NHS colleagues and I wont stand by while the government gambles with our lives. We must change our coronavirus strategy";"Dominic Pimenta";"Independent Online";"";"";"We simply dont have the bedsYesterday I did the Covid-19 protective training for NHS staff. The atmosphere was nearly jovial though the laughter was a little forced. On the way up Id been reading ab…
232;2020-03-16 12:00:00;343;"Herd immunity policy may have ''severe consequences'' say experts";"Sarah Knapton";"The Daily Telegraph";"";"";"On Friday Sir Patrick Vallance the chief scientific adviser said the aim was to 'broaden the peak' of the illness but not suppress it adding that if many people caught it and became immune then transmission would stop.";"Sir Patrick Vallance";"Government of …
233;2020-03-16 12:00:00;343;"Herd immunity policy may have ''severe consequences'' say experts";"Sarah Knapton";"The Daily Telegraph";"";"";"Yesterday Matt Hancock appeared to backtrack on the idea stating that 'herd immunity' was a 'scientific concept' rather than the Government's goal or policy.";"Matt Hancock";"House of Commons";"Natural herd immunity is an appropriate or efficacious COVID-19 …
234;2020-03-16 12:00:00;343;"Herd immunity policy may have ''severe consequences'' say experts";"Sarah Knapton";"The Daily Telegraph";"";"";"In a letter to the Health Secretary Sir Patrick and Prof Chris Whitty the Government's chief medical officer the British Society for Immunology (BSI) warned there could be 'severe consequences' of infecting large numbers of people when knowledge of the virus…
235;2020-03-16 12:00:00;343;"Herd immunity policy may have ''severe consequences'' say experts";"Sarah Knapton";"The Daily Telegraph";"";"";"Dr Doug Brown the BSI chief executive said: 'We have over 4000 members and researchers and were really quite surprised and concerned that herd immunity appeared to be the government policy.'Dr Brown said there were a 'number of unknowns' regarding the virus …
228;2020-03-16 12:00:00;344;"UK government urged to provide clarity on ''herd immunity'' worry";"Lucy Fisher Kat Lay";"The Times";"";"";"Sir Patrick set out the government's approach to managing the epidemic last week saying: 'Our aim is to try to reduce the peak broaden the peak not suppress itcompletely also because the vast majority of people get a mild illness to build up some kind of herd im…
229;2020-03-16 12:00:00;344;"UK government urged to provide clarity on ''herd immunity'' worry";"Lucy Fisher Kat Lay";"The Times";"";"";"Mr Hancock told the BBC yesterday: 'Herd immunity is not our policy it's not our goal. Our goal is to protect life and our policy is to fight the virus and protect the vulnerable and the NHS. Of course there is a scientific debate around scientific concepts.'Ask…
230;2020-03-16 12:00:00;344;"UK government urged to provide clarity on ''herd immunity'' worry";"Lucy Fisher Kat Lay";"The Times";"";"";"Professor David Spiegelhalter of the Winton centre for risk and evidence communication at the University of Cambridge said: '[Herd immunity] is never mentionedas a short-term goal in the published strategies and Patrick Vallance only mentioned it in relation to …
231;2020-03-16 12:00:00;344;"UK government urged to provide clarity on ''herd immunity'' worry";"Lucy Fisher Kat Lay";"The Times";"";"";"Mr Hunt said that the health secretary's remarks came as a 'huge relief'. He said of the herd immunity concept: 'The cost in terms of lives lost would be catastrophic irrespective of the longerterm merits of herd immunity.'";"Jeremy Hunt";"House of Commons";"Nat…
224;2020-03-16 12:00:00;345;"No 10 facing questions about herd immunity''s human cost";"Lucy Fisher Kat Lay";"The Times";"";"";"Sir Patrick set out the government's approach to managing the epidemic last week saying: 'Our aim is to try to reduce the peak broaden the peak not suppress it completely also because the vast majority of people get a mild illness to build up some kind of herd immunity.'…
225;2020-03-16 12:00:00;345;"No 10 facing questions about herd immunity''s human cost";"Lucy Fisher Kat Lay";"The Times";"";"";"Mr Hancock told the BBC yesterday: 'Herd immunity is not our policy it's not our goal. Our goal is to protect life and our policy is to fight the virus and protect the vulnerable and the NHS. Of course there is a scientific debate around scientific concepts.'Asked whethe…
226;2020-03-16 12:00:00;345;"No 10 facing questions about herd immunity''s human cost";"Lucy Fisher Kat Lay";"The Times";"";"";"David Spiegelhalter of the Winton Centre for Risk and Evidence Communication at the University of Cambridge said: '[Herd immunity] is never mentioned as a short-term goal in the published strategies and PatrickVallance only mentioned it in relation to the longer term if …
227;2020-03-16 12:00:00;345;"No 10 facing questions about herd immunity''s human cost";"Lucy Fisher Kat Lay";"The Times";"";"";"Mr Hunt said that the health secretary's remarks came as a 'huge relief'. He said of the herd immunity concept: 'The cost in terms of lives lost would be catastrophic irrespective of the longerterm merits of herd immunity.' More drastic measures are needed if the governm…
223;2020-03-16 12:00:00;346;"Dangers of ''''''''herd immunity''''''''";"Matt Hancock";"I ";"";"";"We have a plan based on the expertise of world-leading scientists. Herd immunity is not a part of it. That is a scientific concept not a goal or a strategy. Our goal is to protect life from this virus our strategy is to protect the most vulnerable and protect the NHS through contain delay research an…
242;2020-03-17 12:00:00;340;"Coronavirus: What is herd immunity? How government believes it will stop Covid-19 in UK";"Ariana Sohrabi-Shiraz";"dailystar.co.uk";"";"";"Sir Patrick explained how the aim is to reduce the peak broaden the peak not suppress it completely.He continued: Because the vast majority of people get a mild illness to build up some kind of her immunity so more people are immun…
243;2020-03-17 12:00:00;340;"Coronavirus: What is herd immunity? How government believes it will stop Covid-19 in UK";"Ariana Sohrabi-Shiraz";"dailystar.co.uk";"";"";"However according to UK Health Secretary Matt Hancock herd immunity is not the governments actual plan.He said: Herd immunity is not our goal or policy.In the press conference on Monday March 16 Prime Minister Boris Johnson did not…
257;2020-03-18 12:00:00;335;"China''s top coronavirus expert says ''herd immunity'' WILL NOT curb the pandemic because the disease is too infectious and lethal";"Emilia Jiang";"Mail Online";"";"";"'Herd immunity won't solve the problem' Dr Zhong Nanshan said in a press conference today.'We don't have the evidence to prove that if you are infected once you would be immune for life.''Our next step …
258;2020-03-18 12:00:00;335;"China''s top coronavirus expert says ''herd immunity'' WILL NOT curb the pandemic because the disease is too infectious and lethal";"Emilia Jiang";"Mail Online";"";"";"She told BBC Radio 4's Today programme: 'We don't know enough about the science of this virus it hasn't been in our population for long enough for us to know what it does in immunological terms.'Every v…
252;2020-03-18 12:00:00;336;"LETHAL SPREAD Chinas top coronavirus expert says herd immunity has ZERO chance of curbing pandemic because its too infectious";"Tariq Tahir";"thesun.co.uk";"";"";"Herd immunity wont solve the problem said Dr Zhong.We dont have the evidence to prove that if you are infected once you would be immune for life. Our next step is to develop effective vaccines which …
253;2020-03-18 12:00:00;336;"LETHAL SPREAD Chinas top coronavirus expert says herd immunity has ZERO chance of curbing pandemic because its too infectious";"Tariq Tahir";"thesun.co.uk";"";"";"Communities will become immune to it and thats going to be an important part of controlling this longer term.About 60 per cent is the sort of figure you need to get herd immunity.";"Sir Patrick Valla…
254;2020-03-18 12:00:00;336;"LETHAL SPREAD Chinas top coronavirus expert says herd immunity has ZERO chance of curbing pandemic because its too infectious";"Tariq Tahir";"thesun.co.uk";"";"";"But Health Secretary Matt Hancock denied that was the Governments policy describing it as a scientific concept.";"Matt Hancock";"House of Commons";"Natural herd immunity is an appropriate or efficaci…
255;2020-03-18 12:00:00;336;"LETHAL SPREAD Chinas top coronavirus expert says herd immunity has ZERO chance of curbing pandemic because its too infectious";"Tariq Tahir";"thesun.co.uk";"";"";"The approach had been criticised by a group of scientists from UK universities who said it risks many more lives than necessary";"Letter: March Scientists";"Letter: March Scientists";"Natural herd im…
256;2020-03-18 12:00:00;336;"LETHAL SPREAD Chinas top coronavirus expert says herd immunity has ZERO chance of curbing pandemic because its too infectious";"Tariq Tahir";"thesun.co.uk";"";"";"The approach had been criticised by a group of scientists from UK universities who said it risks many more lives than necessary";"Letter: March Scientists";"Letter: March Scientists";"Consequences of…
249;2020-03-18 12:00:00;337;"I WON''T BE BORIS JOHNSON''S CORONAVIRUS GUINEA PIG - FRENCHMAN WHO FLED LONDON";"Aine Fox";"Press Association National Newswire";"";"";"England's chief scientific adviser Sir Patrick Vallance said last week that a herd immunity approach - where a large portion of the public are exposed to the disease -could be beneficial but Health Secretary Matt Hancock denied that …
250;2020-03-18 12:00:00;337;"I WON''T BE BORIS JOHNSON''S CORONAVIRUS GUINEA PIG - FRENCHMAN WHO FLED LONDON";"Aine Fox";"Press Association National Newswire";"";"";"The approach had been criticised by a group of scientists from UK universities who said it risks 'many more lives than necessary';Letter: March Scientists";"Letter: March Scientists";"Consequences of lockdown/related control measures…
251;2020-03-18 12:00:00;337;"I WON''T BE BORIS JOHNSON''S CORONAVIRUS GUINEA PIG - FRENCHMAN WHO FLED LONDON";"Aine Fox";"Press Association National Newswire";"";"";"The approach had been criticised by a group of scientists from UK universities who said it risks 'many more lives than necessary';Letter: March Scientists";"Letter: March Scientists";"Natural herd immunity is an appropriate or effica…
244;2020-03-18 12:00:00;338;"I wont be Boris Johnsons guinea pig says cancer survivor who fled London amid anger at UK response";"Andrew Gregory";"Independent Online";"";"";"Our aim is to try and reduce the peak broaden the peak not suppress it completely Sir Patrick told the BBCs Today on Friday.Also because the vast majority of people get a mild illness to build up some kind of herd imm…
245;2020-03-18 12:00:00;338;"I wont be Boris Johnsons guinea pig says cancer survivor who fled London amid anger at UK response";"Andrew Gregory";"Independent Online";"";"";"Our aim is to try and reduce the peak broaden the peak not suppress it completely Sir Patrick told the BBCs Today on Friday.Also because the vast majority of people get a mild illness to build up some kind of herd imm…
246;2020-03-18 12:00:00;338;"I wont be Boris Johnsons guinea pig says cancer survivor who fled London amid anger at UK response";"Andrew Gregory";"Independent Online";"";"";"Health secretary Matt Hancock later denied that was the governments policy describing herd immunity as a scientific concept not a goal or strategy.";"Matt Hancock";"House of Commons";"Natural herd immunity is an appro…
247;2020-03-18 12:00:00;338;"I wont be Boris Johnsons guinea pig says cancer survivor who fled London amid anger at UK response";"Andrew Gregory";"Independent Online";"";"";"The approach had been criticised by a group of scientists from UK universities who said it risks many more lives than necessary;Letter: March Scientists";"Letter: March Scientists";"Natural herd immunity is an appropr…
248;2020-03-18 12:00:00;338;"I wont be Boris Johnsons guinea pig says cancer survivor who fled London amid anger at UK response";"Andrew Gregory";"Independent Online";"";"";"The approach had been criticised by a group of scientists from UK universities who said it risks many more lives than necessary;Letter: March Scientists";"Letter: March Scientists";"Consequences of lockdown/related co…
170;2020-03-20 12:00:00;360;"HEALTH SECRETARY DENIES ''''HERD IMMUNITY'''' IS POLICY TO TACKLE CORONAVIRUS";"Sam Blewett";"Press Association National Newswire";"";"";"This approach has been criticised by a group of 229 scientists from UK universities who said it risks 'many more lives than necessary' and called into question by the World Health Organisation (WHO).";"Letter: March Scientists";"Let…
171;2020-03-20 12:00:00;360;"HEALTH SECRETARY DENIES ''''HERD IMMUNITY'''' IS POLICY TO TACKLE CORONAVIRUS";"Sam Blewett";"Press Association National Newswire";"";"";"This approach has been criticised by a group of 229 scientists from UK universities who said it risks 'many more lives than necessary' and called into question by the World Health Organisation (WHO).";"Letter: March Scientists";"Let…
172;2020-03-20 12:00:00;360;"HEALTH SECRETARY DENIES ''''HERD IMMUNITY'''' IS POLICY TO TACKLE CORONAVIRUS";"Sam Blewett";"Press Association National Newswire";"";"";"Mr Hancock told Sky's Sophy Ridge on Sunday: 'What we will do is listen to all the credible scientists and we will look at all the evidence.'Herd immunity is not our goal or policy it's a scientific concept. Our policy is to protect…
173;2020-03-20 12:00:00;360;"HEALTH SECRETARY DENIES ''''HERD IMMUNITY'''' IS POLICY TO TACKLE CORONAVIRUS";"Sam Blewett";"Press Association National Newswire";"";"";"WHO spokeswoman Margaret Harris has also said 'action' is needed over 'theories' while there is insufficient knowledge of the science of the coronavirus.";"Margaret Harris";"World Health Organization";"Natural herd immunity is an ap…
288;2020-03-22 12:00:00;323;"Downing Street fury over ''let OAPs die'' accusation: No 10 angrily denies claims that Dominic Cummings said pensioners should be sacrificed...";"Larisa Brown";"Mail Online";"";"";"On March 15 Health Secretary Matt Hancock insisted the Governments overriding objective was to save lives amid the coronavirus outbreak. We have a plan based on the expertise of world-lead…
269;2020-03-22 12:00:00;330;"Furious Downing Street blasts claim that the PM''s top aide Dominic Cummings once backed ''herd immunity'' coronavirus strategy by saying ''if that means some pensioners die too bad''";"Danielle Sheridan";"Mail Online";"";"";"But Mr Hancock insisted the government's overriding objective was to save lives amid the coronavirus outbreak.'We have a plan based on the exper…
260;2020-03-22 12:00:00;334;"Gary Lineker takes aim at ''sickening'' coronavirus plan as death toll rises";"Warren Muggleton";"dailystar.co.uk";"";"";"Gary Lineker dubbed reports over herd immunity theories reportedly heard from Boris Johnsons adviser Dominic Cummings sickeningGary Lineker dubbed the governments rumoured coronavirus plan sickening as the diseases death toll continues to rise."…
259;2020-03-22 12:00:00;334;"Gary Lineker takes aim at ''sickening'' coronavirus plan as death toll rises";"Warren Muggleton";"dailystar.co.uk";"";"";"Sir Patrick Vallance said last week: 'Around 60 percent is the sort of figure you need to get herd immunity.'We want to suppress it not get rid of it completely -which you can't do anyway.'Communities will become immune to it and thats going to be …
285;2020-03-23 12:00:00;324;"No 10 fury over ''let OAPs die'' accusation";"Larisa Brown";"Scottish Daily Mail";"";"";"On March 15 Health Secretary Matt Hancock insisted the Government's overriding objective was to save lives amid the coronavirus outbreak. 'We have a plan based on the expertise of world-leading scientists. Herd immunity is not a part of it' he wrote in the Telegraph.";"Matt Hancoc…
278;2020-03-23 12:00:00;327;"No 10 denies Cummings implied it was ''''too bad'''' if pensioners died";"Danielle Sheridan";"The Daily Telegraph";"";"";"Matt Hancock the Health Secretary has previously said that herd immunity is not a part of the Government's strategy. 'Our goal is to protect life from this virus our strategy is to protect the most vulnerable and protect the NHS through contain del…
275;2020-03-23 12:00:00;328;"NO 10 FURY OVER ''LET OAPS DIE'' ACCUSATION";"Lizzy Buchan";"Daily Mail";"";"";"'We have a plan based on the expertise of world-leading scientists. Herd immunity is not a part of it' he wrote in the Telegraph.";"Matt Hancock";"House of Commons";"Natural herd immunity is an appropriate or efficacious COVID-19 control strategy/natural herd immunity is working or being a…
270;2020-03-23 12:00:00;329;"No 10: Cummings didnt vow to protect the economy and let pensioners die";"Unspecified";"The Independent";"";"";"Mr Hancock said the governments overriding goal was to protect life and herd immunity was a scientific concept not a goal or a strategy.";"Matt Hancock";"House of Commons";"Natural herd immunity is an appropriate or efficacious COVID-19 control strategy/…
291;2020-03-25 12:00:00;321;"Professor: half the country may have caught it already";"Rhys Blakely";"The Times";"";"";"However the researchers suggest that the vast majority of people who contract Covid-19 may suffer little or no illness. They believe that as few as one in a thousand could require hospital treatment an assumption that suggests according to their model that half of the country cou…
292;2020-03-30 12:00:00;320;"Of course we must stop coronavirus but not at the cost of becoming a police state";"Nigel Farage";"The Telegraph Online";"";"";"I was delighted when the Government performed its dramatic U-turn a few weeks ago and moved away from a herd immunity strategy rapid spread of Covid-19. To have allowed 500000 people to die while watching the NHS being overwhelmed would have …
293;2020-03-30 12:00:00;320;"Of course we must stop coronavirus but not at the cost of becoming a police state";"Nigel Farage";"The Telegraph Online";"";"";"I was delighted when the Government performed its dramatic U-turn a few weeks ago and moved away from a herd immunity strategy rapid spread of Covid-19. To have allowed 500000 people to die while watching the NHS being overwhelmed would have …
294;2020-03-30 12:00:00;320;"Of course we must stop coronavirus but not at the cost of becoming a police state";"Nigel Farage";"The Telegraph Online";"";"";"I was delighted when the Government performed its dramatic U-turn a few weeks ago and moved away from a herd immunity strategy rapid spread of Covid-19. To have allowed 500000 people to die while watching the NHS being overwhelmed would have …
1249;2020-03-31 12:00:00;315;"Britain didn''t properly prepare for coronavirus testing because it planned to rely on discredited ''herd immunity'' strategy claims leading scientist";"Connor Boyd";"Mail Online";"";"";"Early on in the UK's outbreak the Government suggested one way of beating the virus was by allowing 80 per cent of Britons to get infected to build 'herd immunity'. Professor Sridhar…
297;2020-03-31 12:00:00;316;"Chief scientific adviser wants 40million Britons - 60 percent of the entire population - to catch coronavirus for herd immunity to take effect";"Martin Robinson";"Mail Online";"";"";"He said: 'All of the evidence from previous epidemics suggests that when you do that and then you release it it all comes back again... this is to make sure we don't end up with a sudden …
1250;2020-03-31 12:00:00;316;"Chief scientific adviser wants 40million Britons - 60 percent of the entire population - to catch coronavirus for herd immunity to take effect";"Martin Robinson";"Mail Online";"";"";"He said: 'All of the evidence from previous epidemics suggests that when you do that and then you release it it all comes back again... this is to make sure we don't end up with a sudden…
298;2020-03-31 12:00:00;316;"Chief scientific adviser wants 40million Britons - 60 percent of the entire population - to catch coronavirus for herd immunity to take effect";"Martin Robinson";"Mail Online";"";"";"He told CNN last night: 'This is a very eccentric policy and I am troubled by it on a number of different levels.'One of them is if the UK with all its resources as a major economy is one…
1251;2020-03-31 12:00:00;316;"Chief scientific adviser wants 40million Britons - 60 percent of the entire population - to catch coronavirus for herd immunity to take effect";"Martin Robinson";"Mail Online";"";"";"'Secondly this problem is this theory is based on very very complex modelling and they are putting a lot of faith in the mathematical modelling to be able to land theirpeak in the summer…
1252;2020-03-31 12:00:00;316;"Chief scientific adviser wants 40million Britons - 60 percent of the entire population - to catch coronavirus for herd immunity to take effect";"Martin Robinson";"Mail Online";"";"";"He said: 'We want to suppress it not get rid of it completely which you can't do anyway and also allow enough of us who are going to get mild illness to become immune to this to help wit…
1253;2020-03-31 12:00:00;316;"Chief scientific adviser wants 40million Britons - 60 percent of the entire population - to catch coronavirus for herd immunity to take effect";"Martin Robinson";"Mail Online";"";"";"'What we don't want is everybody to end up getting it in a short period of time so we swamp and overwhelm NHS services - that's the flattening of the peak' he said. 'You can't stop it so…
1254;2020-03-31 12:00:00;316;"Chief scientific adviser wants 40million Britons - 60 percent of the entire population - to catch coronavirus for herd immunity to take effect";"Martin Robinson";"Mail Online";"";"";"'What we don't want is everybody to end up getting it in a short period of time so we swamp and overwhelm NHS services - that's the flattening of the peak' he said. 'You can't stop it so…
1255;2020-03-31 12:00:00;316;"Chief scientific adviser wants 40million Britons - 60 percent of the entire population - to catch coronavirus for herd immunity to take effect";"Martin Robinson";"Mail Online";"";"";"'What we don't want is everybody to end up getting it in a short period of time so we swamp and overwhelm NHS services - that's the flattening of the peak' he said. 'You can't stop it so…
295;2020-03-31 12:00:00;318;"Herd immunity is the only way out of this impasse";"Julien Gaer";"The Telegraph Online";"";"";" Just over two weeks ago Patrick Vallance told the Today programme that the governments strategy for fighting the Covid-19 outbreak was built aroundherd immunity . This is a tried and tested method for managing outbreaks of infectious disease: once a sufficiently large propo…
296;2020-03-31 12:00:00;318;"Herd immunity is the only way out of this impasse";"Julien Gaer";"The Telegraph Online";"";"";" Just over two weeks ago Patrick Vallance told the Today programme that the governments strategy for fighting the Covid-19 outbreak was built aroundherd immunity . This is a tried and tested method for managing outbreaks of infectious disease: once a sufficiently large propo…
1256;2020-03-31 12:00:00;319;"Coronavirus lockdown measures may have saved 59000 lives in Europe already says new study";"Anna Gulland";"The Telegraph Online";"";"";"Our estimates imply that the populations in Europe are not close to herd immunity the authors said. They added that because the interventions will continue to trigger a drop in transmission rates the rate of acquisition of herd immu…
880;2020-04-01 12:00:00;310;"Trump in rant over Brit herd immunity";"James Beal";"The Sunday Mirror";"";"";"He said: 'I guess it's a concept if you don't mind a lot of death.'All of a sudden they went hard the other way because they started seeing things that weren't good. 'They put themselves in a little bit of a problem.'It would have been very catastrophic I think if that would have happened.'…
881;2020-04-01 12:00:00;310;"Trump in rant over Brit herd immunity";"James Beal";"The Sunday Mirror";"";"";"He said: 'I guess it's a concept if you don't mind a lot of death.'All of a sudden they went hard the other way because they started seeing things that weren't good. 'They put themselves in a little bit of a problem.'It would have been very catastrophic I think if that would have happened.'…
878;2020-04-01 12:00:00;311;"A LOT OF DEATH Donald Trump says Boris Johnsons herd immunity coronavirus response wouldve been catastrophic";"Niamh Cavanagh";"thesun.co.uk";"";"";"Mr Trump claimed the British government had put themselves in a little bit of a problem over its original plan to deal with the Covid-19 outbreak.Addressing US measures he added: A lot of people were saying:…
879;2020-04-01 12:00:00;311;"A LOT OF DEATH Donald Trump says Boris Johnsons herd immunity coronavirus response wouldve been catastrophic";"Niamh Cavanagh";"thesun.co.uk";"";"";"Mr Trump claimed the British government had put themselves in a little bit of a problem over its original plan to deal with the Covid-19 outbreak.Addressing US measures he added: A lot of people were saying:…
299;2020-04-01 12:00:00;312;"A LOT OF DEATH Donald Trump says Boris Johnsons herd immunity coronavirus response wouldve been catastrophic";"Niamh Cavanagh";"thescottishsun.co.uk";"";"";"Mr Trump claimed the British government had put themselves in a little bit of a problem over its original plan to deal with the Covid-19 outbreak.Addressing US measures he added: A lot of people were…
300;2020-04-01 12:00:00;312;"A LOT OF DEATH Donald Trump says Boris Johnsons herd immunity coronavirus response wouldve been catastrophic";"Niamh Cavanagh";"thescottishsun.co.uk";"";"";"Mr Trump claimed the British government had put themselves in a little bit of a problem over its original plan to deal with the Covid-19 outbreak.Addressing US measures he added: A lot of people were…
875;2020-04-01 12:00:00;313;"BAD SCIENCE? Discredited herd immunity theory meant UK gave up on containing coronavirus too soon claims leading scientist";"Lucy Jones";"thescottishsun.co.uk";"";"";"Sridhar tweeted yesterday morning: I fear (herd immunity) resulted in the UK giving up on containment too early and assuming everyone will get it. Planning and preparing for unprecedented testing and…
876;2020-04-01 12:00:00;313;"BAD SCIENCE? Discredited herd immunity theory meant UK gave up on containing coronavirus too soon claims leading scientist";"Lucy Jones";"thescottishsun.co.uk";"";"";"Sridhar tweeted yesterday morning: I fear (herd immunity) resulted in the UK giving up on containment too early and assuming everyone will get it. Planning and preparing for unprecedented testing and…
877;2020-04-01 12:00:00;313;"BAD SCIENCE? Discredited herd immunity theory meant UK gave up on containing coronavirus too soon claims leading scientist";"Lucy Jones";"thescottishsun.co.uk";"";"";"Sridhar tweeted yesterday morning: I fear (herd immunity) resulted in the UK giving up on containment too early and assuming everyone will get it. Planning and preparing for unprecedented testing and…
872;2020-04-01 12:00:00;314;"BAD SCIENCE? Discredited herd immunity theory meant UK gave up on containing coronavirus too soon claims leading scientist";"Lucy Jones";"thesun.co.uk";"";"";"I fear (herd immunity) resulted in the UK giving up on containment too early and assuming everyone will get it.Planning and preparing for unprecedented testing and using big data/apps for tracing were taken …
873;2020-04-01 12:00:00;314;"BAD SCIENCE? Discredited herd immunity theory meant UK gave up on containing coronavirus too soon claims leading scientist";"Lucy Jones";"thesun.co.uk";"";"";"South Korea never had lockdown only 152 deaths and didnt expose health staff to unnecessary risk and pressure Prof Sridhar added. Each day in lockdown: kids fall into poverty domestic abuse increases social …
874;2020-04-01 12:00:00;314;"BAD SCIENCE? Discredited herd immunity theory meant UK gave up on containing coronavirus too soon claims leading scientist";"Lucy Jones";"thesun.co.uk";"";"";"South Korea never had lockdown only 152 deaths and didnt expose health staff to unnecessary risk and pressure Prof Sridhar added. Each day in lockdown: kids fall into poverty domestic abuse increases social …
883;2020-04-02 12:00:00;309;"What is ''herd immunity'' and how is Sweden''s coronavirus response different to the rest of the world?";"Ellena Cruse";"Evening Standard Online";"";"";"Before entering lockdown Mr Hancock told Skys Sophy Ridge: What we will do is listen to all the credible scientists and we will look at all the evidence. Herd immunity is not our goal or policy its a scientific concep…
882;2020-04-02 12:00:00;309;"What is ''herd immunity'' and how is Sweden''s coronavirus response different to the rest of the world?";"Ellena Cruse";"Evening Standard Online";"";"";"Sweden is an outlier on the European scene at least said Johan Giesecke the countrys former chief epidemiologist and now adviser to the Swedish Health Agency a government body. 'And I think thats good.";"Johan Gisec…
884;2020-04-02 12:00:00;309;"What is ''herd immunity'' and how is Sweden''s coronavirus response different to the rest of the world?";"Ellena Cruse";"Evening Standard Online";"";"";"Sten Linnarsson a professor at Karolinska Institute a prominent medical university in Sweden said the concern centres on the assessments and the course that the Swedish government has taken through this epidemic and e…
885;2020-04-02 12:00:00;309;"What is ''herd immunity'' and how is Sweden''s coronavirus response different to the rest of the world?";"Ellena Cruse";"Evening Standard Online";"";"";"Sten Linnarsson a professor at Karolinska Institute a prominent medical university in Sweden said the concern centres on the assessments and the course that the Swedish government has taken through this epidemic and e…
887;2020-04-02 12:00:00;309;"What is ''herd immunity'' and how is Sweden''s coronavirus response different to the rest of the world?";"Ellena Cruse";"Evening Standard Online";"";"";"The goal is to slow down the amount of new people getting infected so that health care gets a reasonable chance to take care of them. And thats what we all do in every country in Europe Mr Tegnell said. We just choos…
888;2020-04-02 12:00:00;309;"What is ''herd immunity'' and how is Sweden''s coronavirus response different to the rest of the world?";"Ellena Cruse";"Evening Standard Online";"";"";"The goal is to slow down the amount of new people getting infected so that health care gets a reasonable chance to take care of them. And thats what we all do in every country in Europe Mr Tegnell said. We just choos…
889;2020-04-02 12:00:00;309;"What is ''herd immunity'' and how is Sweden''s coronavirus response different to the rest of the world?";"Ellena Cruse";"Evening Standard Online";"";"";"The goal is to slow down the amount of new people getting infected so that health care gets a reasonable chance to take care of them. And thats what we all do in every country in Europe Mr Tegnell said. We just choos…
903;2020-04-03 12:00:00;304;"Coronavirus adviser to PM wants ''herd immunity'' considered again to end lockdown";"Anna MacSwan";"Mirror.co.uk";"";"";"Professor Medley said: We will have done three weeks of this lockdown so theres a big decision coming up on April 13. 'In broad terms are we going to continue to harm children to protect vulnerable people or notThe measures to control [the disease] …
904;2020-04-03 12:00:00;304;"Coronavirus adviser to PM wants ''herd immunity'' considered again to end lockdown";"Anna MacSwan";"Mirror.co.uk";"";"";"Professor Medley said: We will have done three weeks of this lockdown so theres a big decision coming up on April 13. 'In broad terms are we going to continue to harm children to protect vulnerable people or notThe measures to control [the disease] …
897;2020-04-03 12:00:00;306;"Coronavirus: Boris Johnson urged to reconsider lockdown strategy by virus adviser";"Peter Stubley";"Independent Online";"";"";"Graham Medley an expert in the spread of infectious diseases suggested the government had painted itself into a corner by imposing widespread restrictions on movement that he claims may cause more damage than the epidemic itself.He suggested …
898;2020-04-03 12:00:00;306;"Coronavirus: Boris Johnson urged to reconsider lockdown strategy by virus adviser";"Peter Stubley";"Independent Online";"";"";"Graham Medley an expert in the spread of infectious diseases suggested the government had painted itself into a corner by imposing widespread restrictions on movement that he claims may cause more damage than the epidemic itself.He suggested …
895;2020-04-03 12:00:00;306;"Coronavirus: Boris Johnson urged to reconsider lockdown strategy by virus adviser";"Peter Stubley";"Independent Online";"";"";"Matt Hancock insisted that herd immunity was a scientific concept not a goal or strategy.";"Matt Hancock";"House of Commons";"Natural herd immunity is an appropriate or efficacious COVID-19 control strategy/natural herd immunity is working or…
892;2020-04-03 12:00:00;307;"Despite what Matt Hancock says the government''s policy is still herd immunity";"Anthony Costello";"The Guardian";"";"";"On 12 March the chief scientific adviser Patrick Vallance and chief medical officer Chris Whitty announced that the UK had moved from containing the virus to delaying its spread . Their plan was to flatten the curve of the epidemic that would sweep …
893;2020-04-03 12:00:00;307;"Despite what Matt Hancock says the government''s policy is still herd immunity";"Anthony Costello";"The Guardian";"";"";"On 12 March the chief scientific adviser Patrick Vallance and chief medical officer Chris Whitty announced that the UK had moved from containing the virus to delaying its spread . Their plan was to flatten the curve of the epidemic that would sweep …
894;2020-04-03 12:00:00;307;"Despite what Matt Hancock says the government''s policy is still herd immunity";"Anthony Costello";"The Guardian";"";"";"On 12 March the chief scientific adviser Patrick Vallance and chief medical officer Chris Whitty announced that the UK had moved from containing the virus to delaying its spread . Their plan was to flatten the curve of the epidemic that would sweep …
890;2020-04-03 12:00:00;308;"Of course we should fight to save lives but those dying of coronavirus deserve to do so in dignity";"Yasmin Gunaratnam";"Independent Online";"";"";"Today deaths from Covid-19 rose by 684 on to 3605. The governments herd immunity approach inadequate testing and provision of personal protective equipment have all contributed to the UKs failure to minimise this number."…
891;2020-04-03 12:00:00;308;"Of course we should fight to save lives but those dying of coronavirus deserve to do so in dignity";"Yasmin Gunaratnam";"Independent Online";"";"";"Today deaths from Covid-19 rose by 684 on to 3605. The governments herd immunity approach inadequate testing and provision of personal protective equipment have all contributed to the UKs failure to minimise this number."…
896;2020-04-04 12:00:00;301;"Boris Johnson has totally mismanaged coronavirus but Brits STILL feel sorry for him";"John Niven";"dailyrecord.co.uk";"";"";"This is the guy who was toying with the herd immunity idea as recently as three weeks ago.You know the idea that would have gotten hundreds of thousands of British people killed.In fact he was the guy who brought the guy who suggested the herd …
899;2020-04-04 12:00:00;301;"Boris Johnson has totally mismanaged coronavirus but Brits STILL feel sorry for him";"John Niven";"dailyrecord.co.uk";"";"";"This is the guy who was toying with the herd immunity idea as recently as three weeks ago.You know the idea that would have gotten hundreds of thousands of British people killed.In fact he was the guy who brought the guy who suggested the herd …
908;2020-04-04 12:00:00;302;"Herd immunity to combat coronavirus may need to be reconsidered says Government expert";"Ben Perrin";"birminghammail.co.uk";"";"";"Speaking to the Times Professor Medley said: We will have done three weeks of this lockdown so theres a big decision coming up on April 13.'In broad terms are we going to continue to harm children to protect vulnerable people or notThe mea…
909;2020-04-04 12:00:00;302;"Herd immunity to combat coronavirus may need to be reconsidered says Government expert";"Ben Perrin";"birminghammail.co.uk";"";"";"Speaking to the Times Professor Medley said: We will have done three weeks of this lockdown so theres a big decision coming up on April 13.'In broad terms are we going to continue to harm children to protect vulnerable people or notThe mea…
906;2020-04-04 12:00:00;303;"Coronavirus adviser to PM wants ''herd immunity'' considered again to end lockdown";"Ffion Lewis";"walesonline.co.uk";"";"";"Describing the stark choices facing the government he argued that long indefinite periods of lockdown could cause more harm than the virus itself by leading to soaring unemployment domestic violence food poverty and mental illness.Speaking to th…
907;2020-04-04 12:00:00;303;"Coronavirus adviser to PM wants ''herd immunity'' considered again to end lockdown";"Ffion Lewis";"walesonline.co.uk";"";"";"Describing the stark choices facing the government he argued that long indefinite periods of lockdown could cause more harm than the virus itself by leading to soaring unemployment domestic violence food poverty and mental illness.Speaking to th…
900;2020-04-04 12:00:00;305;"PM''''s virus adviser calls for way out of lockdown";"Chris Smyth ";"The Times";"";"";"'This disease is so nasty that we had to suppress it completely' he said . 'Then we've kind of painted ourselves into a corner because then the question will be what do we do now? We will have done three weeks of this lockdown so there's a big decision coming up on April 13. In broa…
901;2020-04-04 12:00:00;305;"PM''''s virus adviser calls for way out of lockdown";"Chris Smyth ";"The Times";"";"";"'This disease is so nasty that we had to suppress it completely' he said . 'Then we've kind of painted ourselves into a corner because then the question will be what do we do now? We will have done three weeks of this lockdown so there's a big decision coming up on April 13. In broa…
1247;2020-04-05 12:00:00;300;"The perils of herd immunity plans revealed: Do nothing approach to tackle coronavirus epidemic could have led to almost 500000 deaths with 87 per cent of population being infec...";"Harry Howard";"Mail Online";"";"";"'Our aim is to try and reduce the peak broaden the peak not suppress it completely also because the vast majority of peopleget a mild illness to build u…
1248;2020-04-05 12:00:00;300;"The perils of herd immunity plans revealed: Do nothing approach to tackle coronavirus epidemic could have led to almost 500000 deaths with 87 per cent of population being infec...";"Harry Howard";"Mail Online";"";"";"'Herd immunity is not a part of it. That is a scientific concept not a goal or a strategy'";"Matt Hancock";"House of Commons";"Natural herd immunity is …
1244;2020-04-06 12:00:00;298;"PM''s virus adviser warns Britain might still need to adopt herd immunity in its fight against coronavirus as lockdown measures have ''painted the country into a corner'' - after UK death toll soars past China''s to 3605 with ...";"Jack Elsom Danyal Hussain";"Mail Online";"";"";"Sir Patrick told the BBC on March 13: 'Our aim is to try and reduce the peak broaden the …
1245;2020-04-06 12:00:00;298;"PM''s virus adviser warns Britain might still need to adopt herd immunity in its fight against coronavirus as lockdown measures have ''painted the country into a corner'' - after UK death toll soars past China''s to 3605 with ...";"Jack Elsom Danyal Hussain";"Mail Online";"";"";"'Herd immunity is not a part of it. That is a scientific concept not a goal or a strategy…
1246;2020-04-06 12:00:00;298;"PM''s virus adviser warns Britain might still need to adopt herd immunity in its fight against coronavirus as lockdown measures have ''painted the country into a corner'' - after UK death toll soars past China''s to 3605 with ...";"Jack Elsom Danyal Hussain";"Mail Online";"";"";"But Prof Medley is now warning that the controversial method may be the only solution as …
902;2020-04-06 12:00:00;299;"Coronavirus POLL: Is Boris Johnson doing a good job dealing with the outbreak? VOTE HERE";"Brian McGleenon";"express.co.uk";"";"";"Even Mr Johnson's counterpart in the Whitehouse Donald Trump has claimed the Prime Minister's early approach to the coronavirus outbreak would have been 'very catastrophic' for the UK if he had not changed tack.The US President suggested t…
905;2020-04-06 12:00:00;299;"Coronavirus POLL: Is Boris Johnson doing a good job dealing with the outbreak? VOTE HERE";"Brian McGleenon";"express.co.uk";"";"";"Even Mr Johnson's counterpart in the Whitehouse Donald Trump has claimed the Prime Minister's early approach to the coronavirus outbreak would have been 'very catastrophic' for the UK if he had not changed tack.The US President suggested t…
910;2020-04-06 12:00:00;299;"Coronavirus POLL: Is Boris Johnson doing a good job dealing with the outbreak? VOTE HERE";"Brian McGleenon";"express.co.uk";"";"";"Sir Patrick Vallance the UK's chief scientific adviser told the BBC on March 13 the Government's 'aim' was to 'not suppress coronavirus completely but to build upsome kind of herd immunity so more people are immune to this disease'.";"Sir …
1243;2020-04-09 12:00:00;297;"Coronavirus: Home Office accused of risking lives after Passport Office staff told to return to work amid lockdown";"Andrew Gregory";"Independent Online";"";"";"An immediate investigation into the comments was called for by the Public and Commercial Services Union (PCS) members of which accused the government oftreating staff like 'guinea pigs to test herd immunity o…
1176;2020-04-12 12:00:00;296;"Documents contradict UK government stance on Covid-19 ''herd immunity''";"Paul Lewis David Conn";"The Guardian";"";"";"We have a plan based on the expertise of world-leading scientists. Herd immunity is not a part of it. That is a scientific concept not a goal or a strategy.";"Matt Hancock";"House of Commons";"Natural herd immunity is an appropriate or efficacious C…
1177;2020-04-12 12:00:00;296;"Documents contradict UK government stance on Covid-19 ''herd immunity''";"Paul Lewis David Conn";"The Guardian";"";"";"Herd immunity is not our policy its not our goal.";"Matt Hancock";"House of Commons";"Natural herd immunity is an appropriate or efficacious COVID-19 control strategy/natural herd immunity is working or being achieved";0;"Political"
1240;2020-04-12 12:00:00;296;"Documents contradict UK government stance on Covid-19 ''herd immunity''";"Paul Lewis David Conn";"The Guardian";"";"";"Theres going to be a point assuming the epidemic flows and grows as it will do where you want to cocoon to protect those at-risk groups so they dont catch thedisease Halpern said. By the time they come out of their cocooning herd immunity has been a…
1241;2020-04-12 12:00:00;296;"Documents contradict UK government stance on Covid-19 ''herd immunity''";"Paul Lewis David Conn";"The Guardian";"";"";"Theres going to be a point assuming the epidemic flows and grows as it will do where you want to cocoon to protect those at-risk groups so they dont catch thedisease Halpern said. By the time they come out of their cocooning herd immunity has been a…
1242;2020-04-12 12:00:00;296;"Documents contradict UK government stance on Covid-19 ''herd immunity''";"Paul Lewis David Conn";"The Guardian";"";"";"Herd immunity is not part of our action plan but is a natural by-product of an epidemic.";"";"Department of Health and Social Care";"Natural herd immunity is an appropriate or efficacious COVID-19 control strategy/natural herd immunity is working or…
1174;2020-04-16 12:00:00;295;"Social restrictions vital until vaccine is found Sturgeon says";"Mark McLaughlin";"The Times";"";"";"'Coronavirus is not simply going to go away and that we know for certain. We know that herd immunity has become one of these phrases that is often talked about in misleading ways.'Herd immunity is what you can get through a vaccine for example. We know a vaccine is st…
1175;2020-04-16 12:00:00;295;"Social restrictions vital until vaccine is found Sturgeon says";"Mark McLaughlin";"The Times";"";"";"'gradually increase the number of people [infected] over a very controlled period so that we get herd immunity'.";"Jason Leitch";"Scottish Government";"Natural herd immunity is an appropriate or efficacious COVID-19 control strategy/natural herd immunity is working or…
1237;2020-04-17 12:00:00;292;"Britain could have 40000 coronavirus deaths in first wave of outbreak as former World Health Organization official warns the UKK may be h...herd immunity";"Stephen Matthews Vanessa Chalmers";"Mail Online";"";"";"'So the idea of herd immunity would mean another five six waves maybe in order to get to 60 per cent.' Last night he said the UK could have 10 more waves.In …
1238;2020-04-17 12:00:00;292;"Britain could have 40000 coronavirus deaths in first wave of outbreak as former World Health Organization official warns the UKK may be h...herd immunity";"Stephen Matthews Vanessa Chalmers";"Mail Online";"";"";"'not our goal or policy'.";"Matt Hancock";"House of Commons";"Natural herd immunity is an appropriate or efficacious COVID-19 control strategy/natural herd i…
1239;2020-04-17 12:00:00;292;"Britain could have 40000 coronavirus deaths in first wave of outbreak as former World Health Organization official warns the UKK may be h...herd immunity";"Stephen Matthews Vanessa Chalmers";"Mail Online";"";"";"What we should have done is crush the epidemic and then keep it down.'";"Anthony Costello";"University College London";"Natural herd immunity is an appropria…
912;2020-04-17 12:00:00;293;"UK faces eight to 10 waves of coronavirus before population achieves herd immunity";"Robert Mendick";"The Telegraph Online";"";"";"Prof Costello added: 'It is a total mess and we have been wrong every stage of the way. We have to change our policy and at the moment I don't hear anything to suggest we are. They keep talking about flattening the curve which implies they…
911;2020-04-17 12:00:00;294;"New research deals a blow to hopes of herd immunity";"Robert Mendick";"The Daily Telegraph";"";"";"He said: 'We won't get herd immunity if what the latest models show are correct. ' He also pointed to another study by Prof Karl Friston a neuroscientist at UCL who suggested that on average just 6.4 per cent of people in Europe will have acquired immunity by the end of …
1229;2020-04-19 12:00:00;289;"Sweden could have ''''''''herd immunity'''''''' by next month claims its infectious diseases chief amid as deaths stay low despite relaxed lockdown measures";"Jack Wright";"Mail Online";"";"";"Dr Tegnell said: 'According to our modellers [at the Public Health Agency of Sweden] we are starting to see so many immune people in the population in Stockholmthat it is start…
1230;2020-04-19 12:00:00;289;"Sweden could have ''''''''herd immunity'''''''' by next month claims its infectious diseases chief amid as deaths stay low despite relaxed lockdown measures";"Jack Wright";"Mail Online";"";"";"Dr Tegnell said: 'According to our modellers [at the Public Health Agency of Sweden] we are starting to see so many immune people in the population in Stockholmthat it is start…
1231;2020-04-19 12:00:00;289;"Sweden could have ''''''''herd immunity'''''''' by next month claims its infectious diseases chief amid as deaths stay low despite relaxed lockdown measures";"Jack Wright";"Mail Online";"";"";"'The authorities and the Government stupidly did not believe that the epidemic would reach Sweden at all' Bo Lundback a professor of epidemiology at the University of Gothenbur…
1232;2020-04-19 12:00:00;289;"Sweden could have ''''''''herd immunity'''''''' by next month claims its infectious diseases chief amid as deaths stay low despite relaxed lockdown measures";"Jack Wright";"Mail Online";"";"";"He told the paper that Sweden was 'following' the UK's original approach of resisting lockdown and was 'disappointed' by Britain's abrupt U-turn.'I am very sceptical of lockdow…
1233;2020-04-19 12:00:00;289;"Sweden could have ''''''''herd immunity'''''''' by next month claims its infectious diseases chief amid as deaths stay low despite relaxed lockdown measures";"Jack Wright";"Mail Online";"";"";"He told the paper that Sweden was 'following' the UK's original approach of resisting lockdown and was 'disappointed' by Britain's abrupt U-turn.'I am very sceptical of lockdow…
1234;2020-04-19 12:00:00;290;"As lockdown lingers herd immunity rears its head again";"Daniel Foggo Katherine Rushton Sophie Barnes";"The Telegraph Online";"";"";"We want to...not suppress it so we get the second peak and also allow enough of us who are going to get mild illness to become immune to this to help with the sort of whole population response which would protect everybody.";"Sir Patri…
1235;2020-04-19 12:00:00;290;"As lockdown lingers herd immunity rears its head again";"Daniel Foggo Katherine Rushton Sophie Barnes";"The Telegraph Online";"";"";"I keep saying to people we have as many if not more people dying of pneumonia and loads of other conditions. I think life has to start renormalizing again with sufficient care and attention to the vulnerable.In addition to the search f…
1236;2020-04-19 12:00:00;290;"As lockdown lingers herd immunity rears its head again";"Daniel Foggo Katherine Rushton Sophie Barnes";"The Telegraph Online";"";"";"I keep saying to people we have as many if not more people dying of pneumonia and loads of other conditions. I think life has to start renormalizing again with sufficient care and attention to the vulnerable.In addition to the search f…
264;2020-04-21 12:00:00;288;"Mass testing is best way to beat virus";"Emma O''Neill";"The Herald";"";"";"Dr Perez-Reche said: Our results demonstrate that the current suppression strategies being employed in Germany Hubei Italy Spain and the UK will not facilitate sufficient levels of herd immunity in the population that would control and eventually eradicate the virus.We predict however that par…
1226;2020-04-23 12:00:00;287;"How UK may climb to a second peak";"Sarah Knapton";"The Daily Telegraph";"";"";"'We want to not suppress it so we get the second peak and also allow enough of us who are going to get mild illness to become immune to helpwith the sort of whole population response which would protect everybody.'";"Sir Patrick Vallance";"Government of the United Kingdom";"Natural herd i…
1227;2020-04-23 12:00:00;287;"How UK may climb to a second peak";"Sarah Knapton";"The Daily Telegraph";"";"";"There is almost no herdimmunity and a very large risk of a second peak if we relax current measures without something to put in their place.'";"Neil Ferguson";"Imperial College London";"Natural herd immunity is an appropriate or efficacious COVID-19 control strategy/natural herd immunity …
1228;2020-04-23 12:00:00;287;"How UK may climb to a second peak";"Sarah Knapton";"The Daily Telegraph";"";"";"'We're nowhere near herd immunity' he says 'You look at countries like Austria where they opened garden centres and small shops a week ago they seem to have more cases again so it is a real worry.'";"Karol Sikora";"University of Buckingham";"Natural herd immunity is an appropriate or effi…
913;2020-04-28 12:00:00;286;"East Lancashire Tory MPs'''' fury at crime commissioners''''s herd immunity Facebook post";"Aban Quaynor";"Lancashire Telegraph";"";"";"Mr Grunshaw said the Government had chosen a strategy allowing people to catch the disease and die. Callously accepting that this would kill many elderly and vulnerable people.He also called for mass testing to trace and isolate the…
914;2020-04-28 12:00:00;286;"East Lancashire Tory MPs'''' fury at crime commissioners''''s herd immunity Facebook post";"Aban Quaynor";"Lancashire Telegraph";"";"";"Mr Grunshaw said the Government had chosen a strategy allowing people to catch the disease and die. Callously accepting that this would kill many elderly and vulnerable people.He also called for mass testing to trace and isolate the…
919;2020-04-29 12:00:00;285;"The Guardian view on herd immunity: yes it was part of the plan";"Unspecified";"The Guardian";"";"";"The governments early approach to the Covid-19 crisis despite its denials was to let the disease spreadCoronavirus  latest updatesSee all our coronavirus coverageIn his seminal work The Structure of Scientific Revolutions the philosopher of science Thomas Kuhn deve…
920;2020-04-29 12:00:00;285;"The Guardian view on herd immunity: yes it was part of the plan";"Unspecified";"The Guardian";"";"";"The governments early approach to the Covid-19 crisis despite its denials was to let the disease spreadCoronavirus  latest updatesSee all our coronavirus coverageIn his seminal work The Structure of Scientific Revolutions the philosopher of science Thomas Kuhn deve…
921;2020-04-29 12:00:00;285;"The Guardian view on herd immunity: yes it was part of the plan";"Unspecified";"The Guardian";"";"";"The governments early approach to the Covid-19 crisis despite its denials was to let the disease spreadCoronavirus  latest updatesSee all our coronavirus coverageIn his seminal work The Structure of Scientific Revolutions the philosopher of science Thomas Kuhn deve…
915;2020-04-29 12:00:00;285;"The Guardian view on herd immunity: yes it was part of the plan";"Unspecified";"The Guardian";"";"";"Matt Hancock has insisted thatherd immunity  the idea that allowing a virus to spread will eventually build up sufficient resistance in a population  was never a part of the plan in the battle against Covid-19.";"Matt Hancock";"House of Commons";"Natural herd imm…
916;2020-04-29 12:00:00;285;"The Guardian view on herd immunity: yes it was part of the plan";"Unspecified";"The Guardian";"";"";"Coronaviruses are horrible. You cant just let this thing ... wash over your society because it will kill lots of old people and a few younger people it will make hospitals into a big mess and it will endanger health workers.";"David Nabarro";"World Health Organizat…
917;2020-04-29 12:00:00;285;"The Guardian view on herd immunity: yes it was part of the plan";"Unspecified";"The Guardian";"";"";"Coronaviruses are horrible. You cant just let this thing ... wash over your society because it will kill lots of old people and a few younger people it will make hospitals into a big mess and it will endanger health workers.";"David Nabarro";"World Health Organizat…
918;2020-04-29 12:00:00;285;"The Guardian view on herd immunity: yes it was part of the plan";"Unspecified";"The Guardian";"";"";"Coronaviruses are horrible. You cant just let this thing ... wash over your society because it will kill lots of old people and a few younger people it will make hospitals into a big mess and it will endanger health workers.";"David Nabarro";"World Health Organizat…
1171;2020-04-30 12:00:00;284;"Nigel Farage exposes UK''s hidden motive behind ''negligent'' border control amid COVID-19";"Naomi Adedokun";"express.co.uk";"";"";"He said: 'You cant just let this thing wash over your society because it will kill lots of old people and a few younger people it will make hospitals into a big mess and it will endanger health workers.";"David Nabarro";"World Health Or…
1172;2020-04-30 12:00:00;284;"Nigel Farage exposes UK''s hidden motive behind ''negligent'' border control amid COVID-19";"Naomi Adedokun";"express.co.uk";"";"";"He said: 'You cant just let this thing wash over your society because it will kill lots of old people and a few younger people it will make hospitals into a big mess and it will endanger health workers.";"David Nabarro";"World Health Or…
1173;2020-04-30 12:00:00;284;"Nigel Farage exposes UK''s hidden motive behind ''negligent'' border control amid COVID-19";"Naomi Adedokun";"express.co.uk";"";"";"Health Secretary Matt Hancock has insisted that herd immunity was never a part of the plan in the UK strategy";"Matt Hancock";"House of Commons";"Natural herd immunity is an appropriate or efficacious COVID-19 control strategy/natural h…
1169;2020-05-01 12:00:00;283;"Boris Johnson still secretly going for herd immunity";"Rob Merrick";"The Independent";"";"";"Communities will become immune to it and thats going to be an important part of controlling this longer term. About 60 per cent is the sort of figure you need to get herd immunity.";"Sir Patrick Vallance";"Government of the United Kingdom";"Natural herd immunity is an app…
1170;2020-05-01 12:00:00;283;"Boris Johnson still secretly going for herd immunity";"Rob Merrick";"The Independent";"";"";"It was never government policy.It is a term that epidemiologists and others use to describe a particular stage in the development of a disease if a particular set of principles are followed. But itsnot government policy.";"Michael Gove";"House of Commons";"Natural herd im…
816;2020-05-05 12:00:00;281;"Australian Prime Minister lashes out at UK''s ''death sentence'' coronavirus handling";"Dylan Donnelly";"express.co.uk";"";"";"He said: 'This idea of herd immunity nobody's got herd immunity.'The United States haven't reached it Sweden hasn't reached it. The UK hasn't reached it.'You've got to get to about 60 percent of your population.'Even with all the death and dev…
817;2020-05-05 12:00:00;281;"Australian Prime Minister lashes out at UK''s ''death sentence'' coronavirus handling";"Dylan Donnelly";"express.co.uk";"";"";"He said: 'This idea of herd immunity nobody's got herd immunity.'The United States haven't reached it Sweden hasn't reached it. The UK hasn't reached it.'You've got to get to about 60 percent of your population.'Even with all the death and dev…
1211;2020-05-05 12:00:00;282;"Revealed: the inside story of the UK''s Covid-19 crisis";"Felicity Lawrence Severin Carrell Harry Davies David Pegg Paul Lewis David Conn Rob Evans";"The Guardian";"";"";"That week although more physical distancing had been advised by Johnson normal life mostly continued until the compulsory lockdown pubs restaurants and gyms stayed open as did schools until Friday 2…
1212;2020-05-05 12:00:00;282;"Revealed: the inside story of the UK''s Covid-19 crisis";"Felicity Lawrence Severin Carrell Harry Davies David Pegg Paul Lewis David Conn Rob Evans";"The Guardian";"";"";"That week although more physical distancing had been advised by Johnson normal life mostly continued until the compulsory lockdown pubs restaurants and gyms stayed open as did schools until Friday 2…
1213;2020-05-05 12:00:00;282;"Revealed: the inside story of the UK''s Covid-19 crisis";"Felicity Lawrence Severin Carrell Harry Davies David Pegg Paul Lewis David Conn Rob Evans";"The Guardian";"";"";"part of the plan.";"Matt Hancock";"House of Commons";"Natural herd immunity is an appropriate or efficacious COVID-19 control strategy/natural herd immunity is working or being achieved";0;"Politic…
1214;2020-05-05 12:00:00;282;"Revealed: the inside story of the UK''s Covid-19 crisis";"Felicity Lawrence Severin Carrell Harry Davies David Pegg Paul Lewis David Conn Rob Evans";"The Guardian";"";"";"Theyre rather stable and incredibly well designed to wreak havoc among populations because they are very very easy to transmit and quite tough to contain. You cant just let this thing go and let it …
1215;2020-05-05 12:00:00;282;"Revealed: the inside story of the UK''s Covid-19 crisis";"Felicity Lawrence Severin Carrell Harry Davies David Pegg Paul Lewis David Conn Rob Evans";"The Guardian";"";"";"Theyre rather stable and incredibly well designed to wreak havoc among populations because they are very very easy to transmit and quite tough to contain. You cant just let this thing go and let it …
1216;2020-05-05 12:00:00;282;"Revealed: the inside story of the UK''s Covid-19 crisis";"Felicity Lawrence Severin Carrell Harry Davies David Pegg Paul Lewis David Conn Rob Evans";"The Guardian";"";"";"Theyre rather stable and incredibly well designed to wreak havoc among populations because they are very very easy to transmit and quite tough to contain. You cant just let this thing go and let it …
1217;2020-05-05 12:00:00;282;"Revealed: the inside story of the UK''s Covid-19 crisis";"Felicity Lawrence Severin Carrell Harry Davies David Pegg Paul Lewis David Conn Rob Evans";"The Guardian";"";"";"Theres going to be a point assuming the epidemic flows and grows as we think it probably will do where youll want to cocoon youll want to protect those at-risk groups so that they basically dont cat…
1218;2020-05-05 12:00:00;282;"Revealed: the inside story of the UK''s Covid-19 crisis";"Felicity Lawrence Severin Carrell Harry Davies David Pegg Paul Lewis David Conn Rob Evans";"The Guardian";"";"";"Theres going to be a point assuming the epidemic flows and grows as we think it probably will do where youll want to cocoon youll want to protect those at-risk groups so that they basically dont cat…
1219;2020-05-05 12:00:00;282;"Revealed: the inside story of the UK''s Covid-19 crisis";"Felicity Lawrence Severin Carrell Harry Davies David Pegg Paul Lewis David Conn Rob Evans";"The Guardian";"";"";"We have a plan based on the expertise of world-leading scientists Hancock wrote. Herd immunity is not a part of it. That is a scientific concept not a goal or a strategy.";"Matt Hancock";"House of…
1220;2020-05-05 12:00:00;282;"Revealed: the inside story of the UK''s Covid-19 crisis";"Felicity Lawrence Severin Carrell Harry Davies David Pegg Paul Lewis David Conn Rob Evans";"The Guardian";"";"";"By then a dizzying number of experts were sounding the alarm. An open letter issued on 14 March dismissing herd immunity as not a viable option and calling for stricter social distancing measures s…
1221;2020-05-05 12:00:00;282;"Revealed: the inside story of the UK''s Covid-19 crisis";"Felicity Lawrence Severin Carrell Harry Davies David Pegg Paul Lewis David Conn Rob Evans";"The Guardian";"";"";"By then a dizzying number of experts were sounding the alarm. An open letter issued on 14 March dismissing herd immunity as not a viable option and calling for stricter social distancing measures s…
1222;2020-05-05 12:00:00;282;"Revealed: the inside story of the UK''s Covid-19 crisis";"Felicity Lawrence Severin Carrell Harry Davies David Pegg Paul Lewis David Conn Rob Evans";"The Guardian";"";"";"Prof Azra Ghani said: Under strategies we were pursuing we were expecting a degree of herd immunity to build up. If we now realise its not possible to cope with that in the current health system and…
1223;2020-05-05 12:00:00;282;"Revealed: the inside story of the UK''s Covid-19 crisis";"Felicity Lawrence Severin Carrell Harry Davies David Pegg Paul Lewis David Conn Rob Evans";"The Guardian";"";"";"Prof Azra Ghani said: Under strategies we were pursuing we were expecting a degree of herd immunity to build up. If we now realise its not possible to cope with that in the current health system and…
1224;2020-05-05 12:00:00;282;"Revealed: the inside story of the UK''s Covid-19 crisis";"Felicity Lawrence Severin Carrell Harry Davies David Pegg Paul Lewis David Conn Rob Evans";"The Guardian";"";"";"We didnt know we were infecting ourselves Ken says. I am really annoyed when I start thinking about it too much. I am furious with the government with people making decisions that the virus was spr…
1225;2020-05-05 12:00:00;282;"Revealed: the inside story of the UK''s Covid-19 crisis";"Felicity Lawrence Severin Carrell Harry Davies David Pegg Paul Lewis David Conn Rob Evans";"The Guardian";"";"";"This is an unprecedented global pandemic and we have taken the right steps at the right time to combat it guided by the best scientific advice. We are so grateful for the response of the public who …
1167;2020-05-06 12:00:00;280;"The UK government''s changing coronavirus strategy";"Haroon Siddique";"The Guardian";"";"";"Our aim is to try to reduce the peak broaden the peak not suppress it completely also because the vast majority of people get a mild illness to build up some kind of herd immunity so more people are immune to this disease and we reduce the transmission at the same time we prot…
1168;2020-05-06 12:00:00;280;"The UK government''s changing coronavirus strategy";"Haroon Siddique";"The Guardian";"";"";"I should be clear about what I was trying to say and if I didnt say this clearly enough then I apologise. What I was trying to say was that in the absence of a therapeutic the way in which you can stop a community becoming susceptible to this is through immunity and immunity c…
1165;2020-05-12 12:00:00;276;"Rishi Sunak says UK recession is ''already happening'' as he extends furlough scheme to October";"Unspecified";"The Telegraph Online";"";"";"* WHO: Herd immunity for the coronavirus is a 'dangerous concept'";"";"World Health Organization";"Natural herd immunity is an appropriate or efficacious COVID-19 control strategy/natural herd immunity is working or being achiev…
813;2020-05-12 12:00:00;277;"WHO: Herd immunity for the coronavirus is a ''dangerous concept''";"Unspecified";"The Telegraph Online";"";"";"Dr Mike Ryan executive director of the WHO's health emergencies programme told a press briefing in Geneva: 'Humans are not herds and as such the concept of herd immunity is generally reserved for calculating how many people will need to be vaccinated and the …
814;2020-05-12 12:00:00;277;"WHO: Herd immunity for the coronavirus is a ''dangerous concept''";"Unspecified";"The Telegraph Online";"";"";"Dr Mike Ryan executive director of the WHO's health emergencies programme told a press briefing in Geneva: 'Humans are not herds and as such the concept of herd immunity is generally reserved for calculating how many people will need to be vaccinated and the …
922;2020-05-12 12:00:00;278;"Coronavirus: WHO condemns idea of herd immunity for Covid-19 as ''dangerous''";"Adam Forrest";"Independent Online";"";"";"Dr Ryan told a press briefing in Geneva: Humans are not herds and as such the concept of herd immunity is generally reserved for calculating how many people will need to be vaccinated and the population in order to generate that effect.The WHO dir…
1166;2020-05-12 12:00:00;278;"Coronavirus: WHO condemns idea of herd immunity for Covid-19 as ''dangerous''";"Adam Forrest";"Independent Online";"";"";"Dr Maria Van Kerkhove technical lead of the WHOs Covid-19 response said preliminary data from studies has shown that very low levels of the population have actually been infected with the illness.There seems to be a consistent pattern so far that …
812;2020-05-12 12:00:00;279;"HERD IMMUNITY FOR COVID-19 ''DANGEROUS'' CONCEPT - WHO";"Ella Pickover";"Press Association National Newswire";"";"";"Dr Mike Ryan executive director of the WHO's health emergencies programme told a press briefing in Geneva: 'Humans are not herds and as such the concept of herd immunity is generally reserved for calculating how many people will need to be vaccinated an…
815;2020-05-12 12:00:00;279;"HERD IMMUNITY FOR COVID-19 ''DANGEROUS'' CONCEPT - WHO";"Ella Pickover";"Press Association National Newswire";"";"";"Dr Mike Ryan executive director of the WHO's health emergencies programme told a press briefing in Geneva: 'Humans are not herds and as such the concept of herd immunity is generally reserved for calculating how many people will need to be vaccinated an…
808;2020-05-13 12:00:00;275;"Herd immunity is a dangerous concept says WHO official";"Unspecified";"The Daily Telegraph";"";"";" a WHO director said 'no one is safe until everyone is safe' and it was dangerous to think that countries could 'magically reach herd immunity'.";"";"World Health Organization";"Natural herd immunity is an appropriate or efficacious COVID-19 control strategy/natural herd…
809;2020-05-13 12:00:00;275;"Herd immunity is a dangerous concept says WHO official";"Unspecified";"The Daily Telegraph";"";"";" a WHO director said 'no one is safe until everyone is safe' and it was dangerous to think that countries could 'magically reach herd immunity'.";"";"World Health Organization";"At risk populations can be protected in herd immunity approach";0;"Public Health/Medicine"
810;2020-05-13 12:00:00;275;"Herd immunity is a dangerous concept says WHO official";"Unspecified";"The Daily Telegraph";"";"";"'Humans are not herds and as such the concept of herd immunity is generally reserved for calculating how many people will need to be vaccinated to generate that effect.'This is a serious disease this is public enemy number one. This idea that 'maybe countries who had lax…
811;2020-05-13 12:00:00;275;"Herd immunity is a dangerous concept says WHO official";"Unspecified";"The Daily Telegraph";"";"";"'Humans are not herds and as such the concept of herd immunity is generally reserved for calculating how many people will need to be vaccinated to generate that effect.'This is a serious disease this is public enemy number one. This idea that 'maybe countries who had lax…
806;2020-05-14 12:00:00;273;"China says UK ''needs a miracle'' to beat coronavirus in scathing attack on Boris response";"Katie Harris";"express.co.uk";"";"";"Then when almost every country was trying to curb the spread of the virus through the standard practice of public health - testing people and tracing contacts - and through restrictive measures such as instituting quarantine and social dist…
807;2020-05-14 12:00:00;274;"NOBODIES Blow for Spains hope of beating second coronavirus wave as antibody tests show just 5% of population have immunity";"Debbie White";"thescottishsun.co.uk";"";"";"Health Minister Salvador Illa told reporters: We have not been surprised.There is no herd immunity in Spain.";"Salvador Illa";"Government of Spain";"Natural herd immunity is an appropriate or ef…
798;2020-05-16 12:00:00;271;"Government scientists talked up herd immunity despite warnings about early reinfection";"Edward Malnick";"The Telegraph Online";"";"";"'build up some kind of herd immunity so more people are immune to this disease'.";"Sir Patrick Vallance";"Government of the United Kingdom";"Natural herd immunity is an appropriate or efficacious COVID-19 control strategy/natural herd …
799;2020-05-16 12:00:00;271;"Government scientists talked up herd immunity despite warnings about early reinfection";"Edward Malnick";"The Telegraph Online";"";"";"Two days earlier David Halpern the chief executive of the government-owned Behavioural Insights Team had suggested that high risk groups could be 'cocooned' until 'herd immunity has been achieved in the rest of the population'.";"David…
800;2020-05-16 12:00:00;271;"Government scientists talked up herd immunity despite warnings about early reinfection";"Edward Malnick";"The Telegraph Online";"";"";"Two days earlier David Halpern the chief executive of the government-owned Behavioural Insights Team had suggested that high risk groups could be 'cocooned' until 'herd immunity has been achieved in the rest of the population'.";"David…
801;2020-05-16 12:00:00;271;"Government scientists talked up herd immunity despite warnings about early reinfection";"Edward Malnick";"The Telegraph Online";"";"";"He said: 'Our aim is to try and reduce the peak broaden the peak not suppress it completely also because the vast majority of people get a mild illness to build up some kind of herd immunity so more people are immune to this disease an…
802;2020-05-16 12:00:00;271;"Government scientists talked up herd immunity despite warnings about early reinfection";"Edward Malnick";"The Telegraph Online";"";"";"He said: 'Our aim is to try and reduce the peak broaden the peak not suppress it completely also because the vast majority of people get a mild illness to build up some kind of herd immunity so more people are immune to this disease an…
803;2020-05-16 12:00:00;271;"Government scientists talked up herd immunity despite warnings about early reinfection";"Edward Malnick";"The Telegraph Online";"";"";"'We have a plan based on the expertise of world-leading scientists. Herd immunity is not a part of it. That is a scientific concept not a goal or a strategy.'";"Matt Hancock";"House of Commons";"Natural herd immunity is an appropriate …
804;2020-05-16 12:00:00;271;"Government scientists talked up herd immunity despite warnings about early reinfection";"Edward Malnick";"The Telegraph Online";"";"";" We have repeatedly made clear that herd immunity has never been the Governments policy or goal.This is an unprecedented global pandemic and we have taken the right steps at the right time to combat it.'";"";"Government of the United K…
795;2020-05-17 12:00:00;272;"Herd immunity talked up despite warnings about early reinfection";"Edward Malnick";"The Sunday Telegraph";"";"";"he private warnings were issued on March 13 the same day that Sir Patrick Vallance the Chief Scientific Adviser caused controversy when he said the Government's aim was to 'build up some kind of herd immunity so more people are immune to this disease'.";"Si…
796;2020-05-17 12:00:00;272;"Herd immunity talked up despite warnings about early reinfection";"Edward Malnick";"The Sunday Telegraph";"";"";"Sir Patrick said: 'Our aim is to try and reduce the peak broaden the peak not suppress it completely also because the vast majority get a mild illness to build up some kind of herd immunity so more people are immune to this disease and we reduce the transmi…
797;2020-05-17 12:00:00;272;"Herd immunity talked up despite warnings about early reinfection";"Edward Malnick";"The Sunday Telegraph";"";"";"Sir Patrick said: 'Our aim is to try and reduce the peak broaden the peak not suppress it completely also because the vast majority get a mild illness to build up some kind of herd immunity so more people are immune to this disease and we reduce the transmi…
793;2020-05-19 12:00:00;270;"Economists must regain the upper hand in the Covid intellectual battle";"Philip Aldrick";"The Times";"";"";"The common thread running through the Covid Economics papers however is that herd immunity is unavoidable. Without a vaccine there is no other way of managing the virus. 'The economic cost of suppression is now considered unbearable in many countries' Christian …
794;2020-05-19 12:00:00;270;"Economists must regain the upper hand in the Covid intellectual battle";"Philip Aldrick";"The Times";"";"";"The common thread running through the Covid Economics papers however is that herd immunity is unavoidable. Without a vaccine there is no other way of managing the virus. 'The economic cost of suppression is now considered unbearable in many countries' Christian …
1164;2020-05-21 12:00:00;269;"Chilling warning herd immunity and mass testing won''t stop UK coronavirus spread";"Kyle O''Sullivan";"Mirror.co.uk";"";"";"'So the antibodies get made more slowly than usual perhaps fewer antibodies than usual and dont get maintained for a long as wed usually see with another virus.'The idea behind 'herd immunity' is that if enough of the population are infected and…
791;2020-05-22 12:00:00;268;"Herd immunity theory professor says pubs could reopen safely";"Bill Gardner";"The Daily Telegraph";"";"";"Prof Sunetra Gupta said there was a 'strong possibility' that the hospitality industry could get back to work without posing a danger to the public. In an interview the professor of theoretical epidemiology at the University of Oxford called for a 'rapid exit' fro…
792;2020-05-22 12:00:00;268;"Herd immunity theory professor says pubs could reopen safely";"Bill Gardner";"The Daily Telegraph";"";"";"Prof Sunetra Gupta said there was a 'strong possibility' that the hospitality industry could get back to work without posing a danger to the public. In an interview the professor of theoretical epidemiology at the University of Oxford called for a 'rapid exit' fro…
1162;2020-05-26 12:00:00;267;"Sturgeon denies herd immunity policy amid mounting questions";"Mark McLaughlin";"The Times";"";"";"Jason Leitch the Scottish government's national clinical director resisted calls to ban large sporting events and concerts.He told BBC Radio Scotland's Good Morning Scotland programme: 'The science tells us that there is almost nothing to be gained at this point with st…
1163;2020-05-26 12:00:00;267;"Sturgeon denies herd immunity policy amid mounting questions";"Mark McLaughlin";"The Times";"";"";"'to build up some degree of herd immunity'.";"Sir Patrick Vallance";"Government of the United Kingdom";"Natural herd immunity is an appropriate or efficacious COVID-19 control strategy/natural herd immunity is working or being achieved";1;"Government"
1160;2020-05-29 12:00:00;263;"Lets all just hope the scientists were wrong";"Matthrew Parris";"thetimes.co.uk";"";"";"Estimates are that one person may infect as many as 2-3 others on average meaning herd immunity should kick in at 50-67 per cent of the population [being] immune ... This is where the 60 per cent of the population statistic has come from ... [T]aking the low fatality rate estima…
1161;2020-05-29 12:00:00;263;"Lets all just hope the scientists were wrong";"Matthrew Parris";"thetimes.co.uk";"";"";"Estimates are that one person may infect as many as 2-3 others on average meaning herd immunity should kick in at 50-67 per cent of the population [being] immune ... This is where the 60 per cent of the population statistic has come from ... [T]aking the low fatality rate estima…
787;2020-05-29 12:00:00;264;"Coronavirus in Scotland: Clinical director Jason Leitch sorry for his herd immunity claim";"Mark McLaughlin";"thetimes.co.uk";"";"";"He said: Any suggestion that any adviser wants people to die during this pandemic and that will make the world a safer place . . . is completely false and upsetting.The suggestion that immunity will be helpful for the virus and a pandemi…
788;2020-05-29 12:00:00;264;"Coronavirus in Scotland: Clinical director Jason Leitch sorry for his herd immunity claim";"Mark McLaughlin";"thetimes.co.uk";"";"";"He said: Any suggestion that any adviser wants people to die during this pandemic and that will make the world a safer place . . . is completely false and upsetting.The suggestion that immunity will be helpful for the virus and a pandemi…
789;2020-05-29 12:00:00;265;"HERD MIX MESSAGES Coronavirus Scotland: Professor Jason Leitch says his herd immunity remarks were mangled";"Christine Lavelle";"thescottishsun.co.uk";"";"";"In it Prof Leitch signalled support for raising the number with the virus over a very controlled period so that we get herd immunity in the community.Asked about the comment he said: A number of things have b…
790;2020-05-29 12:00:00;265;"HERD MIX MESSAGES Coronavirus Scotland: Professor Jason Leitch says his herd immunity remarks were mangled";"Christine Lavelle";"thescottishsun.co.uk";"";"";"In it Prof Leitch signalled support for raising the number with the virus over a very controlled period so that we get herd immunity in the community.Asked about the comment he said: A number of things have b…
1158;2020-05-30 12:00:00;260;"Is herd immunity working in Sweden? The reality of no lockdown";"Louise Callaghan";"sundaytimes.co.uk";"";"";"The advantage with herd immunity is that once you have it the country is safe said Britton. But the downside is that the country will get infected and if it happens too quickly the hospitals wont manage. My point of view is that it is better to slow it down …
1159;2020-05-30 12:00:00;260;"Is herd immunity working in Sweden? The reality of no lockdown";"Louise Callaghan";"sundaytimes.co.uk";"";"";"The advantage with herd immunity is that once you have it the country is safe said Britton. But the downside is that the country will get infected and if it happens too quickly the hospitals wont manage. My point of view is that it is better to slow it down …
785;2020-05-30 12:00:00;261;"Clinical director sorry for his herd immunity claim";"Mark McLaughlin";"The Times";"";"";"He said: 'Any suggestion that any adviser wants people to die during this pandemic and that will make the world a safer place ... is completely false and upsetting.'The suggestion that immunity will be helpful for the virus and a pandemic remains true we just don't know what that…
784;2020-05-30 12:00:00;262;"HERD MIX MESSAGES";"Unspecified";"The Sunday Mirror";"";"";"Jason Leitch stressed yesterday his 'herd immunity' remarks had been mangled branding any suggestion he'd wanted people to die as 'false and upsetting'. The national clinical director said remarks he'd made in an interview on March 10 at the start of the crisis had 'grown arms and legs'.In it Prof Leitch left…
786;2020-05-30 12:00:00;262;"HERD MIX MESSAGES";"Unspecified";"The Sunday Mirror";"";"";"Jason Leitch stressed yesterday his 'herd immunity' remarks had been mangled branding any suggestion he'd wanted people to die as 'false and upsetting'. The national clinical director said remarks he'd made in an interview on March 10 at the start of the crisis had 'grown arms and legs'.In it Prof Leitch left…
924;2020-06-02 12:00:00;258;"Boris Johnson accused of telling Italian PM he wanted ''''''''''''''''herd immunity''''''''''''''''";"Harriet Line";"Mirror.co.uk";"";"";"Mr Conte is said to have recounted the conversation to Mr Sileri who told Channel Four's Dispatches: 'I spoke with Conte to tell President Conte that I'd tested positive.'And he told me that he'd spoken with Boris Johnson and that t…
923;2020-06-02 12:00:00;259;"VIRUS FIGHT Boris Johnson told Italys PM he wanted herd immunity as a way to defeat coronavirus TV doc claims";"Matthew Dathan";"thesun.co.uk";"";"";"I remember he said He told me that he wants herd immunity.I remember that after hanging up I said to myself that I hope Boris Johnson goes for a lockdown.";"Pierpaolo Sileri";"Government of Italy";"Natural herd im…
1155;2020-06-03 12:00:00;257;"Boris Johnson failed to take threat of Covid-19 seriously until the outbreak spiralled out of control government adviser claims";"Sam Blanchard";"Mail Online";"";"";"'I remember he said: 'He told me that he wants herd immunity'. I remember that after hanging up I said to myself that I hope Boris Johnson goes for a lockdown.'";"Pierpaolo Sileri";"Government of Italy";…
1156;2020-06-03 12:00:00;257;"Boris Johnson failed to take threat of Covid-19 seriously until the outbreak spiralled out of control government adviser claims";"Sam Blanchard";"Mail Online";"";"";"He said: 'We want to suppress it [the virus] not get rid of it completely which you can't do anyway and also allow enough of us who are going to get mild illness to become immune to this to help with the…
1157;2020-06-03 12:00:00;257;"Boris Johnson failed to take threat of Covid-19 seriously until the outbreak spiralled out of control government adviser claims";"Sam Blanchard";"Mail Online";"";"";"'The Government has been very clear that herd immunity has never been our policy or goal.";"";"Government of the United Kingdom";"Natural herd immunity is an appropriate or efficacious COVID-19 control s…
783;2020-06-04 12:00:00;256;"Boris Johnson told Italys prime minister he wanted herd immunity to defeat coronavirus TV documentary reveals";"Rob Merrick";"Independent Online";"";"";"I spoke with [Giuseppe] Conte to tell President Conte that Id tested positive [for coronavirus]. Pierpaolo Sileri told Channel 4s Dispatches -although Mr Conte is actually the prime minister.And he told me th…
781;2020-06-05 12:00:00;255;"No 10 fails to deny reports Johnson told Italian PM he wanted herd immunity";"Lizzy Buchan";"The Independent";"";"";"The position of the government is that herd immunity has never been our policy.";"";"Downing 10";"Natural herd immunity is an appropriate or efficacious COVID-19 control strategy/natural herd immunity is working or being achieved";0;"Political"
782;2020-06-05 12:00:00;255;"No 10 fails to deny reports Johnson told Italian PM he wanted herd immunity";"Lizzy Buchan";"The Independent";"";"";"Mr Sileri said. I spoke with Conte to tell [him] that Id tested positive. And he told me that hed spoken with Boris Johnson and that theyd also talked about the situation in Italy. I remember he said He told me that he wants herd immunity.I remember th…
779;2020-06-08 12:00:00;254;"China sees coronavirus breakthrough as first vaccine could be ready by autumn";"Melanie Kaidan";"express.co.uk";"";"";"Herd immunity is the situation where enough residents of a specific place have acquired immunity to a pathogen so that it cannot be transmitted within the group. Dr Zhong said: A country needs to have 60 to 70 percent of its population to be infected …
780;2020-06-08 12:00:00;254;"China sees coronavirus breakthrough as first vaccine could be ready by autumn";"Melanie Kaidan";"express.co.uk";"";"";"Herd immunity is the situation where enough residents of a specific place have acquired immunity to a pathogen so that it cannot be transmitted within the group. Dr Zhong said: A country needs to have 60 to 70 percent of its population to be infected …
771;2020-06-10 12:00:00;252;"GLIMMER OF HOPE Italy close to herd immunity as more than half of residents in province worst-hit by coronavirus have antibodies";"Henry Holloway";"thescottishsun.co.uk";"";"";"Ebba Busch-Thor leader of the Christian Democrat party said: The greater part of those who are now mourning over those they have lost this spring are doing so because Sweden quite knowingl…
772;2020-06-10 12:00:00;252;"GLIMMER OF HOPE Italy close to herd immunity as more than half of residents in province worst-hit by coronavirus have antibodies";"Henry Holloway";"thescottishsun.co.uk";"";"";"Ebba Busch-Thor leader of the Christian Democrat party said: The greater part of those who are now mourning over those they have lost this spring are doing so because Sweden quite knowingl…
773;2020-06-10 12:00:00;252;"GLIMMER OF HOPE Italy close to herd immunity as more than half of residents in province worst-hit by coronavirus have antibodies";"Henry Holloway";"thescottishsun.co.uk";"";"";"He said: I remember that after hanging up I said to myself that I hope Boris Johnson goes for a lockdown.";"Pierpaolo Sileri";"Government of Italy";"Natural herd immunity is an appropriat…
774;2020-06-10 12:00:00;252;"GLIMMER OF HOPE Italy close to herd immunity as more than half of residents in province worst-hit by coronavirus have antibodies";"Henry Holloway";"thescottishsun.co.uk";"";"";"Meanwhile Dr. Marybeth Sexton told Today that pursuing a herd immunity strategy risks overwhelming healthcare systems.She said: The best way for us to get herd immunity for Covid-19 is goi…
777;2020-06-10 12:00:00;253;"GLIMMER OF HOPE Italy close to herd immunity as more than half of residents in province worst-hit by coronavirus have antibodies";"Henry Holloway";"thesun.co.uk";"";"";"Ebba Busch-Thor leader of the Christian Democrat party said: The greater part of those who are now mourning over those they have lost this spring are doing so because Sweden quite knowingly allowe…
778;2020-06-10 12:00:00;253;"GLIMMER OF HOPE Italy close to herd immunity as more than half of residents in province worst-hit by coronavirus have antibodies";"Henry Holloway";"thesun.co.uk";"";"";"Ebba Busch-Thor leader of the Christian Democrat party said: The greater part of those who are now mourning over those they have lost this spring are doing so because Sweden quite knowingly allowe…
776;2020-06-10 12:00:00;253;"GLIMMER OF HOPE Italy close to herd immunity as more than half of residents in province worst-hit by coronavirus have antibodies";"Henry Holloway";"thesun.co.uk";"";"";"Italian health minister Pierpaolo Sileri revealed on Channel 4s Dispatches that Mr Johnson told Italys PM Guiseppe Conte of the controversial approach. He said: I remember that after hanging up I …
775;2020-06-10 12:00:00;253;"GLIMMER OF HOPE Italy close to herd immunity as more than half of residents in province worst-hit by coronavirus have antibodies";"Henry Holloway";"thesun.co.uk";"";"";"Meanwhile Dr. Marybeth Sexton told Today that pursuing a herd immunity strategy risks overwhelming healthcare systems.She said: The best way for us to get herd immunity for Covid-19 is going to be…
769;2020-06-11 12:00:00;251;"TOO LATE Ex-science chief says UK death toll could have been just 10k if Gov had lockdown one WEEK earlier";"Alexander Brown";"thesun.co.uk";"";"";"So had we introduced lockdown measures a week earlier we would have reduced the final death toll by at least a half.Speaking today Sir David also accused the Government of starting off with the wrong policy.He said: Once …
770;2020-06-11 12:00:00;251;"TOO LATE Ex-science chief says UK death toll could have been just 10k if Gov had lockdown one WEEK earlier";"Alexander Brown";"thesun.co.uk";"";"";"So had we introduced lockdown measures a week earlier we would have reduced the final death toll by at least a half.Speaking today Sir David also accused the Government of starting off with the wrong policy.He said: Once …
764;2020-06-12 12:00:00;250;"Remainers think Rory Stewart has been proven right about Covid-19. But the truth is not so simple";"Tom Harris";"The Telegraph Online";"";"";"Britain is trying to follow a theory of herd immunity  in other words [the government] believe its impossible to get on top of this disease and therefore you have to ultimately let it run through the population he said ";"Rory…
1154;2020-06-12 12:00:00;250;"Remainers think Rory Stewart has been proven right about Covid-19. But the truth is not so simple";"Tom Harris";"The Telegraph Online";"";"";"So he was absolutely right in one respect back in March  pursuing herd immunity would have been a bad idea. Lets all be thankful that Rory and Boris were as one.";"Rory Stewart";"";"Natural herd immunity is an appropriate or e…
765;2020-06-16 12:00:00;249;"Governments top behavioural scientist showed lack of concern over coronavirus deaths says advisor";"Ben Chu";"Independent Online";"";"";"It does seem to indicate a lack of concern with the deaths of many people and particularly of vulnerable members of the population said Stephen Reicher a professor of social psychology at St Andrews University who also sits on …
766;2020-06-16 12:00:00;249;"Governments top behavioural scientist showed lack of concern over coronavirus deaths says advisor";"Ben Chu";"Independent Online";"";"";"It does seem to indicate a lack of concern with the deaths of many people and particularly of vulnerable members of the population said Stephen Reicher a professor of social psychology at St Andrews University who also sits on …
767;2020-06-16 12:00:00;249;"Governments top behavioural scientist showed lack of concern over coronavirus deaths says advisor";"Ben Chu";"Independent Online";"";"";"The idea of herd immunity  he didnt invent that term. Thats a well known term. He said we want herd immunity for a certain segment of the population  those who arent particularly vulnerable to the disease.Mr Sunstein added: I…
768;2020-06-16 12:00:00;249;"Governments top behavioural scientist showed lack of concern over coronavirus deaths says advisor";"Ben Chu";"Independent Online";"";"";"The idea of herd immunity  he didnt invent that term. Thats a well known term. He said we want herd immunity for a certain segment of the population  those who arent particularly vulnerable to the disease.Mr Sunstein added: I…
1152;2020-06-24 12:00:00;248;"Herd immunity could develop from just 43% of people catching Covid-19 as long as it infects the most socially active scientists claim";"Sam Blanchard";"Mail Online";"";"";"'We want to suppress it [the virus] not get rid of it completely which you can't do anyway and also allow enough of us who are going to get mild illness to become immune to this to help with the so…
1153;2020-06-24 12:00:00;248;"Herd immunity could develop from just 43% of people catching Covid-19 as long as it infects the most socially active scientists claim";"Sam Blanchard";"Mail Online";"";"";"'I remember he said: 'He told me that he wants herd immunity'. I remember that after hanging up I said to myself that I hope Boris Johnson goes for a lockdown.'";"Pierpaolo Sileri";"Government of I…
762;2020-06-26 12:00:00;246;"SW1A";"Evening Standard";"Evening Standard Online";"";"";"JEREMY HUNT says that as 'we are a humane society' he doesn't believe 'we will ever accept the principle of herd immunity' in a swipe at the Government's briefly-declared strategy in March. The former health secretary told a Politico event that this meant 'if there are no other alternatives' in the face of a se…
763;2020-06-26 12:00:00;247;"The Londoner: Idris Elba and Kwame Kwei-Armah defiant after controversy";"Unspecified";"Evening Standard Online";"";"";"JEREMY HUNT says that as we are a humane society he doesnt believe we will ever accept the principle of herd immunity in a swipe at the Governments briefly declared strategy in March. The former health secretary told a Politico event that this mean…
761;2020-07-04 12:00:00;244;"SAGE''s David King warns herd immunity still UK coronavirus strategy behind closed doors";"Alessandra Scotto";"express.co.uk";"";"";"He said: 'Herd immunity may well still be the policy and they're just not telling us.'Asked whether he believes the reopening of pubs and restaurants will cost lives he replied: 'No question'.He added: 'We are running a terrible risk and…
1151;2020-07-04 12:00:00;244;"SAGE''s David King warns herd immunity still UK coronavirus strategy behind closed doors";"Alessandra Scotto";"express.co.uk";"";"";"He said: 'Herd immunity may well still be the policy and they're just not telling us.'Asked whether he believes the reopening of pubs and restaurants will cost lives he replied: 'No question'.He added: 'We are running a terrible risk an…
760;2020-07-08 12:00:00;243;"Government felt that virus control was ''futile'' - Hunt";"Henry Bodkin";"The Daily Telegraph";"";"";"'I don't think we are aiming for herd immunity but because our mindset was around tackling flu pandemics there was a sense that basically it would be impossible to hold the prevalence rate of this disease below 50 per cent of the population and ultimately 60 per cent …
759;2020-07-12 12:00:00;242;"Coronavirus: Immunity to Covid-19 can vanish in months study suggests";"Vincent Wood";"Independent Online";"";"";"Most importantly it puts another nail in the coffin of the dangerous concept of herd immunity he said of the UK study.";"Jonathan Heeney";"University of Cambridge";"Natural herd immunity is an appropriate or efficacious COVID-19 control strategy/natural h…
758;2020-07-13 12:00:00;241;"Immunity to coronavirus may only last for three months";"Will Hayward";"walesonline.co.uk";"";"";"Professor Jonathan Heeney a virologist at the University of Cambridge also told The Guardian that the study 'puts another nail in the coffin of the dangerous concept of herd immunity.He said he 'cannot underscore how important it is that the public understands that getti…
1147;2020-07-16 12:00:00;239;"Coronavirus: Levels of herd immunity in UK may already be high enough to prevent second wave study suggests";"Andrew Gregory";"Independent Online";"";"";"another nail in the coffin of the dangerous concept of herd immunity.";"Jonathan Heeney";"University of Cambridge";"Natural herd immunity is an appropriate or efficacious COVID-19 control strategy/natural herd immu…
1148;2020-07-16 12:00:00;239;"Coronavirus: Levels of herd immunity in UK may already be high enough to prevent second wave study suggests";"Andrew Gregory";"Independent Online";"";"";"Sir Patrick Vallance defended trying to broaden the peak in order to build up some kind of herd immunity  10 critical days before the UK went into lockdown.";"Sir Patrick Vallance";"Government of the United Kingd…
1149;2020-07-16 12:00:00;239;"Coronavirus: Levels of herd immunity in UK may already be high enough to prevent second wave study suggests";"Andrew Gregory";"Independent Online";"";"";"Sir Patrick said this would mean that more people are immune to this disease and we reduce the transmission at the same time we protect those who are most vulnerable to it adding: This is quite likely I think to be…
1150;2020-07-16 12:00:00;239;"Coronavirus: Levels of herd immunity in UK may already be high enough to prevent second wave study suggests";"Andrew Gregory";"Independent Online";"";"";"Sir Patrick said this would mean that more people are immune to this disease and we reduce the transmission at the same time we protect those who are most vulnerable to it adding: This is quite likely I think to be…
756;2020-07-17 12:00:00;235;"Coronavirus breakthrough: Oxford University says Britons may already be IMMUNE to virus";"Bill McLoughlin";"express.co.uk";"";"";"In the study professor Suneptra Gupta and colleagues stated: Immunity measures of 10-20 per cent are entirely compatible with local levels of immunity having approached or even exceeded the herd immunity threshold in which case the risk and…
757;2020-07-17 12:00:00;236;"Dr Hilary advises public to be ''vigilant'' after mixed claims over herd immunity";"Charlotte Tutton";"Mirror.co.uk";"";"";"'But we dont even know if herd immunity would even last very long even if we have it so I think we shouldn't rest on our laws and we still need to be vigilant and we still need to be cautious.'";"Hilary Jones";"ITV";"Natural herd immunity is an a…
1143;2020-07-17 12:00:00;238;"Herd immunity in the UK may prevent second wave";"Andrew Gregory";"The Independent";"";"";"Prof Jonathan Heeney a virologist at the University of Cambridge said the findings had put another nail in the coffin of the dangerous concept of herd immunity.";"Jonathan Heeney";"University of Cambridge";"Natural herd immunity is an appropriate or efficacious COVID-19 con…
1144;2020-07-17 12:00:00;238;"Herd immunity in the UK may prevent second wave";"Andrew Gregory";"The Independent";"";"";"broaden the peak in order to build up some kind of herd immunity  10 critical days before the UK went into lockdown.";"Sir Patrick Vallance";"Government of the United Kingdom";"Natural herd immunity is an appropriate or efficacious COVID-19 control strategy/natural herd i…
1145;2020-07-17 12:00:00;238;"Herd immunity in the UK may prevent second wave";"Andrew Gregory";"The Independent";"";"";"Sir Patrick said this would mean that more people are immune to this disease and we reduce the transmission at the same time we protect those who are most vulnerable to it adding: This is quite likely I think to become an annual virus an annual seasonal infection.";"Sir Pa…
1146;2020-07-17 12:00:00;238;"Herd immunity in the UK may prevent second wave";"Andrew Gregory";"The Independent";"";"";"Sir Patrick said this would mean that more people are immune to this disease and we reduce the transmission at the same time we protect those who are most vulnerable to it adding: This is quite likely I think to become an annual virus an annual seasonal infection.";"Sir Pa…
746;2020-07-18 12:00:00;225;"Can you get Covid-19 twice? Here''s what the experts say";"Unspecified";"Watford Observer";"";"";"'My clinical interpretation from these new studies is that until we have a vaccine that is widely available societies will not naturally develop their own herd immunity' Nolan said. 'These new findings suggest that persons might get reinfected.'";"Melissa Nolan";"Universi…
748;2020-07-18 12:00:00;226;"Can you get Covid-19 twice? Here''s what the experts say";"Unspecified";"Daily Echo";"";"";"'My clinical interpretation from these new studies is that until we have a vaccine that is widely available societies will not naturally develop their own herd immunity' Nolan said. 'These new findings suggest that persons might get reinfected.'";"Melissa Nolan";"University of …
749;2020-07-18 12:00:00;227;"Can you get Covid-19 twice? Here''s what the experts say";"Unspecified";"Bournemouth Echo";"";"";"'My clinical interpretation from these new studies is that until we have a vaccine that is widely available societies will not naturally develop their own herd immunity' Nolan said. 'These new findings suggest that persons might get reinfected.'";"Melissa Nolan";"Universi…
750;2020-07-18 12:00:00;228;"Can you get Covid-19 twice? Here''s what the experts say";"Unspecified";"Worcester News";"";"";"'My clinical interpretation from these new studies is that until we have a vaccine that is widely available societies will not naturally develop their own herd immunity' Nolan said. 'These new findings suggest that persons might get reinfected.'";"Melissa Nolan";"University…
751;2020-07-18 12:00:00;229;"Can you get Covid-19 twice? Here''''s what the experts say";"Unspecified";"Bradford Telegraph and Argus";"";"";"'My clinical interpretation from these new studies is that until we have a vaccine that is widely available societies will not naturally develop their own herd immunity' Nolan said. 'These new findings suggest that persons might get reinfected.'";"Melissa No…
752;2020-07-18 12:00:00;230;"Can you get Covid-19 twice? Here''s what the experts say";"Unspecified";"Echo";"";"";"'My clinical interpretation from these new studies is that until we have a vaccine that is widely available societies will not naturally develop their own herd immunity' Nolan said. 'These new findings suggest that persons might get reinfected.'";"Melissa Nolan";"University of South …
753;2020-07-18 12:00:00;231;"Can you get Covid-19 twice? Here''s what the experts say";"Unspecified";"Falmouth Packet";"";"";"'My clinical interpretation from these new studies is that until we have a vaccine that is widely available societies will not naturally develop their own herd immunity' Nolan said. 'These new findings suggest that persons might get reinfected.'";"Melissa Nolan";"Universit…
754;2020-07-18 12:00:00;232;"Can you get Covid-19 twice? Here''s what the experts say";"Unspecified";"Dorset Echo";"";"";"'My clinical interpretation from these new studies is that until we have a vaccine that is widely available societies will not naturally develop their own herd immunity' Nolan said. 'These new findings suggest that persons might get reinfected.'";"Melissa Nolan";"University of…
755;2020-07-18 12:00:00;233;"Can you get Covid-19 twice? Here''s what the experts say";"Unspecified";"Gazette";"";"";"'My clinical interpretation from these new studies is that until we have a vaccine that is widely available societies will not naturally develop their own herd immunity' Nolan said. 'These new findings suggest that persons might get reinfected.'";"Melissa Nolan";"University of Sou…
747;2020-07-19 12:00:00;223;"Can you get Covid-19 twice? Here''''s what the experts say";"Salisbury Journal";"Salisbury Journal";"";"";"'My clinical interpretation from these new studies is that until we have a vaccine that is widely available societies will not naturally develop their own herd immunity' Nolan said. 'These new findings suggest that persons might get reinfected.'";"Melissa Nolan";…
745;2020-07-19 12:00:00;224;"Can you get Covid-19 twice? Here''s what the experts say";"Unspecified";"South Wales Argus";"";"";"'My clinical interpretation from these new studies is that until we have a vaccine that is widely available societies will not naturally develop their own herd immunity' Nolan said. 'These new findings suggest that persons might get reinfected.'";"Melissa Nolan";"Univers…
743;2020-07-24 12:00:00;221;"''SELFISH'' This Morning viewers horrified as guest refuses to follow new facemask rules insisting UK has herd immunity";"Jamie Downham";"thescottishsun.co.uk";"";"";"She said: Professor Sunetra Gupta [from Oxford University] said weve already achieved herd immunity. These draconian laws the Government keep implementing dont really make any sense.She added: There …
744;2020-07-24 12:00:00;222;"''SELFISH'' This Morning viewers horrified as guest refuses to follow new facemask rules insisting UK has herd immunity";"Jamie Downham";"thesun.co.uk";"";"";"She said: Professor Sunetra Gupta [from Oxford University] said weve already achieved herd immunity. These draconian laws the Government keep implementing dont really make any sense.She added: There are so m…
1141;2020-07-27 12:00:00;219;"''Council were preparing for over 1000 coronavirus deaths in the borough under herd immunity strategy''";"Ryan Evans";"Basingstoke Gazette";"";"";"'Had herd immunity been pursued 75 per cent of public caught the virus that would have been a repeat of the 1918 levels of death and that would have meant over a thousand deaths in the borough.";"Andy McCormick";"Basingsto…
1142;2020-07-27 12:00:00;219;"''Council were preparing for over 1000 coronavirus deaths in the borough under herd immunity strategy''";"Ryan Evans";"Basingstoke Gazette";"";"";"'Had herd immunity been pursued 75 per cent of public caught the virus that would have been a repeat of the 1918 levels of death and that would have meant over a thousand deaths in the borough.";"Andy McCormick";"Basingsto…
1210;2020-07-31 12:00:00;217;"Herd immunity is the long term solution to beat coronavirus claims British scientist";"Unzela Anna Khan";"dailystar.co.uk";"";"";"In an article published in the journal Public Health in Practice he wrote: Herd immunity provokes hostility and controversy as it is usually interpreted as allowing the pandemic to unfold without interventions. The concept needs revisiting…
741;2020-08-01 12:00:00;216;"''''Taboo'''' herd immunity is only long-term solution says professor";"Camilla Turner";"The Daily Telegraph";"";"";"'We cannot unfortunately pin all hopes on vaccines as they may only work for a short time especially if the virus evolves new strains' Prof Bhopal writes. 'A vaccine that is effective proven to be safe that is manufacturable in billions of doses and ava…
742;2020-08-01 12:00:00;216;"''''Taboo'''' herd immunity is only long-term solution says professor";"Camilla Turner";"The Daily Telegraph";"";"";"'We cannot unfortunately pin all hopes on vaccines as they may only work for a short time especially if the virus evolves new strains' Prof Bhopal writes. 'A vaccine that is effective proven to be safe that is manufacturable in billions of doses and ava…
731;2020-08-04 12:00:00;212;"Scientist: No panic over Covid";"Paul Rodger";"Daily Record";"";"";"Professor Raj Bhopal said it is 'not an infection we should be panicking about' as deaths among those under 25 are 'rare'.Prof Bhopal emeritus professor of public health at Edinburgh University believes young people should be allowed to live normally again to establish herd immunity as an alternative …
732;2020-08-04 12:00:00;212;"Scientist: No panic over Covid";"Paul Rodger";"Daily Record";"";"";"Professor Raj Bhopal said it is 'not an infection we should be panicking about' as deaths among those under 25 are 'rare'.Prof Bhopal emeritus professor of public health at Edinburgh University believes young people should be allowed to live normally again to establish herd immunity as an alternative …
733;2020-08-04 12:00:00;213;"Professor: Young people must build up herd immunity";"Paul Rodger";"Scottish Daily Mail";"";"";"Professor Bhopal said: 'If 40 to 50 per cent of the population had some level of immunity from this virus we would actually clear the virus over time from the population.'How are we going to reach that number? 'We can reach it through immunisation but currently we don't hav…
734;2020-08-04 12:00:00;213;"Professor: Young people must build up herd immunity";"Paul Rodger";"Scottish Daily Mail";"";"";"Professor Bhopal said: 'If 40 to 50 per cent of the population had some level of immunity from this virus we would actually clear the virus over time from the population.'How are we going to reach that number? 'We can reach it through immunisation but currently we don't hav…
735;2020-08-04 12:00:00;213;"Professor: Young people must build up herd immunity";"Paul Rodger";"Scottish Daily Mail";"";"";"Professor Bhopal said: 'If 40 to 50 per cent of the population had some level of immunity from this virus we would actually clear the virus over time from the population.'How are we going to reach that number? 'We can reach it through immunisation but currently we don't hav…
736;2020-08-04 12:00:00;214;"Scientist supports virus herd immunity policy";"Unspecified";"The Herald";"";"";"Raj Bhopal emeritus professor of public health at the University of Edinburgh believes young people should be allowed to live normally again to establish herd immunity as an alternative to severe lockdown measures.Despite Covid-19 claiming more than 46000 lives in the UK and no vaccine a…
737;2020-08-04 12:00:00;214;"Scientist supports virus herd immunity policy";"Unspecified";"The Herald";"";"";"Raj Bhopal emeritus professor of public health at the University of Edinburgh believes young people should be allowed to live normally again to establish herd immunity as an alternative to severe lockdown measures.Despite Covid-19 claiming more than 46000 lives in the UK and no vaccine a…
738;2020-08-04 12:00:00;214;"Scientist supports virus herd immunity policy";"Unspecified";"The Herald";"";"";"Raj Bhopal emeritus professor of public health at the University of Edinburgh believes young people should be allowed to live normally again to establish herd immunity as an alternative to severe lockdown measures.Despite Covid-19 claiming more than 46000 lives in the UK and no vaccine a…
739;2020-08-04 12:00:00;215;"Prof: Relax youth rules";"Unspecified";"The Sunday Mirror";"";"";"Professor Raj Bhopal of Edinburgh Uni says under-25s should not face lockdown rules as virus deaths are rare for them.In a paper for journal Public Health in Practice he said: 'If 50 per cent of the population has some level of immunity we'd clear the virus. 'We don't have a vaccine. The other way is by…
740;2020-08-04 12:00:00;215;"Prof: Relax youth rules";"Unspecified";"The Sunday Mirror";"";"";"Professor Raj Bhopal of Edinburgh Uni says under-25s should not face lockdown rules as virus deaths are rare for them.In a paper for journal Public Health in Practice he said: 'If 50 per cent of the population has some level of immunity we'd clear the virus. 'We don't have a vaccine. The other way is by…
262;2020-08-09 12:00:00;208;"IAN BIRRELL: Why Sweden pilloried by the whole world for refusing to lock down - with schools staying open and no face mask lawss - may b...herd immunity";"Ian Birrell";"Mail Online";"";"";"Anna Mia Ekstrom a clinical doctor and professor of global infectious disease epidemiology at Stockholms Karolinska Institutet said the key was to look at trends showing Swedens st…
263;2020-08-09 12:00:00;208;"IAN BIRRELL: Why Sweden pilloried by the whole world for refusing to lock down - with schools staying open and no face mask lawss - may b...herd immunity";"Ian Birrell";"Mail Online";"";"";"Anna Mia Ekstrom a clinical doctor and professor of global infectious disease epidemiology at Stockholms Karolinska Institutet said the key was to look at trends showing Swedens st…
1130;2020-08-11 12:00:00;206;"Only 15% of Stockholm residents caught coronavirus despite no Swedish lockdown in blow for hopes that herd immunity will combat the disease";"Ben Spencer";"Mail Online";"";"";"d they were also exploring the idea of herd immunity.Sir Patrick Vallance the Government's chief scientific advisor said on March 13: 'Our aim is to try and reduce the peak broaden the peak not…
1131;2020-08-11 12:00:00;206;"Only 15% of Stockholm residents caught coronavirus despite no Swedish lockdown in blow for hopes that herd immunity will combat the disease";"Ben Spencer";"Mail Online";"";"";"d they were also exploring the idea of herd immunity.Sir Patrick Vallance the Government's chief scientific advisor said on March 13: 'Our aim is to try and reduce the peak broaden the peak not…
1132;2020-08-11 12:00:00;206;"Only 15% of Stockholm residents caught coronavirus despite no Swedish lockdown in blow for hopes that herd immunity will combat the disease";"Ben Spencer";"Mail Online";"";"";"Dr Simon Clarke of the University of Reading said: 'Natural herd immunity generated by letting Covid-19 sweep through a population may have been an appealingnotion to some because of the lack o…
1133;2020-08-11 12:00:00;206;"Only 15% of Stockholm residents caught coronavirus despite no Swedish lockdown in blow for hopes that herd immunity will combat the disease";"Ben Spencer";"Mail Online";"";"";"Dr Simon Clarke of the University of Reading said: 'Natural herd immunity generated by letting Covid-19 sweep through a population may have been an appealingnotion to some because of the lack o…
1134;2020-08-11 12:00:00;207;"Coronavirus infection rate in London similar to Stockholm despite Swedens lockdown snub study suggests";"Independent Online";"Andrew Gregory";"";"";"The paper titled Four months into the Covid-19 pandemic Swedens prized herd immunity is nowhere in sight noted it was striking how few differences there were in the preventative measures taken by countries across the…
1135;2020-08-11 12:00:00;207;"Coronavirus infection rate in London similar to Stockholm despite Swedens lockdown snub study suggests";"Independent Online";"Andrew Gregory";"";"";"The paper titled Four months into the Covid-19 pandemic Swedens prized herd immunity is nowhere in sight noted it was striking how few differences there were in the preventative measures taken by countries across the…
1136;2020-08-11 12:00:00;207;"Coronavirus infection rate in London similar to Stockholm despite Swedens lockdown snub study suggests";"Independent Online";"Andrew Gregory";"";"";"The paper titled Four months into the Covid-19 pandemic Swedens prized herd immunity is nowhere in sight noted it was striking how few differences there were in the preventative measures taken by countries across the…
1137;2020-08-11 12:00:00;207;"Coronavirus infection rate in London similar to Stockholm despite Swedens lockdown snub study suggests";"Independent Online";"Andrew Gregory";"";"";"The paper titled Four months into the Covid-19 pandemic Swedens prized herd immunity is nowhere in sight noted it was striking how few differences there were in the preventative measures taken by countries across the…
1198;2020-08-18 12:00:00;202;"World is NOWHERE near reaching herd immunity against the coronavirus and the controversial strategy is ''NOT a solution we should be looking at'' the WHO warns";"Connor Boyd";"Mail Online";"";"";"He said: 'As a global population we are nowhere close to the levels of immunity required to stop this disease transmitting. This is not a solution and not a solution we shou…
1199;2020-08-18 12:00:00;202;"World is NOWHERE near reaching herd immunity against the coronavirus and the controversial strategy is ''NOT a solution we should be looking at'' the WHO warns";"Connor Boyd";"Mail Online";"";"";"'Our aim is not to stop everyone getting it you can't do that. And it's not desirable because you want to get some immunity in the population. We need to have immunity to pr…
1200;2020-08-18 12:00:00;202;"World is NOWHERE near reaching herd immunity against the coronavirus and the controversial strategy is ''NOT a solution we should be looking at'' the WHO warns";"Connor Boyd";"Mail Online";"";"";"The Government has been very clear that herd immunity has never been our policy or goal.'";"";"Government of the United Kingdom";"Natural herd immunity is an appropriate or …
1201;2020-08-18 12:00:00;202;"World is NOWHERE near reaching herd immunity against the coronavirus and the controversial strategy is ''NOT a solution we should be looking at'' the WHO warns";"Connor Boyd";"Mail Online";"";"";"'The epidemic is now being slowed down in a way that I think few of us would have believed a week or so ago' he said. 'It really is yet another sign that the Swedish strateg…
1202;2020-08-18 12:00:00;202;"World is NOWHERE near reaching herd immunity against the coronavirus and the controversial strategy is ''NOT a solution we should be looking at'' the WHO warns";"Connor Boyd";"Mail Online";"";"";"Hanage said: 'What happens this winter will reflect that. The question of what it means for the population as a whole however is much more fraught.'";"William Hanage";"Harva…
1203;2020-08-18 12:00:00;202;"World is NOWHERE near reaching herd immunity against the coronavirus and the controversial strategy is ''NOT a solution we should be looking at'' the WHO warns";"Connor Boyd";"Mail Online";"";"";"'It's quite sobering if you imagine that what had actually happened in New York City was not the result of social distancing but the natural epidemic curve' he said.'That ca…
1204;2020-08-18 12:00:00;203;"Is herd immunity closer than scientists first thought? Experts now believe pockets of New York and London could be immune from Covid-19 and as few as 10% of people ne...";"Vanessa Chalmers";"Mail Online";"";"";"Hanage said: 'What happens this winter will reflect that. The question of what it means for the population as a whole however is much more fraught.'";"William…
1205;2020-08-18 12:00:00;203;"Is herd immunity closer than scientists first thought? Experts now believe pockets of New York and London could be immune from Covid-19 and as few as 10% of people ne...";"Vanessa Chalmers";"Mail Online";"";"";"Our aim is not to stop everyone getting it you can't do that. And it's not desirable because you want to get some immunity in the population. We need to have …
1206;2020-08-18 12:00:00;203;"Is herd immunity closer than scientists first thought? Experts now believe pockets of New York and London could be immune from Covid-19 and as few as 10% of people ne...";"Vanessa Chalmers";"Mail Online";"";"";"The Government has been very clear that herd immunity has never been our policy or goal.'";"";"Government of the United Kingdom";"Natural herd immunity is an …
1207;2020-08-18 12:00:00;203;"Is herd immunity closer than scientists first thought? Experts now believe pockets of New York and London could be immune from Covid-19 and as few as 10% of people ne...";"Vanessa Chalmers";"Mail Online";"";"";"'The epidemic is now being slowed down in a way that I think few of us would have believed a week or so ago' he said. 'It really is yet another sign that the …
1208;2020-08-18 12:00:00;203;"Is herd immunity closer than scientists first thought? Experts now believe pockets of New York and London could be immune from Covid-19 and as few as 10% of people ne...";"Vanessa Chalmers";"Mail Online";"";"";"'It's quite sobering if you imagine that what had actually happened in New York City was not the result of social distancing but the natural epidemic curve' h…
1209;2020-08-18 12:00:00;203;"Is herd immunity closer than scientists first thought? Experts now believe pockets of New York and London could be immune from Covid-19 and as few as 10% of people ne...";"Vanessa Chalmers";"Mail Online";"";"";"At least in countries we applied it to we could never get any signal that herd immunity thresholds are higher.'I think it's good to have this horizon that it …
1126;2020-08-18 12:00:00;204;"CATCHING ON Parts of London & New York could have coronavirus herd immunity as scientists say as little as 10% may need infection";"Allice Fuller";"thescottishsun.co.uk";"";"";"He added: While we would all like to believe that we are past the worst of this outbreak the rising cases across many European countries would indicate that we are far from herd immunity an…
1127;2020-08-18 12:00:00;204;"CATCHING ON Parts of London & New York could have coronavirus herd immunity as scientists say as little as 10% may need infection";"Allice Fuller";"thescottishsun.co.uk";"";"";"The World Health Organization today warned the world is nowhere near achieving herd immunity and it is not a solution we should be looking to.";"";"World Health Organization";"Natural her…
1128;2020-08-18 12:00:00;205;"CATCHING ON Parts of London & New York could have coronavirus herd immunity as scientists say as little as 10% may need infection";"Allice Fuller";"thesun.co.uk";"";"";"And Matt Keeling professor of Populations and Disease University of Warwick said he was sceptical.He added: While we would all like to believe that we are past the worst of this outbreak the risin…
1129;2020-08-18 12:00:00;205;"CATCHING ON Parts of London & New York could have coronavirus herd immunity as scientists say as little as 10% may need infection";"Allice Fuller";"thesun.co.uk";"";"";"The World Health Organization today warned the world is nowhere near achieving herd immunity and it is not a solution we should be looking to.";"";"World Health Organization";"Natural herd immuni…
1112;2020-08-19 12:00:00;198;"Jeremy Corbyn: government lectured me about herd immunity";"Kate Proctor";"The Guardian";"";"";"We were involved in meetings with the government throughout the spring of this year and Jon Ashworth and I remember distinctly going to a meeting at the Cabinet Office where we got a lecture about herd immunity.The last time I discussed herd immunity was when I worked on a…
1113;2020-08-19 12:00:00;198;"Jeremy Corbyn: government lectured me about herd immunity";"Kate Proctor";"The Guardian";"";"";"We were involved in meetings with the government throughout the spring of this year and Jon Ashworth and I remember distinctly going to a meeting at the Cabinet Office where we got a lecture about herd immunity.The last time I discussed herd immunity was when I worked on a…
1114;2020-08-19 12:00:00;198;"Jeremy Corbyn: government lectured me about herd immunity";"Kate Proctor";"The Guardian";"";"";" Matt Hancock said herd immunity was not the governments goal.He said at the time: Our goal is to protect life. I want to be absolutely crystal clear that we will do what is necessary to protect life.";"Matt Hancock";"House of Commons";"Natural herd immunity is an appropr…
1115;2020-08-19 12:00:00;198;"Jeremy Corbyn: government lectured me about herd immunity";"Kate Proctor";"The Guardian";"";"";"A government spokesperson said on Wednesday: It is categorically wrong to suggest herd immunity was the governments aim.";"";"Government of the United Kingdom";"Natural herd immunity is an appropriate or efficacious COVID-19 control strategy/natural herd immunity is worki…
1116;2020-08-19 12:00:00;199;"SEEN BUT NOT HERD World is NOWHERE near coronavirus herd immunity and we must immediately abandon any hope of reaching it soon WHO warns";"Debbie White";"thesun.co.uk";"";"";"On Tuesday he told reporters that we should not live in hope of achieving natural herd immunity .Dr Ryan said: As a global population we are nowhere close to the levels of immunity required to s…
1117;2020-08-19 12:00:00;199;"SEEN BUT NOT HERD World is NOWHERE near coronavirus herd immunity and we must immediately abandon any hope of reaching it soon WHO warns";"Debbie White";"thesun.co.uk";"";"";"You want to plan to get high coverage and not get lulled into a dangerously seductive suggestion that (the herd immunity threshold) could be low.";"Bruce Aylward";"World Health Organization";"N…
1118;2020-08-19 12:00:00;200;"SEEN BUT NOT HERD World is NOWHERE near coronavirus herd immunity and we must immediately abandon any hope of reaching it soon WHO warns";"Debbie White";"thescottishsun.co.uk";"";"";"On Tuesday he told reporters that we should not live in hope of achieving natural herd immunity.Dr Ryan said: As a global population we are nowhere close to the levels of immunity requir…
1119;2020-08-19 12:00:00;200;"SEEN BUT NOT HERD World is NOWHERE near coronavirus herd immunity and we must immediately abandon any hope of reaching it soon WHO warns";"Debbie White";"thescottishsun.co.uk";"";"";"Dr Bruce Aylward a senior adviser to WHOs director-general added that any mass immunisation campaign with a Covid-19 vaccine would aim to cover far more than 50 per cent of the worlds po…
1120;2020-08-19 12:00:00;201;"Jeremy Corbyn says he was given ''herd immunity lecture'' in government coronavirus briefing";"Dan Bloom";"Mirror.co.uk";"";"";"We were involved with meetings with the government throughout the spring of this year.'[Shadow Health Secretary] Jon Ashworth and I I remember distinctly going to a meeting at the Cabinet Office where we got a lecture about herd immunity.'Th…
1121;2020-08-19 12:00:00;201;"Jeremy Corbyn says he was given ''herd immunity lecture'' in government coronavirus briefing";"Dan Bloom";"Mirror.co.uk";"";"";"We were involved with meetings with the government throughout the spring of this year.'[Shadow Health Secretary] Jon Ashworth and I I remember distinctly going to a meeting at the Cabinet Office where we got a lecture about herd immunity.'Th…
1122;2020-08-19 12:00:00;201;"Jeremy Corbyn says he was given ''herd immunity lecture'' in government coronavirus briefing";"Dan Bloom";"Mirror.co.uk";"";"";"Our aim is to try and reduce the peak broaden the peak not suppress it completely.'Also because the vast majority of people get a mild illness to build up some kind of herd immunity so more people are immune to this disease and we reduce the…
1123;2020-08-19 12:00:00;201;"Jeremy Corbyn says he was given ''herd immunity lecture'' in government coronavirus briefing";"Dan Bloom";"Mirror.co.uk";"";"";"Our aim is to try and reduce the peak broaden the peak not suppress it completely.'Also because the vast majority of people get a mild illness to build up some kind of herd immunity so more people are immune to this disease and we reduce the…
1124;2020-08-19 12:00:00;201;"Jeremy Corbyn says he was given ''herd immunity lecture'' in government coronavirus briefing";"Dan Bloom";"Mirror.co.uk";"";"";"'Herd immunity is not our policy it's not our goal. Our goal is to protect life. I want to be absolutely crystal clear that we will do what is necessary to protect life.'";"Matt Hancock";"House of Commons";"Natural herd immunity is an approp…
1125;2020-08-19 12:00:00;201;"Jeremy Corbyn says he was given ''herd immunity lecture'' in government coronavirus briefing";"Dan Bloom";"Mirror.co.uk";"";"";"'It is categorically wrong to suggest herd immunity was the governments aim.'Our goal is to reduce the impact of coronavirus -protecting the most vulnerable and ensuring our NHS and social care system has capacity to cope while leading the w…
730;2020-08-20 12:00:00;197;"Corbyn hits out at herd immunity";"Richard Vaughan";"I ";"";"";"I remember distinctly going to a meeting at the Cabinet Office where we got a lecture about herd immunity. The last time I discussed herd immunity was when I worked on a pig farm 40 years ago. It was absurd that actually [you] would build up herd immunity by allowing people to die' the Labour leader said …
1197;2020-08-20 12:00:00;197;"Corbyn hits out at herd immunity";"Richard Vaughan";"I ";"";"";"I remember distinctly going to a meeting at the Cabinet Office where we got a lecture about herd immunity. The last time I discussed herd immunity was when I worked on a pig farm 40 years ago. It was absurd that actually [you] would build up herd immunity by allowing people to die' the Labour leader said…
1110;2020-08-23 12:00:00;195;"Coronavirus immunity breakthrough is a shot in the arm for everyone";"Andrew Gregory";"sundaytimes.co.uk";"";"";"Even in areas of the country where theres a relatively high rate of antibody positivity 80%-90% of the population are still vulnerable  in other words they havent been infected said Openshaw. Whitelegg said a vaccine was still needed.";"Peter Openshaw";"…
1111;2020-08-23 12:00:00;196;"Immunity breakthrough is a shot in the arm for everyone";"Andrew Gregory";"The Sunday Times";"";"";"'Even in areas of the country where there's a relatively high rate of antibody positivity 80%-90% of the population are still vulnerable  in other words they haven't been infected' said Openshaw. ";"Peter Openshaw";"Imperial College London";"Natural herd immunity is a…
729;2020-08-28 12:00:00;194;"GMBs Dr Hilary warns not to get ''complacent'' amid local COVID-19 spikes";"Verity Sulway";"Mirror.co.uk";"";"";"'We don't know how long immunity lasts remember you would like to think herd immunity that we see with many other viruses like measles you have immunity for life.'However we don't know that at all about COVID-19 in fact one or two cases of reinfection hav…
727;2020-09-01 12:00:00;193;"Coronavirus will be with us ''forever'' unless we find a vaccine says expert";"Michael Moran";"dailystar.co.uk";"";"";"It comes as Dr Anthony Fauci America's most senior expert in the study of infectious diseases said that hoping that the population will achieve a natural herd immunity could lead to an 'enormous' death toll.";"Anthony Fauci";"National Institute of Hea…
728;2020-09-01 12:00:00;193;"Coronavirus will be with us ''forever'' unless we find a vaccine says expert";"Michael Moran";"dailystar.co.uk";"";"";"It comes as Dr Anthony Fauci America's most senior expert in the study of infectious diseases said that hoping that the population will achieve a natural herd immunity could lead to an 'enormous' death toll.";"Anthony Fauci";"National Institute of Hea…
725;2020-09-01 12:00:00;193;"Coronavirus will be with us ''forever'' unless we find a vaccine says expert";"Michael Moran";"dailystar.co.uk";"";"";"Pressed as to how herd immunity could be achieved he said we would see more suffering and more death and added that even people who had recovered from the disease would still be capable of passing it to others if they become reinfected.";"Paul Offit"…
726;2020-09-01 12:00:00;193;"Coronavirus will be with us ''forever'' unless we find a vaccine says expert";"Michael Moran";"dailystar.co.uk";"";"";"Pressed as to how herd immunity could be achieved he said we would see more suffering and more death and added that even people who had recovered from the disease would still be capable of passing it to others if they become reinfected.";"Paul Offit"…
723;2020-09-01 12:00:00;193;"Coronavirus will be with us ''forever'' unless we find a vaccine says expert";"Michael Moran";"dailystar.co.uk";"";"";"Dr Leana Wen agrees with him adding: 'If we're waiting until 60% to 80% of people have it we're talking about 200 million-plus Americans getting this... and at a fatality rate of 1% let's say that's 2 million Americans who will die in this effort to t…
724;2020-09-01 12:00:00;193;"Coronavirus will be with us ''forever'' unless we find a vaccine says expert";"Michael Moran";"dailystar.co.uk";"";"";"Dr Leana Wen agrees with him adding: 'If we're waiting until 60% to 80% of people have it we're talking about 200 million-plus Americans getting this... and at a fatality rate of 1% let's say that's 2 million Americans who will die in this effort to t…
720;2020-09-03 12:00:00;192;"In defence of a ''''herd immunity'''' strategy";"Jullien Gaer";"The Daily Telegraph";"";"";" The lockdown has crippled our economy but there was an alternative approach that makes medical senseThe term 'herd immunity' is an unfortunate one. Recently Jeremy Corbyn likened it to the discredited pseudo-science of eugenics saying that it reminded him of his time working o…
721;2020-09-03 12:00:00;192;"In defence of a ''''herd immunity'''' strategy";"Jullien Gaer";"The Daily Telegraph";"";"";" The lockdown has crippled our economy but there was an alternative approach that makes medical senseThe term 'herd immunity' is an unfortunate one. Recently Jeremy Corbyn likened it to the discredited pseudo-science of eugenics saying that it reminded him of his time working o…
722;2020-09-03 12:00:00;192;"In defence of a ''''herd immunity'''' strategy";"Jullien Gaer";"The Daily Telegraph";"";"";" The lockdown has crippled our economy but there was an alternative approach that makes medical senseThe term 'herd immunity' is an unfortunate one. Recently Jeremy Corbyn likened it to the discredited pseudo-science of eugenics saying that it reminded him of his time working o…
1109;2020-09-11 12:00:00;189;"TENDING THE HERD What is herd immunity?";"Samantha Lock";"thescottishsun.co.uk";"";"";"Unlike vaccination herd immunity does not give a high level of individual protection and so it is not a good alternative to getting vaccinated the Vaccine Knowledge Project says.";"";"Vaccine Knowledge Project";"Natural herd immunity is an appropriate or efficacious COVID-19 contr…
1099;2020-09-11 12:00:00;189;"TENDING THE HERD What is herd immunity?";"Samantha Lock";"thescottishsun.co.uk";"";"";"However Vaccine Knowledge project manager Tonia Thomas warned that the prospect of developing immunity to a condition through infection rather than through vaccination could be harmful as people may risk developing complications from the disease.";"Tania Thomas";"Vaccine Knowledge…
1100;2020-09-11 12:00:00;189;"TENDING THE HERD What is herd immunity?";"Samantha Lock";"thescottishsun.co.uk";"";"";"However Vaccine Knowledge project manager Tonia Thomas warned that the prospect of developing immunity to a condition through infection rather than through vaccination could be harmful as people may risk developing complications from the disease.";"Tania Thomas";"Vaccine Knowledge…
1101;2020-09-11 12:00:00;189;"TENDING THE HERD What is herd immunity?";"Samantha Lock";"thescottishsun.co.uk";"";"";"We have a plan based on the expertise of world-leading scientists. Herd immunity is not a part of it the statement read.That is a scientific concept not a goal or a strategy. Our goal is to protect life from this virus our strategy is to protect the most vulnerable and protect the…
1102;2020-09-11 12:00:00;189;"TENDING THE HERD What is herd immunity?";"Samantha Lock";"thescottishsun.co.uk";"";"";"Dr Ryan said: As a global population we are nowhere close to the levels of immunity required to stop this disease transmitting.This is not a solution and not a solution we should be looking to.";"Michael Ryan";"World Health Organization";"Natural herd immunity is an appropriate or…
261;2020-09-11 12:00:00;189;"TENDING THE HERD What is herd immunity?";"Samantha Lock";"thescottishsun.co.uk";"";"";"Dr Bruce Aylward a senior adviser to WHOs director-general added that any mass immunisation campaign with a Covid-19 vaccine would aim to cover far more than 50 per cent of the worlds population.He said: We dont want to be wrong.";"Bruce Aylward";"World Health Organization";"Natural…
1103;2020-09-11 12:00:00;189;"TENDING THE HERD What is herd immunity?";"Samantha Lock";"thescottishsun.co.uk";"";"";"You want to plan to get high coverage and not get lulled into a dangerously seductive suggestion that (the herd immunity threshold) could be low.";"Bruce Aylward";"World Health Organization";"Natural herd immunity is an appropriate or efficacious COVID-19 control strategy/natural …
1108;2020-09-11 12:00:00;190;"TENDING THE HERD What is herd immunity?";"Samantha Lock";"thesun.co.uk";"";"";"Unlike vaccination herd immunity does not give a high level of individual protection and so it is not a good alternative to getting vaccinated the Vaccine Knowledge Project says.";"";"Vaccine Knowledge Project";"Natural herd immunity is an appropriate or efficacious COVID-19 control strat…
1106;2020-09-11 12:00:00;190;"TENDING THE HERD What is herd immunity?";"Samantha Lock";"thesun.co.uk";"";"";"Vaccine Knowledge project manager Tonia Thomas warned that the prospect of developing immunity to a condition through infection rather than through vaccination could be harmful as people may risk developing complications from the disease.Vaccines are a safer way to develop immunity withou…
1107;2020-09-11 12:00:00;190;"TENDING THE HERD What is herd immunity?";"Samantha Lock";"thesun.co.uk";"";"";"Vaccine Knowledge project manager Tonia Thomas warned that the prospect of developing immunity to a condition through infection rather than through vaccination could be harmful as people may risk developing complications from the disease.Vaccines are a safer way to develop immunity withou…
1104;2020-09-11 12:00:00;190;"TENDING THE HERD What is herd immunity?";"Samantha Lock";"thesun.co.uk";"";"";"r Ryan said: As a global population we are nowhere close to the levels of immunity required to stop this disease transmitting.This is not a solution and not a solution we should be looking to.";"Michael Ryan";"World Health Organization";"Natural herd immunity is an appropriate or efficaci…
1105;2020-09-11 12:00:00;190;"TENDING THE HERD What is herd immunity?";"Samantha Lock";"thesun.co.uk";"";"";"He said: We dont want to be wrong.You want to plan to get high coverage and not get lulled into a dangerously seductive suggestion that (the herd immunity threshold) could be low.";"Bruce Aylward";"World Health Organization";"Natural herd immunity is an appropriate or efficacious COVID-19…
718;2020-09-18 12:00:00;188;"Phones 4u billionaire John Caudwell is blasted for saying government ''should have let public build up herd immunity'' to Covid (while he resides in £250m ''Bond villain'' mansion)";"Amie Gordon";"Mail Online";"";"";"The Phones4u co-founder said: 'I've been making the point from day one that we should've invested the money in protecting the aged and the vulnerable an…
719;2020-09-18 12:00:00;188;"Phones 4u billionaire John Caudwell is blasted for saying government ''should have let public build up herd immunity'' to Covid (while he resides in £250m ''Bond villain'' mansion)";"Amie Gordon";"Mail Online";"";"";"The Phones4u co-founder said: 'I've been making the point from day one that we should've invested the money in protecting the aged and the vulnerable an…
1070;2020-09-20 12:00:00;176;"A vaccination is no silver bullet for Covid-19";"Raj Bhopal";"The Telegraph Online";"";"";" I believe in inoculation but the only way out of the pandemic is through population immunityPandemics can mysteriously fizzle out but sadly Covid-19 continues to fizz instead. That leaves two solutions  either inventing a safe and effective vaccine or developing population im…
1071;2020-09-20 12:00:00;176;"A vaccination is no silver bullet for Covid-19";"Raj Bhopal";"The Telegraph Online";"";"";" I believe in inoculation but the only way out of the pandemic is through population immunityPandemics can mysteriously fizzle out but sadly Covid-19 continues to fizz instead. That leaves two solutions  either inventing a safe and effective vaccine or developing population im…
1072;2020-09-20 12:00:00;176;"A vaccination is no silver bullet for Covid-19";"Raj Bhopal";"The Telegraph Online";"";"";" I believe in inoculation but the only way out of the pandemic is through population immunityPandemics can mysteriously fizzle out but sadly Covid-19 continues to fizz instead. That leaves two solutions  either inventing a safe and effective vaccine or developing population im…
1091;2020-09-21 12:00:00;187;"Coronavirus: What is herd immunity and is it a possibility for the UK?";"Sabrina Barr";"Independent Online";"";"";"herd immunity is a natural by-product of an epidemic.";"";"Department of Health and Social Care";"Natural herd immunity is an appropriate or efficacious COVID-19 control strategy/natural herd immunity is working or being achieved";0;"Government"
1092;2020-09-21 12:00:00;187;"Coronavirus: What is herd immunity and is it a possibility for the UK?";"Sabrina Barr";"Independent Online";"";"";"Unlike vaccination herd immunity does not give a high level of individual protection and so it is not a good alternative to getting vaccinated the Vaccine Knowledge Project says.";"";"Vaccine Knowledge Project";"Natural herd immunity is an appropriate o…
1093;2020-09-21 12:00:00;187;"Coronavirus: What is herd immunity and is it a possibility for the UK?";"Sabrina Barr";"Independent Online";"";"";"Tonia Thomas Vaccine Knowledge project manager explained that the prospect of developing immunity to a condition through infection rather than through vaccination could be harmful as people may risk developing complications from the disease.Vaccines are…
1094;2020-09-21 12:00:00;187;"Coronavirus: What is herd immunity and is it a possibility for the UK?";"Sabrina Barr";"Independent Online";"";"";"Tonia Thomas Vaccine Knowledge project manager explained that the prospect of developing immunity to a condition through infection rather than through vaccination could be harmful as people may risk developing complications from the disease.Vaccines are…
1095;2020-09-21 12:00:00;187;"Coronavirus: What is herd immunity and is it a possibility for the UK?";"Sabrina Barr";"Independent Online";"";"";"We have a plan based on the expertise of world-leading scientists. Herd immunity is not a part of it the statement read.That is a scientific concept not a goal or a strategy. Our goal is to protect life from this virus our strategy is to protect the mos…
1096;2020-09-21 12:00:00;187;"Coronavirus: What is herd immunity and is it a possibility for the UK?";"Sabrina Barr";"Independent Online";"";"";"On 28 August WHOs chief scientist Dr Soumya Swaminathan explained the implications of allowing Covid-19 to spread around the population stating that it isbelieved that at least 60 to 70 per cent of the population would need to be immune to really break t…
1097;2020-09-21 12:00:00;187;"Coronavirus: What is herd immunity and is it a possibility for the UK?";"Sabrina Barr";"Independent Online";"";"";"On 28 August WHOs chief scientist Dr Soumya Swaminathan explained the implications of allowing Covid-19 to spread around the population stating that it isbelieved that at least 60 to 70 per cent of the population would need to be immune to really break t…
1098;2020-09-21 12:00:00;187;"Coronavirus: What is herd immunity and is it a possibility for the UK?";"Sabrina Barr";"Independent Online";"";"";"no chance of herd immunity with coronavirus.As a brand new virus no one has immunity to it so every human being is susceptible to the virus he explains. Herd immunity will only come into effect once a huge majority of people have had it and survived so…
1089;2020-09-22 12:00:00;184;"Has Sweden beaten coronavirus? Expert claims by refusing to shut the country down the Swedes now have ''herd immunity'' and have avoided a second wave";"Raven Saunt";"Mail Online";"";"";"There is some evidence that the Swedes have built up a degree of immunity to the virus which along with what else they are doing to stop the spread is enough to control the disease.'…
1090;2020-09-22 12:00:00;184;"Has Sweden beaten coronavirus? Expert claims by refusing to shut the country down the Swedes now have ''herd immunity'' and have avoided a second wave";"Raven Saunt";"Mail Online";"";"";"'The rapidly declining cases we see in Sweden right now is another indication that you can get the number of cases down quite a lot in a country without having a complete lockdown' h…
1195;2020-09-22 12:00:00;185;"UK coronavirus response sees health experts clash over local lockdowns and herd immunity";"Harriet Brewis";"Evening Standard Online";"";"";"While backing extra protections for care homes and the vulnerable they warned cutting off vulnerable people would be practically impossible particularly for disadvantaged groups such as those living in cramped housing and mul…
1196;2020-09-22 12:00:00;185;"UK coronavirus response sees health experts clash over local lockdowns and herd immunity";"Harriet Brewis";"Evening Standard Online";"";"";"While backing extra protections for care homes and the vulnerable they warned cutting off vulnerable people would be practically impossible particularly for disadvantaged groups such as those living in cramped housing and mul…
1180;2020-09-23 12:00:00;179;"Herd immunity wouldn''''''''t work without overwhelming the NHS study finds as scientists say it would take YEARS to safely achieve the controversial tactic";"Connor Boyd";"Mail Online";"";"";"'Our study finds that achieving herd immunity without overwhelming hospital capacity leaves little room for error.";"Tobias Brett";"University of Georgia";"Healthcare services …
1181;2020-09-23 12:00:00;179;"Herd immunity wouldn''''''''t work without overwhelming the NHS study finds as scientists say it would take YEARS to safely achieve the controversial tactic";"Connor Boyd";"Mail Online";"";"";"'Our study finds that achieving herd immunity without overwhelming hospital capacity leaves little room for error.";"Pejman Rohani";"University of Georgia";"Healthcare services…
1178;2020-09-23 12:00:00;179;"Herd immunity wouldn''''''''t work without overwhelming the NHS study finds as scientists say it would take YEARS to safely achieve the controversial tactic";"Connor Boyd";"Mail Online";"";"";"'Intervention levels must be carefully manipulated in an adaptive manner for an extended period... Such fine-tuning of social distancing renders this strategy impractical.'Vari…
1179;2020-09-23 12:00:00;179;"Herd immunity wouldn''''''''t work without overwhelming the NHS study finds as scientists say it would take YEARS to safely achieve the controversial tactic";"Connor Boyd";"Mail Online";"";"";"'Intervention levels must be carefully manipulated in an adaptive manner for an extended period... Such fine-tuning of social distancing renders this strategy impractical.'Vari…
1184;2020-09-23 12:00:00;179;"Herd immunity wouldn''''''''t work without overwhelming the NHS study finds as scientists say it would take YEARS to safely achieve the controversial tactic";"Connor Boyd";"Mail Online";"";"";"There is some evidence that the Swedes have built up a degree of immunity to the virus which along with what else they are doing to stop the spread is enough to control the dis…
1077;2020-09-23 12:00:00;180;"Sir Patrick Vallance and Professor Chris Whitty faced backlash over ''''herd immunity'''' strategy in March and asked for help to ''''calm down'''' angry academics emails show";"Vanessa Chalmers";"Mail Online";"";"";"'build up some degree of herd immunity'";"Sir Patrick Vallance";"Government of the United Kingdom";"Natural herd immunity is an appropriate or efficacio…
1080;2020-09-23 12:00:00;180;"Sir Patrick Vallance and Professor Chris Whitty faced backlash over ''''herd immunity'''' strategy in March and asked for help to ''''calm down'''' angry academics emails show";"Vanessa Chalmers";"Mail Online";"";"";"There's going to be a point assuming the epidemic flows and grows as it will do where you want to cocoon to protect those at-risk groups so they don't c…
1081;2020-09-23 12:00:00;180;"Sir Patrick Vallance and Professor Chris Whitty faced backlash over ''''herd immunity'''' strategy in March and asked for help to ''''calm down'''' angry academics emails show";"Vanessa Chalmers";"Mail Online";"";"";"There's going to be a point assuming the epidemic flows and grows as it will do where you want to cocoon to protect those at-risk groups so they don't c…
1082;2020-09-23 12:00:00;180;"Sir Patrick Vallance and Professor Chris Whitty faced backlash over ''''herd immunity'''' strategy in March and asked for help to ''''calm down'''' angry academics emails show";"Vanessa Chalmers";"Mail Online";"";"";"Our aim is not to stop everyone getting it you can't do that. And it's not desirable because you want to get some immunity in the population. We need to…
1185;2020-09-23 12:00:00;180;"Sir Patrick Vallance and Professor Chris Whitty faced backlash over ''''herd immunity'''' strategy in March and asked for help to ''''calm down'''' angry academics emails show";"Vanessa Chalmers";"Mail Online";"";"";"On March 13 Sir Patrick Vallance said: 'Our aim is to try and reduce the peak - not suppress it completely also because most people get a mild illness t…
1187;2020-09-23 12:00:00;180;"Sir Patrick Vallance and Professor Chris Whitty faced backlash over ''''herd immunity'''' strategy in March and asked for help to ''''calm down'''' angry academics emails show";"Vanessa Chalmers";"Mail Online";"";"";"On March 13 Sir Patrick Vallance said: 'Our aim is to try and reduce the peak - not suppress it completely also because most people get a mild illness t…
1186;2020-09-23 12:00:00;180;"Sir Patrick Vallance and Professor Chris Whitty faced backlash over ''''herd immunity'''' strategy in March and asked for help to ''''calm down'''' angry academics emails show";"Vanessa Chalmers";"Mail Online";"";"";"o help avoid 'a second peak' and also to 'allow enough of us who are going to get mild illness to become immune to this'.";"Sir Patrick Vallance";"Gover…
1188;2020-09-23 12:00:00;180;"Sir Patrick Vallance and Professor Chris Whitty faced backlash over ''''herd immunity'''' strategy in March and asked for help to ''''calm down'''' angry academics emails show";"Vanessa Chalmers";"Mail Online";"";"";"o help avoid 'a second peak' and also to 'allow enough of us who are going to get mild illness to become immune to this'.";"Sir Patrick Vallance";"Gover…
1191;2020-09-23 12:00:00;180;"Sir Patrick Vallance and Professor Chris Whitty faced backlash over ''''herd immunity'''' strategy in March and asked for help to ''''calm down'''' angry academics emails show";"Vanessa Chalmers";"Mail Online";"";"";" This figure is less than half of the UK's own infection rate of 69 per 100000 people. He told Denmark's Politiken newspaper: 'There is some evidence th…
1192;2020-09-23 12:00:00;180;"Sir Patrick Vallance and Professor Chris Whitty faced backlash over ''''herd immunity'''' strategy in March and asked for help to ''''calm down'''' angry academics emails show";"Vanessa Chalmers";"Mail Online";"";"";"'No it is NOT the plan'.";"Sir Patrick Vallance";"Government of the United Kingdom";"Natural herd immunity is an appropriate or efficacious COVID-19 con…
1193;2020-09-23 12:00:00;180;"Sir Patrick Vallance and Professor Chris Whitty faced backlash over ''''herd immunity'''' strategy in March and asked for help to ''''calm down'''' angry academics emails show";"Vanessa Chalmers";"Mail Online";"";"";"'was actually a sensible aim of policy'";"Chris Whitty";"Government of the United Kingdom";"Natural herd immunity is an appropriate or efficacious COVID…
1194;2020-09-23 12:00:00;180;"Sir Patrick Vallance and Professor Chris Whitty faced backlash over ''''herd immunity'''' strategy in March and asked for help to ''''calm down'''' angry academics emails show";"Vanessa Chalmers";"Mail Online";"";"";"'we're nowhere close'.";"";"World Health Organization";"Natural herd immunity is an appropriate or efficacious COVID-19 control strategy/natural herd im…
704;2020-09-23 12:00:00;181;"Battle to calm coronavirus herd immunity revolt";"Chris Smyth ";"thetimes.co.uk";"";"";"reduce the peak not suppress it completely also because most people get a mild illness to build up some degree of herd immunity while protecting the most vulnerable.";"Sir Patrick Vallance";"Government of the United Kingdom";"Natural herd immunity is an appropriate or efficacious …
705;2020-09-23 12:00:00;181;"Battle to calm coronavirus herd immunity revolt";"Chris Smyth ";"thetimes.co.uk";"";"";"reduce the peak not suppress it completely also because most people get a mild illness to build up some degree of herd immunity while protecting the most vulnerable.";"Sir Patrick Vallance";"Government of the United Kingdom";"At risk populations can be protected in herd immunity a…
706;2020-09-23 12:00:00;181;"Battle to calm coronavirus herd immunity revolt";"Chris Smyth ";"thetimes.co.uk";"";"";"On Sky News on the same day he talked about allowing enough of us who are going to get mild illness to become immune to this.";"Sir Patrick Vallance";"Government of the United Kingdom";"Natural herd immunity is an appropriate or efficacious COVID-19 control strategy/natural herd i…
707;2020-09-23 12:00:00;181;"Battle to calm coronavirus herd immunity revolt";"Chris Smyth ";"thetimes.co.uk";"";"";"This prompted 500 academics to publish a joint letter calling for more social-distancing measures and saying that going for herd immunity would risk many more lives than necessary.";"The John Snow Declaration";"The John Snow Declaration";"Natural herd immunity is an appropriate or…
708;2020-09-23 12:00:00;181;"Battle to calm coronavirus herd immunity revolt";"Chris Smyth ";"thetimes.co.uk";"";"";"herd immunity is not the strategy. The strategy is to flatten the curve to protect the NHS and to shield the elderly and vulnerable. As we do this we will see immunity in the community grow and that will be part of bringing this to an end";"Sir Patrick Vallance";"Government of the…
709;2020-09-23 12:00:00;181;"Battle to calm coronavirus herd immunity revolt";"Chris Smyth ";"thetimes.co.uk";"";"";"herd immunity is not the strategy. The strategy is to flatten the curve to protect the NHS and to shield the elderly and vulnerable. As we do this we will see immunity in the community grow and that will be part of bringing this to an end";"Sir Patrick Vallance";"Government of the…
710;2020-09-23 12:00:00;181;"Battle to calm coronavirus herd immunity revolt";"Chris Smyth ";"thetimes.co.uk";"";"";"herd immunity is not the strategy. The strategy is to flatten the curve to protect the NHS and to shield the elderly and vulnerable. As we do this we will see immunity in the community grow and that will be part of bringing this to an end";"Sir Patrick Vallance";"Government of the…
711;2020-09-23 12:00:00;181;"Battle to calm coronavirus herd immunity revolt";"Chris Smyth ";"thetimes.co.uk";"";"";"Professor Chris Whitty chief medical officer for England complained in emails of being misrepresented saying he never thought herd immunity was a sensible aim of policy but had talked of it when answering ministers questions.";"Chris Whitty";"Government of the United Kingdom";"Nat…
712;2020-09-23 12:00:00;182;"Coronavirus: Internal emails reveal herd immunity messaging chaos in government";"Adam Forrest";"Independent Online";"";"";"herd immunity is not the strategy.";"Sir Patrick Vallance";"Government of the United Kingdom";"Natural herd immunity is an appropriate or efficacious COVID-19 control strategy/natural herd immunity is working or being achieved";0;"Government"
713;2020-09-23 12:00:00;182;"Coronavirus: Internal emails reveal herd immunity messaging chaos in government";"Adam Forrest";"Independent Online";"";"";"Our aim is to try and reduce the peak ... also because the vast majority of people get a mild illness to build up some kind of herd immunity so more people are immune to this disease and we reduce the transmission.";"Sir Patrick Vallance";"Go…
714;2020-09-23 12:00:00;182;"Coronavirus: Internal emails reveal herd immunity messaging chaos in government";"Adam Forrest";"Independent Online";"";"";"allow enough of us who are going to get mild illness to become immune to this.";"Sir Patrick Vallance";"Government of the United Kingdom";"Natural herd immunity is an appropriate or efficacious COVID-19 control strategy/natural herd immunity …
715;2020-09-23 12:00:00;182;"Coronavirus: Internal emails reveal herd immunity messaging chaos in government";"Adam Forrest";"Independent Online";"";"";"The chief medical officer complained he did not think immunity was a sensible aim of policy and he had only talked about the concept because he had been answering questions put to me by ministers.";"Chris Whitty";"Government of the United Ki…
716;2020-09-23 12:00:00;182;"Coronavirus: Internal emails reveal herd immunity messaging chaos in government";"Adam Forrest";"Independent Online";"";"";"The government had never pursued a herd immunity strategy.";"Chris Whitty";"Government of the United Kingdom";"Natural herd immunity is an appropriate or efficacious COVID-19 control strategy/natural herd immunity is working or being achieve…
717;2020-09-23 12:00:00;182;"Coronavirus: Internal emails reveal herd immunity messaging chaos in government";"Adam Forrest";"Independent Online";"";"";"I would say the majority of scientists are aligned that maximum suppression of this virus is the optimal strategy said the chair of global public health at the University of Edinburgh.Theres a small group of very vocal scientists who are advo…
1083;2020-09-23 12:00:00;183;"Coronavirus: What is herd immunity and could it work in the UK?";"Sophie Gallagher Sabrina Barr";"Independent Online";"";"";"We have a plan based on the expertise of world-leading scientists. Herd immunity is not a part of it...that is a scientific concept not a goal or a strategy. Our goal is to protect life from this virus our strategy is to protect the most vulner…
1084;2020-09-23 12:00:00;183;"Coronavirus: What is herd immunity and could it work in the UK?";"Sophie Gallagher Sabrina Barr";"Independent Online";"";"";"Unlike vaccination herd immunity does not give a high level of individual protection and so it is not a good alternative to getting vaccinated the Vaccine Knowledge Project says.";"";"Vaccine Knowledge Project";"Natural herd immunity is an app…
1085;2020-09-23 12:00:00;183;"Coronavirus: What is herd immunity and could it work in the UK?";"Sophie Gallagher Sabrina Barr";"Independent Online";"";"";"Tonia Thomas Vaccine Knowledge project manager explained that the prospect of developing immunity to a condition through infection rather than through vaccination could be harmful as people may risk developing complications from the disease.Va…
1086;2020-09-23 12:00:00;183;"Coronavirus: What is herd immunity and could it work in the UK?";"Sophie Gallagher Sabrina Barr";"Independent Online";"";"";"If you allow this to happen naturally it will take a long time of course but more importantly its going to do a lot of collateral damage. So even if 1 per cent of people who get infected are ultimately going to die then this can add up to a hug…
1087;2020-09-23 12:00:00;183;"Coronavirus: What is herd immunity and could it work in the UK?";"Sophie Gallagher Sabrina Barr";"Independent Online";"";"";"If you allow this to happen naturally it will take a long time of course but more importantly its going to do a lot of collateral damage. So even if 1 per cent of people who get infected are ultimately going to die then this can add up to a hug…
1088;2020-09-23 12:00:00;183;"Coronavirus: What is herd immunity and could it work in the UK?";"Sophie Gallagher Sabrina Barr";"Independent Online";"";"";"no chance of herd immunity with coronavirus.As a brand new virus no one has immunity to it so every human being is susceptible to the virus he explains. Herd immunity will only come into effect once a huge majority of people have had it and s…
697;2020-09-24 12:00:00;178;"Battle to calm herd immunity outcry";"Chris Smyth Kat Lay";"The Times";"";"";"'reduce the peak not suppress it completely also because most people get a mild illness to build up some degree of herd immunity while protecting the most vulnerable'.";"Sir Patrick Vallance";"Government of the United Kingdom";"Natural herd immunity is an appropriate or efficacious COVID-19 …
698;2020-09-24 12:00:00;178;"Battle to calm herd immunity outcry";"Chris Smyth Kat Lay";"The Times";"";"";"On Sky News on the same day he talked about allowing 'enough of us who are going to get mild illness to become immune to this'.";"Sir Patrick Vallance";"Government of the United Kingdom";"Natural herd immunity is an appropriate or efficacious COVID-19 control strategy/natural herd immunity i…
699;2020-09-24 12:00:00;178;"Battle to calm herd immunity outcry";"Chris Smyth Kat Lay";"The Times";"";"";"This prompted 500 academics to publish a joint letter calling for more social-distancing measures and saying that 'going for herd immunity' would risk 'many more lives than necessary.'";"The John Snow Declaration";"The John Snow Declaration";"Natural herd immunity is an appropriate or effica…
700;2020-09-24 12:00:00;178;"Battle to calm herd immunity outcry";"Chris Smyth Kat Lay";"The Times";"";"";"This prompted 500 academics to publish a joint letter calling for more social-distancing measures and saying that 'going for herd immunity' would risk 'many more lives than necessary.'";"The John Snow Declaration";"The John Snow Declaration";"Consequences of lockdown/related control measures…
701;2020-09-24 12:00:00;178;"Battle to calm herd immunity outcry";"Chris Smyth Kat Lay";"The Times";"";"";"'herd immunity is not the strategy. The strategy is to flatten the curve to protect the NHS and to shield the elderly and vulnerable. As we do this we will see immunity in the community grow and that will be part of bringing this to an end'.";"Sir Patrick Vallance";"Government of the United …
702;2020-09-24 12:00:00;178;"Battle to calm herd immunity outcry";"Chris Smyth Kat Lay";"The Times";"";"";"'herd immunity is not the strategy. The strategy is to flatten the curve to protect the NHS and to shield the elderly and vulnerable. As we do this we will see immunity in the community grow and that will be part of bringing this to an end'.";"Sir Patrick Vallance";"Government of the United …
703;2020-09-24 12:00:00;178;"Battle to calm herd immunity outcry";"Chris Smyth Kat Lay";"The Times";"";"";"Professor Chris Whitty chief medical officer for England complained in emails of being misrepresented saying he never thought herd immunity 'was a sensible aim of policy' but had talked of it when answering ministers' questions.";"Chris Whitty";"Government of the United Kingdom";"Natural her…
1073;2020-09-25 12:00:00;177;"Coronavirus UK alert: Scientists issue warning to Boris over two HUGE mistakes";"Ciaran McGrath";"express.co.uk";"";"";"The first Independent Sage report said: 'A deliberate strategy of attempting to raise the level of population immunity by allowing or encouraging people at lower risk of hospitalisation or death to become infected is not only unlikely to achieve the…
1074;2020-09-25 12:00:00;177;"Coronavirus UK alert: Scientists issue warning to Boris over two HUGE mistakes";"Ciaran McGrath";"express.co.uk";"";"";"The first Independent Sage report said: 'A deliberate strategy of attempting to raise the level of population immunity by allowing or encouraging people at lower risk of hospitalisation or death to become infected is not only unlikely to achieve the…
1075;2020-09-25 12:00:00;177;"Coronavirus UK alert: Scientists issue warning to Boris over two HUGE mistakes";"Ciaran McGrath";"express.co.uk";"";"";"The first Independent Sage report said: 'A deliberate strategy of attempting to raise the level of population immunity by allowing or encouraging people at lower risk of hospitalisation or death to become infected is not only unlikely to achieve the…
1076;2020-09-25 12:00:00;177;"Coronavirus UK alert: Scientists issue warning to Boris over two HUGE mistakes";"Ciaran McGrath";"express.co.uk";"";"";"'Its chief public health expert Anders Tegnell himself has said 'Each country has to reach herd immunity in one way or another and we are going to reach it in a different way'.";"Anders Tegnell";"Swedish Government";"Natural herd immunity is an app…
696;2020-09-29 12:00:00;175;"CHANGE OF PLANS Coronavirus Scotland: Students subjected to herd immunity experiment after Scot Gov university U-turn";"Justin Bowie";"thescottishsun.co.uk";"";"";"He added: The really terrible thing here is the students are being subjected to an experiment in herd immunity which they have not signed up for.";"Carlo Morelli";"Scotland University and College Union"…
694;2020-09-30 12:00:00;174;"Online censorship";"Unspecified";"The Daily Telegraph";"";"";"Her offence was to welcome the incidence of Covid-19 among university students because it would ensure they could get on with their lives free from further infection. She was making the point that since the disease is very mild and often asymptomatic among this group herd immunity was a good thing. This bro…
695;2020-09-30 12:00:00;174;"Online censorship";"Unspecified";"The Daily Telegraph";"";"";"Her offence was to welcome the incidence of Covid-19 among university students because it would ensure they could get on with their lives free from further infection. She was making the point that since the disease is very mild and often asymptomatic among this group herd immunity was a good thing. This bro…
692;2020-10-01 12:00:00;173;"Build immunity and shield the vulnerable";"Jane Ball";"The Western Mail";"";"";"I feel like a voice in the wilderness but surely the only sensible way forward is to build up herd immunity among our younger and healthier citizens while shielding the vulnerable.The sort of local lockdowns being imposed in Wales (Drakeford's panic-stricken attempt at whack-amole) may sup…
693;2020-10-01 12:00:00;173;"Build immunity and shield the vulnerable";"Jane Ball";"The Western Mail";"";"";"I feel like a voice in the wilderness but surely the only sensible way forward is to build up herd immunity among our younger and healthier citizens while shielding the vulnerable.The sort of local lockdowns being imposed in Wales (Drakeford's panic-stricken attempt at whack-amole) may sup…
688;2020-10-03 12:00:00;171;"''Dont place hopes on herd immunity or vaccine soon Herts health chief says";"Deborah Price";"Watford Observer";"";"";"Mr McManus said: 'I dont see any prospect of widespread populationimmunity before next year.'A. because numbers infected arent enough b. because we dont yet have a vaccine and c. because actuallythis ideawe shouldlet it rip through the community i…
689;2020-10-03 12:00:00;171;"''Dont place hopes on herd immunity or vaccine soon Herts health chief says";"Deborah Price";"Watford Observer";"";"";"In addition Mr McManus stressed that death is not the only bad outcome from Covid  pointing to people with 'very long-term symptoms and problems' from Covid including heart muscle weakening.And he said: 'The strategystill has to be  suppressthe…
690;2020-10-03 12:00:00;172;"Coronavirus: Would herd immunity ever work in Britain? Experts speak out";"Chanel Georgina";"express.co.uk";"";"";"'We have a plan based on the expertise of world-leading scientists. Herd immunity is not a part of it.'That is a scientific concept not a goal or a strategy. Our goal is to protect life from this virus.'Our strategy is to protect the most vulnerable and p…
691;2020-10-03 12:00:00;172;"Coronavirus: Would herd immunity ever work in Britain? Experts speak out";"Chanel Georgina";"express.co.uk";"";"";"'We have a plan based on the expertise of world-leading scientists. Herd immunity is not a part of it.'That is a scientific concept not a goal or a strategy. Our goal is to protect life from this virus.'Our strategy is to protect the most vulnerable and p…
1066;2020-10-05 12:00:00;170;"Coronavirus in Scotland: Let young people get back to normal says public health expert";"Sarah Ward";"thetimes.co.uk";"";"";"aj Bhopal of the University of Edinburghs medical school said he endorsed population immunity rather than herd immunity adding that nobody had eversuggested the virus be allowed to rip through the population.Writing in theBritish Medical Jou…
1067;2020-10-05 12:00:00;170;"Coronavirus in Scotland: Let young people get back to normal says public health expert";"Sarah Ward";"thetimes.co.uk";"";"";"aj Bhopal of the University of Edinburghs medical school said he endorsed population immunity rather than herd immunity adding that nobody had eversuggested the virus be allowed to rip through the population.Writing in theBritish Medical Jou…
1068;2020-10-05 12:00:00;170;"Coronavirus in Scotland: Let young people get back to normal says public health expert";"Sarah Ward";"thetimes.co.uk";"";"";"aj Bhopal of the University of Edinburghs medical school said he endorsed population immunity rather than herd immunity adding that nobody had eversuggested the virus be allowed to rip through the population.Writing in theBritish Medical Jou…
1069;2020-10-05 12:00:00;170;"Coronavirus in Scotland: Let young people get back to normal says public health expert";"Sarah Ward";"thetimes.co.uk";"";"";" similar approach has been championed by Mark Woolhouse an adviser to both the Scottish and UK governments who said in August that it was time to reconsider enhanced shielding of the elderly and vulnerable to allow the rest of population to wo…
655;2020-10-06 12:00:00;164;"Lift coronavirus curbs and go for herd immunity urges coalition of scientists";"Steve Swinford";"thetimes.co.uk";"";"";"Titled the Great Barrington Declaration after the US town where it was written it says that those who are not vulnerable should immediately be allowed to resume life as normal and that maintaining any lockdown policies would cause irreparable harm.T…
656;2020-10-06 12:00:00;164;"Lift coronavirus curbs and go for herd immunity urges coalition of scientists";"Steve Swinford";"thetimes.co.uk";"";"";"Titled the Great Barrington Declaration after the US town where it was written it says that those who are not vulnerable should immediately be allowed to resume life as normal and that maintaining any lockdown policies would cause irreparable harm.T…
657;2020-10-06 12:00:00;164;"Lift coronavirus curbs and go for herd immunity urges coalition of scientists";"Steve Swinford";"thetimes.co.uk";"";"";"Titled the Great Barrington Declaration after the US town where it was written it says that those who are not vulnerable should immediately be allowed to resume life as normal and that maintaining any lockdown policies would cause irreparable harm.T…
658;2020-10-06 12:00:00;164;"Lift coronavirus curbs and go for herd immunity urges coalition of scientists";"Steve Swinford";"thetimes.co.uk";"";"";"owever Rupert Beale an infectious disease expert at the Francis Crick Institute said: This declaration prioritises just one aspect of a sensible strategy protecting the vulnerable  and suggests we can safely build up herd immunity in the rest of t…
659;2020-10-06 12:00:00;164;"Lift coronavirus curbs and go for herd immunity urges coalition of scientists";"Steve Swinford";"thetimes.co.uk";"";"";"owever Rupert Beale an infectious disease expert at the Francis Crick Institute said: This declaration prioritises just one aspect of a sensible strategy protecting the vulnerable  and suggests we can safely build up herd immunity in the rest of t…
660;2020-10-06 12:00:00;165;"Scientists argue against lockdown and urge ''return to normal'' now to avoid future health crises";"Laura Donnelly";"The Telegraph Online";"";"";"The declaration argues against lockdown policies which it says are 'producing devastating effects on short and long-term public health'.It follows warnings that 75000 people could die from non-Covid-19 causes as a result of …
661;2020-10-06 12:00:00;165;"Scientists argue against lockdown and urge ''return to normal'' now to avoid future health crises";"Laura Donnelly";"The Telegraph Online";"";"";"The declaration argues against lockdown policies which it says are 'producing devastating effects on short and long-term public health'.It follows warnings that 75000 people could die from non-Covid-19 causes as a result of …
662;2020-10-06 12:00:00;165;"Scientists argue against lockdown and urge ''return to normal'' now to avoid future health crises";"Laura Donnelly";"The Telegraph Online";"";"";"The declaration argues against lockdown policies which it says are 'producing devastating effects on short and long-term public health'.It follows warnings that 75000 people could die from non-Covid-19 causes as a result of …
663;2020-10-06 12:00:00;166;"BACK TO NORMAL Coronavirus lockdowns are devastating to physical and mental health & must END say worlds top experts";"Shaun Wooller";"thescottishsun.co.uk";"";"";"The declaration is named after Barrington in the US where it was drafted. British experts are among the signatories.It says: Keeping these measures in place until a vaccine is available will cause irre…
664;2020-10-06 12:00:00;166;"BACK TO NORMAL Coronavirus lockdowns are devastating to physical and mental health & must END say worlds top experts";"Shaun Wooller";"thescottishsun.co.uk";"";"";"The declaration is named after Barrington in the US where it was drafted. British experts are among the signatories.It says: Keeping these measures in place until a vaccine is available will cause irre…
665;2020-10-06 12:00:00;166;"BACK TO NORMAL Coronavirus lockdowns are devastating to physical and mental health & must END say worlds top experts";"Shaun Wooller";"thescottishsun.co.uk";"";"";"The declaration is named after Barrington in the US where it was drafted. British experts are among the signatories.It says: Keeping these measures in place until a vaccine is available will cause irre…
666;2020-10-06 12:00:00;166;"BACK TO NORMAL Coronavirus lockdowns are devastating to physical and mental health & must END say worlds top experts";"Shaun Wooller";"thescottishsun.co.uk";"";"";"Prof Jeremy Rossman from University of Kent acknowledged current restrictions are having a significant impact but disagrees with the Declaration. He warned it may not be possible to protect the vulnera…
667;2020-10-06 12:00:00;166;"BACK TO NORMAL Coronavirus lockdowns are devastating to physical and mental health & must END say worlds top experts";"Shaun Wooller";"thescottishsun.co.uk";"";"";"Prof Jeremy Rossman from University of Kent acknowledged current restrictions are having a significant impact but disagrees with the Declaration. He warned it may not be possible to protect the vulnera…
668;2020-10-06 12:00:00;167;"BACK TO NORMAL Coronavirus lockdowns are devastating to physical and mental health & must END say worlds top experts";"Shaun Wooller";"thesun.co.uk";"";"";"It says: Keeping these measures in place until a vaccine is available will cause irreparable damage with the underprivileged disproportionately harmed.Fortunately our understanding of the virus is growing.We k…
669;2020-10-06 12:00:00;167;"BACK TO NORMAL Coronavirus lockdowns are devastating to physical and mental health & must END say worlds top experts";"Shaun Wooller";"thesun.co.uk";"";"";"It says: Keeping these measures in place until a vaccine is available will cause irreparable damage with the underprivileged disproportionately harmed.Fortunately our understanding of the virus is growing.We k…
670;2020-10-06 12:00:00;167;"BACK TO NORMAL Coronavirus lockdowns are devastating to physical and mental health & must END say worlds top experts";"Shaun Wooller";"thesun.co.uk";"";"";"It says: Keeping these measures in place until a vaccine is available will cause irreparable damage with the underprivileged disproportionately harmed.Fortunately our understanding of the virus is growing.We k…
671;2020-10-06 12:00:00;167;"BACK TO NORMAL Coronavirus lockdowns are devastating to physical and mental health & must END say worlds top experts";"Shaun Wooller";"thesun.co.uk";"";"";"Prof Jeremy Rossman from University of Kent acknowledged current restrictions are having a significant impact but disagrees with the Declaration. He warned it may not be possible to protect the vulnerable or t…
672;2020-10-06 12:00:00;167;"BACK TO NORMAL Coronavirus lockdowns are devastating to physical and mental health & must END say worlds top experts";"Shaun Wooller";"thesun.co.uk";"";"";"Prof Jeremy Rossman from University of Kent acknowledged current restrictions are having a significant impact but disagrees with the Declaration. He warned it may not be possible to protect the vulnerable or t…
673;2020-10-06 12:00:00;168;"HERD IMMUNITY CALL BACKED BY BRITISH ACADEMICS";"Ella Pickover";"Press Association National Newswire";"";"";"Sir Simon Stevens who said that asking all over-65s to shield to slow the transmission of the second wave of coronavirus would be 'age-based apartheid'.";"Sir Simon Stevens";"National Health Service";"At risk populations can be protected in herd immunity approa…
674;2020-10-06 12:00:00;168;"HERD IMMUNITY CALL BACKED BY BRITISH ACADEMICS";"Ella Pickover";"Press Association National Newswire";"";"";"Sir Simon Stevens who said that asking all over-65s to shield to slow the transmission of the second wave of coronavirus would be 'age-based apartheid'.";"Sir Simon Stevens";"National Health Service";"Consequences of lockdown/related control measures (economic …
675;2020-10-06 12:00:00;168;"HERD IMMUNITY CALL BACKED BY BRITISH ACADEMICS";"Ella Pickover";"Press Association National Newswire";"";"";"Sir Simon Stevens who said that asking all over-65s to shield to slow the transmission of the second wave of coronavirus would be 'age-based apartheid'.";"Sir Simon Stevens";"National Health Service";"Natural herd immunity is an appropriate or efficacious COVID…
681;2020-10-06 12:00:00;168;"HERD IMMUNITY CALL BACKED BY BRITISH ACADEMICS";"Ella Pickover";"Press Association National Newswire";"";"";"The so-called Great Barrington declaration states: 'As infectious disease epidemiologists and public health scientists we have grave concerns about the damaging physical and mental health impacts of the prevailing Covid-19 policies and recommend an approach we …
682;2020-10-06 12:00:00;168;"HERD IMMUNITY CALL BACKED BY BRITISH ACADEMICS";"Ella Pickover";"Press Association National Newswire";"";"";"The so-called Great Barrington declaration states: 'As infectious disease epidemiologists and public health scientists we have grave concerns about the damaging physical and mental health impacts of the prevailing Covid-19 policies and recommend an approach we …
683;2020-10-06 12:00:00;168;"HERD IMMUNITY CALL BACKED BY BRITISH ACADEMICS";"Ella Pickover";"Press Association National Newswire";"";"";"The so-called Great Barrington declaration states: 'As infectious disease epidemiologists and public health scientists we have grave concerns about the damaging physical and mental health impacts of the prevailing Covid-19 policies and recommend an approach we …
676;2020-10-06 12:00:00;168;"HERD IMMUNITY CALL BACKED BY BRITISH ACADEMICS";"Ella Pickover";"Press Association National Newswire";"";"";"Commenting on the declaration Prof Rossman honorary senior lecturer in virology at the University of Kent said: 'Unfortunately this declaration ignores three critical aspects that could result in significant impacts to health and lives.'First we still do not kn…
677;2020-10-06 12:00:00;168;"HERD IMMUNITY CALL BACKED BY BRITISH ACADEMICS";"Ella Pickover";"Press Association National Newswire";"";"";"Commenting on the declaration Prof Rossman honorary senior lecturer in virology at the University of Kent said: 'Unfortunately this declaration ignores three critical aspects that could result in significant impacts to health and lives.'First we still do not kn…
678;2020-10-06 12:00:00;168;"HERD IMMUNITY CALL BACKED BY BRITISH ACADEMICS";"Ella Pickover";"Press Association National Newswire";"";"";"Commenting on the declaration Prof Rossman honorary senior lecturer in virology at the University of Kent said: 'Unfortunately this declaration ignores three critical aspects that could result in significant impacts to health and lives.'First we still do not kn…
679;2020-10-06 12:00:00;168;"HERD IMMUNITY CALL BACKED BY BRITISH ACADEMICS";"Ella Pickover";"Press Association National Newswire";"";"";"Prof James Naismith director of the Rosalind Franklin Institute and of the University of Oxford said: 'The main signatories include many accomplished scientistsand I read it with interest. I will not be signing it however.'The declaration risks the same error w…
680;2020-10-06 12:00:00;168;"HERD IMMUNITY CALL BACKED BY BRITISH ACADEMICS";"Ella Pickover";"Press Association National Newswire";"";"";"Prof James Naismith director of the Rosalind Franklin Institute and of the University of Oxford said: 'The main signatories include many accomplished scientistsand I read it with interest. I will not be signing it however.'The declaration risks the same error w…
684;2020-10-06 12:00:00;169;"Let young people get back to normal says public health expert";"Sarah Ward";"The Times";"";"";"Raj Bhopal of the University of Edinburgh's medical school said he endorsed 'population immunity' rather than 'herd immunity' adding that nobody had eversuggested the virus be 'allowed to rip through the population'.Writing in the British Medical Journal Professor Bhopal pro…
685;2020-10-06 12:00:00;169;"Let young people get back to normal says public health expert";"Sarah Ward";"The Times";"";"";"Raj Bhopal of the University of Edinburgh's medical school said he endorsed 'population immunity' rather than 'herd immunity' adding that nobody had eversuggested the virus be 'allowed to rip through the population'.Writing in the British Medical Journal Professor Bhopal pro…
686;2020-10-06 12:00:00;169;"Let young people get back to normal says public health expert";"Sarah Ward";"The Times";"";"";"A similar approach has been championed by Mark Woolhouse an adviser to both the Scottish and UK governments who said in August that it was time to reconsider 'enhanced shielding' of the elderly and vulnerable to allow the rest of population to work and socialise normally. Ho…
687;2020-10-06 12:00:00;169;"Let young people get back to normal says public health expert";"Sarah Ward";"The Times";"";"";"A similar approach has been championed by Mark Woolhouse an adviser to both the Scottish and UK governments who said in August that it was time to reconsider 'enhanced shielding' of the elderly and vulnerable to allow the rest of population to work and socialise normally. Ho…
547;2020-10-07 12:00:00;135;"GMB''s Dr Hilary Jones warns herd immunity will ''gamble with lives'' as he urges ''caution''";"Charlotte Tutton";"Mirror.co.uk";"";"";"On calls for herd immunity he warned it could be 'dangerous' and a 'gamble' on the lives of the public.He said: 'This is really interesting and far more experts and scientists are saying don't rely on herd immunity than those saying l…
548;2020-10-07 12:00:00;135;"GMB''s Dr Hilary Jones warns herd immunity will ''gamble with lives'' as he urges ''caution''";"Charlotte Tutton";"Mirror.co.uk";"";"";"On calls for herd immunity he warned it could be 'dangerous' and a 'gamble' on the lives of the public.He said: 'This is really interesting and far more experts and scientists are saying don't rely on herd immunity than those saying l…
527;2020-10-07 12:00:00;140;"COVID BOMBSHELL Closing schools could INCREASE Covid death toll and herd immunity could save more lives than distancing study says";"Christy Cooney";"thescottishsun.co.uk";"";"";"In fact this result applies to a specific and probably unrealistic scenario and should not be interpreted as a prediction.The key feature of the modelling exercise is that having flattened th…
528;2020-10-07 12:00:00;141;"COVID BOMBSHELL Closing schools could INCREASE Covid death toll and herd immunity could save more lives than distancing study says";"Christy Cooney";"thesun.co.uk";"";"";"The key feature of the modelling exercise is that having flattened the first wave... interventions are lifted and a large second wave results.In reality measures are being reimposed in response to th…
1041;2020-10-07 12:00:00;142;"6500 scientists and medics sign anti-lockdown petition calling for ''focused protection'' of vulnerable people from COVID so the youngg ca...herd immunity";"Sam Blanchard Ben Spencer";"Mail Online";"";"";"The letter named the Great Barrington Declaration after the town in Massachusetts where it was written is a rallying cry for top experts and politicians to stop run…
1042;2020-10-07 12:00:00;142;"6500 scientists and medics sign anti-lockdown petition calling for ''focused protection'' of vulnerable people from COVID so the youngg ca...herd immunity";"Sam Blanchard Ben Spencer";"Mail Online";"";"";"The letter named the Great Barrington Declaration after the town in Massachusetts where it was written is a rallying cry for top experts and politicians to stop run…
1043;2020-10-07 12:00:00;142;"6500 scientists and medics sign anti-lockdown petition calling for ''focused protection'' of vulnerable people from COVID so the youngg ca...herd immunity";"Sam Blanchard Ben Spencer";"Mail Online";"";"";"The letter named the Great Barrington Declaration after the town in Massachusetts where it was written is a rallying cry for top experts and politicians to stop run…
1044;2020-10-07 12:00:00;142;"6500 scientists and medics sign anti-lockdown petition calling for ''focused protection'' of vulnerable people from COVID so the youngg ca...herd immunity";"Sam Blanchard Ben Spencer";"Mail Online";"";"";"University of Kent virologist Professor Jeremy Rossman said: 'This declaration ignores three critical aspects that could result in significant impacts to health and…
1045;2020-10-07 12:00:00;142;"6500 scientists and medics sign anti-lockdown petition calling for ''focused protection'' of vulnerable people from COVID so the youngg ca...herd immunity";"Sam Blanchard Ben Spencer";"Mail Online";"";"";"University of Kent virologist Professor Jeremy Rossman said: 'This declaration ignores three critical aspects that could result in significant impacts to health and…
1046;2020-10-07 12:00:00;142;"6500 scientists and medics sign anti-lockdown petition calling for ''focused protection'' of vulnerable people from COVID so the youngg ca...herd immunity";"Sam Blanchard Ben Spencer";"Mail Online";"";"";"University of Kent virologist Professor Jeremy Rossman said: 'This declaration ignores three critical aspects that could result in significant impacts to health and…
562;2020-10-07 12:00:00;143;"Herd immunity could have saved more lives than lockdown study suggests";"Sarah Knapton";"The Telegraph Online";"";"";"Lead author Graeme Ackland Professor of computer simulation at the University of Edinburgh said: In March the Government had to make a decision: did they want to save lives or beds?Lockdown does mean that the number of deaths goes down so there is a sh…
563;2020-10-07 12:00:00;143;"Herd immunity could have saved more lives than lockdown study suggests";"Sarah Knapton";"The Telegraph Online";"";"";"Lead author Graeme Ackland Professor of computer simulation at the University of Edinburgh said: In March the Government had to make a decision: did they want to save lives or beds?Lockdown does mean that the number of deaths goes down so there is a sh…
564;2020-10-07 12:00:00;144;"Could children have been our secret weapon against coronavirus?";"Sarah Knapton";"The Telegraph Online";"";"";"We need to have immunity to protect ourselves in the future he said.";"Sir Patrick Vallance";"Government of the United Kingdom";"Natural herd immunity is an appropriate or efficacious COVID-19 control strategy/natural herd immunity is working or being achiev…
565;2020-10-07 12:00:00;144;"Could children have been our secret weapon against coronavirus?";"Sarah Knapton";"The Telegraph Online";"";"";"If you could engineer it so the people who contributed to herd immunity were all younger people then you wouldnt have anywhere near as many deaths he said.And this is not a new thing. I am old enough to remember that when I was six my mum took me to a measle…
566;2020-10-07 12:00:00;144;"Could children have been our secret weapon against coronavirus?";"Sarah Knapton";"The Telegraph Online";"";"";"If you could engineer it so the people who contributed to herd immunity were all younger people then you wouldnt have anywhere near as many deaths he said.And this is not a new thing. I am old enough to remember that when I was six my mum took me to a measle…
567;2020-10-07 12:00:00;144;"Could children have been our secret weapon against coronavirus?";"Sarah Knapton";"The Telegraph Online";"";"";"If you could engineer it so the people who contributed to herd immunity were all younger people then you wouldnt have anywhere near as many deaths he said.And this is not a new thing. I am old enough to remember that when I was six my mum took me to a measle…
568;2020-10-07 12:00:00;144;"Could children have been our secret weapon against coronavirus?";"Sarah Knapton";"The Telegraph Online";"";"";"If you could engineer it so the people who contributed to herd immunity were all younger people then you wouldnt have anywhere near as many deaths he said.And this is not a new thing. I am old enough to remember that when I was six my mum took me to a measle…
569;2020-10-07 12:00:00;145;"Two top scientists argue for and against UK trying to achieve herd immunity";"Martin Bagot";"Mirror.co.uk";"";"";"Professor Mike Hulme Signatory and Academic at the University of CambridgeThere is no doubt that Covid-19 kills people mostly the elderly those with underlying health conditions and disproportionately men such as myself. There is also no doubt that for ot…
570;2020-10-07 12:00:00;145;"Two top scientists argue for and against UK trying to achieve herd immunity";"Martin Bagot";"Mirror.co.uk";"";"";"Professor Mike Hulme Signatory and Academic at the University of CambridgeThere is no doubt that Covid-19 kills people mostly the elderly those with underlying health conditions and disproportionately men such as myself. There is also no doubt that for ot…
571;2020-10-07 12:00:00;145;"Two top scientists argue for and against UK trying to achieve herd immunity";"Martin Bagot";"Mirror.co.uk";"";"";"Professor Mike Hulme Signatory and Academic at the University of CambridgeThere is no doubt that Covid-19 kills people mostly the elderly those with underlying health conditions and disproportionately men such as myself. There is also no doubt that for ot…
572;2020-10-07 12:00:00;145;"Two top scientists argue for and against UK trying to achieve herd immunity";"Martin Bagot";"Mirror.co.uk";"";"";"Dr Michael Head Leading Global Health Expert at the University of Southampton The Barrington Declaration is based on a false premise  that governments and the scientific community wish extensive lockdowns to continue until a vaccine is available.Lockdowns…
573;2020-10-07 12:00:00;145;"Two top scientists argue for and against UK trying to achieve herd immunity";"Martin Bagot";"Mirror.co.uk";"";"";"Dr Michael Head Leading Global Health Expert at the University of Southampton The Barrington Declaration is based on a false premise  that governments and the scientific community wish extensive lockdowns to continue until a vaccine is available.Lockdowns…
574;2020-10-07 12:00:00;145;"Two top scientists argue for and against UK trying to achieve herd immunity";"Martin Bagot";"Mirror.co.uk";"";"";"Dr Michael Head Leading Global Health Expert at the University of Southampton The Barrington Declaration is based on a false premise  that governments and the scientific community wish extensive lockdowns to continue until a vaccine is available.Lockdowns…
575;2020-10-07 12:00:00;146;"Anti-lockdown petition started by three top scientists reaches 50000 signatures";"Rachel Russell";"express.co.uk";"";"";"The scientists behind the petition including Oxford University professor Dr Sunetra Gupta say people in the UK and US should build herd immunity instead of going through the 'damaging physical and mental health impacts' of strict social distancing r…
576;2020-10-07 12:00:00;146;"Anti-lockdown petition started by three top scientists reaches 50000 signatures";"Rachel Russell";"express.co.uk";"";"";"The scientists behind the petition including Oxford University professor Dr Sunetra Gupta say people in the UK and US should build herd immunity instead of going through the 'damaging physical and mental health impacts' of strict social distancing r…
577;2020-10-07 12:00:00;146;"Anti-lockdown petition started by three top scientists reaches 50000 signatures";"Rachel Russell";"express.co.uk";"";"";"The scientists behind the petition including Oxford University professor Dr Sunetra Gupta say people in the UK and US should build herd immunity instead of going through the 'damaging physical and mental health impacts' of strict social distancing r…
578;2020-10-07 12:00:00;146;"Anti-lockdown petition started by three top scientists reaches 50000 signatures";"Rachel Russell";"express.co.uk";"";"";"He said: 'First we still do not know if herd immunity is possible to achieve. Herd immunity relies on lasting immunological protection from coronavirus re-infection.'However we have heard many recent cases of re-infection occurring and some research…
579;2020-10-07 12:00:00;146;"Anti-lockdown petition started by three top scientists reaches 50000 signatures";"Rachel Russell";"express.co.uk";"";"";"He said: 'First we still do not know if herd immunity is possible to achieve. Herd immunity relies on lasting immunological protection from coronavirus re-infection.'However we have heard many recent cases of re-infection occurring and some research…
580;2020-10-07 12:00:00;147;"Life can go back to normal if we make it our common goal to achieve herd immunity";"Sunetra Gupta";"The Telegraph Online";"";"";"We have a relatively clear picture of who is at risk. Let's isolate them from harm while the majority of people conduct normal livesWhen asked how it all began for me the image that returns is of the 90 year-old street vendor walking back ho…
581;2020-10-07 12:00:00;147;"Life can go back to normal if we make it our common goal to achieve herd immunity";"Sunetra Gupta";"The Telegraph Online";"";"";"We have a relatively clear picture of who is at risk. Let's isolate them from harm while the majority of people conduct normal livesWhen asked how it all began for me the image that returns is of the 90 year-old street vendor walking back ho…
582;2020-10-07 12:00:00;147;"Life can go back to normal if we make it our common goal to achieve herd immunity";"Sunetra Gupta";"The Telegraph Online";"";"";"We have a relatively clear picture of who is at risk. Let's isolate them from harm while the majority of people conduct normal livesWhen asked how it all began for me the image that returns is of the 90 year-old street vendor walking back ho…
583;2020-10-07 12:00:00;148;"Public health expert gives her three reasons why herd immunity cannot work";"Jilian MacMath";"walesonline.co.uk";"";"";"Now signed by more than 4000 people it states that epidemiologists and public health scientists have 'grave concerns about the damaging physical and mental health impacts of the prevailing Covid-19 policies'.It reads: 'Current lockdown policies are p…
584;2020-10-07 12:00:00;148;"Public health expert gives her three reasons why herd immunity cannot work";"Jilian MacMath";"walesonline.co.uk";"";"";"Now signed by more than 4000 people it states that epidemiologists and public health scientists have 'grave concerns about the damaging physical and mental health impacts of the prevailing Covid-19 policies'.It reads: 'Current lockdown policies are p…
585;2020-10-07 12:00:00;148;"Public health expert gives her three reasons why herd immunity cannot work";"Jilian MacMath";"walesonline.co.uk";"";"";"Now signed by more than 4000 people it states that epidemiologists and public health scientists have 'grave concerns about the damaging physical and mental health impacts of the prevailing Covid-19 policies'.It reads: 'Current lockdown policies are p…
586;2020-10-07 12:00:00;148;"Public health expert gives her three reasons why herd immunity cannot work";"Jilian MacMath";"walesonline.co.uk";"";"";"'First we're not even sure that we can build herd immunity with this virus because of reinfection and how long immunity may last. It might be that we have repeated waves of this rather than having one shot through the population' she said adding that…
587;2020-10-07 12:00:00;148;"Public health expert gives her three reasons why herd immunity cannot work";"Jilian MacMath";"walesonline.co.uk";"";"";"'First we're not even sure that we can build herd immunity with this virus because of reinfection and how long immunity may last. It might be that we have repeated waves of this rather than having one shot through the population' she said adding that…
588;2020-10-07 12:00:00;148;"Public health expert gives her three reasons why herd immunity cannot work";"Jilian MacMath";"walesonline.co.uk";"";"";"'First we're not even sure that we can build herd immunity with this virus because of reinfection and how long immunity may last. It might be that we have repeated waves of this rather than having one shot through the population' she said adding that…
589;2020-10-07 12:00:00;148;"Public health expert gives her three reasons why herd immunity cannot work";"Jilian MacMath";"walesonline.co.uk";"";"";"Meanwhile Dr Martin Kulldorff who belongs to a group of top scientists arguing for allowing herd immunity amongst young people defended the strategy.He told GMB: 'Nobody is advocating a herd immunity strategy or to purposely reach herd immunity. Herd…
590;2020-10-07 12:00:00;148;"Public health expert gives her three reasons why herd immunity cannot work";"Jilian MacMath";"walesonline.co.uk";"";"";"Meanwhile Dr Martin Kulldorff who belongs to a group of top scientists arguing for allowing herd immunity amongst young people defended the strategy.He told GMB: 'Nobody is advocating a herd immunity strategy or to purposely reach herd immunity. Herd…
591;2020-10-07 12:00:00;148;"Public health expert gives her three reasons why herd immunity cannot work";"Jilian MacMath";"walesonline.co.uk";"";"";"Meanwhile Dr Martin Kulldorff who belongs to a group of top scientists arguing for allowing herd immunity amongst young people defended the strategy.He told GMB: 'Nobody is advocating a herd immunity strategy or to purposely reach herd immunity. Herd…
592;2020-10-07 12:00:00;149;"Why herd immunity strategy is regarded as fringe viewpoint";"Ian Sample";"The Guardian";"";"";"ccording to the declaration a focused protection approach is the most compassionate way to minimise deaths and social harm until we reach herd immunity  a situation where enough people are resistant to the virus that the pandemic shrinks.";"Great Barrington Declaration";"G…
593;2020-10-07 12:00:00;149;"Why herd immunity strategy is regarded as fringe viewpoint";"Ian Sample";"The Guardian";"";"";"ccording to the declaration a focused protection approach is the most compassionate way to minimise deaths and social harm until we reach herd immunity  a situation where enough people are resistant to the virus that the pandemic shrinks.";"Great Barrington Declaration";"G…
594;2020-10-07 12:00:00;149;"Why herd immunity strategy is regarded as fringe viewpoint";"Ian Sample";"The Guardian";"";"";"Their proposed strategy is outside the scientific mainstream said James Naismith a professor of structural biology at the University of Oxford.";"James Naismith";"Oxford University";"Natural herd immunity is an appropriate or efficacious COVID-19 control strategy/natural he…
595;2020-10-07 12:00:00;149;"Why herd immunity strategy is regarded as fringe viewpoint";"Ian Sample";"The Guardian";"";"";"Michael Head a researcher at Southampton University believes the declaration is based on the false premise that governments and the scientific community want extensive lockdowns until a vaccine arrives.Now that we have some knowledge about how best to handle new outbreaks mo…
596;2020-10-07 12:00:00;149;"Why herd immunity strategy is regarded as fringe viewpoint";"Ian Sample";"The Guardian";"";"";"Michael Head a researcher at Southampton University believes the declaration is based on the false premise that governments and the scientific community want extensive lockdowns until a vaccine arrives.Now that we have some knowledge about how best to handle new outbreaks mo…
597;2020-10-07 12:00:00;149;"Why herd immunity strategy is regarded as fringe viewpoint";"Ian Sample";"The Guardian";"";"";"Michael Head a researcher at Southampton University believes the declaration is based on the false premise that governments and the scientific community want extensive lockdowns until a vaccine arrives.Now that we have some knowledge about how best to handle new outbreaks mo…
598;2020-10-07 12:00:00;149;"Why herd immunity strategy is regarded as fringe viewpoint";"Ian Sample";"The Guardian";"";"";"Jonathan Read a biostatistician at the University of Lancaster and a member of the Sage modelling subgroup shares the concern. Shielding of the vulnerable waspart of the UK policy since the start of lockdown. The deaths of the elderly and others at high risk in care homes an…
599;2020-10-07 12:00:00;149;"Why herd immunity strategy is regarded as fringe viewpoint";"Ian Sample";"The Guardian";"";"";"Jonathan Read a biostatistician at the University of Lancaster and a member of the Sage modelling subgroup shares the concern. Shielding of the vulnerable waspart of the UK policy since the start of lockdown. The deaths of the elderly and others at high risk in care homes an…
600;2020-10-07 12:00:00;149;"Why herd immunity strategy is regarded as fringe viewpoint";"Ian Sample";"The Guardian";"";"";"We know that immunity to coronaviruses wanes over time and reinfection is possible so lasting protection of vulnerable individuals by establishing herd immunity is very unlikely to be achieved in the absence of a vaccine said Rupert Beale a group leader at the Francis Crick…
601;2020-10-07 12:00:00;149;"Why herd immunity strategy is regarded as fringe viewpoint";"Ian Sample";"The Guardian";"";"";"We know that immunity to coronaviruses wanes over time and reinfection is possible so lasting protection of vulnerable individuals by establishing herd immunity is very unlikely to be achieved in the absence of a vaccine said Rupert Beale a group leader at the Francis Crick…
602;2020-10-07 12:00:00;149;"Why herd immunity strategy is regarded as fringe viewpoint";"Ian Sample";"The Guardian";"";"";"William Hanage a professor of epidemiology at Harvard likens the strategy to protecting antiques in a house fire by putting them all in one room standing guard with a fire extinguisher but simultaneously fanning the flames.If the blaze outside the room were adequately contro…
603;2020-10-07 12:00:00;149;"Why herd immunity strategy is regarded as fringe viewpoint";"Ian Sample";"The Guardian";"";"";"William Hanage a professor of epidemiology at Harvard likens the strategy to protecting antiques in a house fire by putting them all in one room standing guard with a fire extinguisher but simultaneously fanning the flames.If the blaze outside the room were adequately contro…
604;2020-10-07 12:00:00;150;"Pandemic: Leading UK scientists urge govt to adopt herd immunity approach";"Poppy Wood";"City AM";"";"";"The declaration states: The most compassionate approach that balances the risks and benefits of reaching herd immunity is to allow those who are at minimal risk of death to live their lives normally to build up immunity to coronavirus through natural infection whil…
605;2020-10-07 12:00:00;150;"Pandemic: Leading UK scientists urge govt to adopt herd immunity approach";"Poppy Wood";"City AM";"";"";"The declaration states: The most compassionate approach that balances the risks and benefits of reaching herd immunity is to allow those who are at minimal risk of death to live their lives normally to build up immunity to coronavirus through natural infection whil…
606;2020-10-07 12:00:00;150;"Pandemic: Leading UK scientists urge govt to adopt herd immunity approach";"Poppy Wood";"City AM";"";"";"The declaration states: The most compassionate approach that balances the risks and benefits of reaching herd immunity is to allow those who are at minimal risk of death to live their lives normally to build up immunity to coronavirus through natural infection whil…
607;2020-10-07 12:00:00;150;"Pandemic: Leading UK scientists urge govt to adopt herd immunity approach";"Poppy Wood";"City AM";"";"";"Gregg Gonsalves an epidemiologist at Yale University argued that herd immunity strategies amount to culling the herd of the sick and disabled and described the defence of such an approach as grotesque.";"Gregg Gonsalves";"Yale University";"At risk populations can…
608;2020-10-07 12:00:00;150;"Pandemic: Leading UK scientists urge govt to adopt herd immunity approach";"Poppy Wood";"City AM";"";"";"Gregg Gonsalves an epidemiologist at Yale University argued that herd immunity strategies amount to culling the herd of the sick and disabled and described the defence of such an approach as grotesque.";"Gregg Gonsalves";"Yale University";"Consequences of lockdow…
609;2020-10-07 12:00:00;150;"Pandemic: Leading UK scientists urge govt to adopt herd immunity approach";"Poppy Wood";"City AM";"";"";"Gregg Gonsalves an epidemiologist at Yale University argued that herd immunity strategies amount to culling the herd of the sick and disabled and described the defence of such an approach as grotesque.";"Gregg Gonsalves";"Yale University";"Natural herd immunity i…
610;2020-10-07 12:00:00;150;"Pandemic: Leading UK scientists urge govt to adopt herd immunity approach";"Poppy Wood";"City AM";"";"";"Professor Jeremy Rossman honorary senior lecturer in virology at the University of Kent said the declaration focuses only on the risk of death from Covid-19 but ignores the growing awareness of long Covid that many healthy young adults with mild infections are expe…
611;2020-10-07 12:00:00;150;"Pandemic: Leading UK scientists urge govt to adopt herd immunity approach";"Poppy Wood";"City AM";"";"";"Professor Jeremy Rossman honorary senior lecturer in virology at the University of Kent said the declaration focuses only on the risk of death from Covid-19 but ignores the growing awareness of long Covid that many healthy young adults with mild infections are expe…
612;2020-10-07 12:00:00;150;"Pandemic: Leading UK scientists urge govt to adopt herd immunity approach";"Poppy Wood";"City AM";"";"";"Professor Jeremy Rossman honorary senior lecturer in virology at the University of Kent said the declaration focuses only on the risk of death from Covid-19 but ignores the growing awareness of long Covid that many healthy young adults with mild infections are expe…
613;2020-10-07 12:00:00;151;"Doctor Hilary Jones gives warning on calls for ''dangerous'' herd immunity";"Simon Duke";"chroniclelive.co.uk";"";"";"Dr Hilary told Lorraine Kelly: 'Some experts are saying we cant treat this effectively yet we havent got a vaccine and it might be some time before we get one.'So what about this policy of herd immunity and protecting the more vulnerable in society the…
614;2020-10-07 12:00:00;151;"Doctor Hilary Jones gives warning on calls for ''dangerous'' herd immunity";"Simon Duke";"chroniclelive.co.uk";"";"";"Dr Hilary told Lorraine Kelly: 'Some experts are saying we cant treat this effectively yet we havent got a vaccine and it might be some time before we get one.'So what about this policy of herd immunity and protecting the more vulnerable in society the…
615;2020-10-07 12:00:00;151;"Doctor Hilary Jones gives warning on calls for ''dangerous'' herd immunity";"Simon Duke";"chroniclelive.co.uk";"";"";"Dr Hilary told Lorraine Kelly: 'Some experts are saying we cant treat this effectively yet we havent got a vaccine and it might be some time before we get one.'So what about this policy of herd immunity and protecting the more vulnerable in society the…
1049;2020-10-07 12:00:00;152;"Coronavirus: Senior Tory urges MPs to join anti-lockdown campaign demanding life as normal";"Rob Merrick";"Independent Online";"";"";"Launched in the United States The Great Barrington Declaration calls instead for focus ed protection for high-risk people while the majority are granted full freedoms until we reach herd immunity .Music sport and other cultural ac…
1050;2020-10-07 12:00:00;152;"Coronavirus: Senior Tory urges MPs to join anti-lockdown campaign demanding life as normal";"Rob Merrick";"Independent Online";"";"";"Launched in the United States The Great Barrington Declaration calls instead for focus ed protection for high-risk people while the majority are granted full freedoms until we reach herd immunity .Music sport and other cultural ac…
1051;2020-10-07 12:00:00;152;"Coronavirus: Senior Tory urges MPs to join anti-lockdown campaign demanding life as normal";"Rob Merrick";"Independent Online";"";"";"Speaking to The Independent Mr Baker called it a credible plan B saying: It may be that there wont be a vaccine or if it comes it may not do what is hoped. In either case we need a plan B and this is the only credible plan B suppor…
1052;2020-10-07 12:00:00;152;"Coronavirus: Senior Tory urges MPs to join anti-lockdown campaign demanding life as normal";"Rob Merrick";"Independent Online";"";"";"The Declaration claims support from both the left and right against the damaging physical and mental health impacts of the prevailing Covid-19 policies.Outlining the alternative of focused protection it states: Those who are not …
616;2020-10-07 12:00:00;153;"Dr Hilary''''''''s alarming herd immunity warning as backlash to second national lockdown grows";"James Rodger";"birminghammail.co.uk";"";"";"'Some experts are saying we cant treat this effectively yet we havent got a vaccine and it might be some time before we get one.'So what about this policy of herd immunity and protecting the more vulnerable in society the over 6…
617;2020-10-07 12:00:00;153;"Dr Hilary''''''''s alarming herd immunity warning as backlash to second national lockdown grows";"James Rodger";"birminghammail.co.uk";"";"";"'Some experts are saying we cant treat this effectively yet we havent got a vaccine and it might be some time before we get one.'So what about this policy of herd immunity and protecting the more vulnerable in society the over 6…
618;2020-10-07 12:00:00;153;"Dr Hilary''''''''s alarming herd immunity warning as backlash to second national lockdown grows";"James Rodger";"birminghammail.co.uk";"";"";"'Some experts are saying we cant treat this effectively yet we havent got a vaccine and it might be some time before we get one.'So what about this policy of herd immunity and protecting the more vulnerable in society the over 6…
619;2020-10-07 12:00:00;153;"Dr Hilary''''''''s alarming herd immunity warning as backlash to second national lockdown grows";"James Rodger";"birminghammail.co.uk";"";"";"'Some experts are saying we cant treat this effectively yet we havent got a vaccine and it might be some time before we get one.'So what about this policy of herd immunity and protecting the more vulnerable in society the over 6…
620;2020-10-07 12:00:00;154;"GMB''s Dr Hilary Jones issues stark warning over calls for new herd immunity strategy";"Charlotte Tutton";"Mirror.co.uk";"";"";"We're still trying to cope with the virus and we're seeing a rise in hospitalisations and an increase in mortality as a result of that.'Some experts are saying we cant treat this effectively yet we havent got a vaccine and it might be some ti…
621;2020-10-07 12:00:00;154;"GMB''s Dr Hilary Jones issues stark warning over calls for new herd immunity strategy";"Charlotte Tutton";"Mirror.co.uk";"";"";"We're still trying to cope with the virus and we're seeing a rise in hospitalisations and an increase in mortality as a result of that.'Some experts are saying we cant treat this effectively yet we havent got a vaccine and it might be some ti…
622;2020-10-07 12:00:00;154;"GMB''s Dr Hilary Jones issues stark warning over calls for new herd immunity strategy";"Charlotte Tutton";"Mirror.co.uk";"";"";"We're still trying to cope with the virus and we're seeing a rise in hospitalisations and an increase in mortality as a result of that.'Some experts are saying we cant treat this effectively yet we havent got a vaccine and it might be some ti…
623;2020-10-07 12:00:00;154;"GMB''s Dr Hilary Jones issues stark warning over calls for new herd immunity strategy";"Charlotte Tutton";"Mirror.co.uk";"";"";"We're still trying to cope with the virus and we're seeing a rise in hospitalisations and an increase in mortality as a result of that.'Some experts are saying we cant treat this effectively yet we havent got a vaccine and it might be some ti…
1053;2020-10-07 12:00:00;155;"Top scientists beg for herd immunity for all but ''vulnerable and elderly''";"Jilian MacMath";"dailystar.co.uk";"";"";"'Current lockdown policies are producing devastating effects on short and long-term public health.'The results to name a few include lower childhood vaccination rates worsening cardiovascular disease outcomes fewer cancer screenings and deteriorating…
1054;2020-10-07 12:00:00;155;"Top scientists beg for herd immunity for all but ''vulnerable and elderly''";"Jilian MacMath";"dailystar.co.uk";"";"";"'Current lockdown policies are producing devastating effects on short and long-term public health.'The results to name a few include lower childhood vaccination rates worsening cardiovascular disease outcomes fewer cancer screenings and deteriorating…
1055;2020-10-07 12:00:00;155;"Top scientists beg for herd immunity for all but ''vulnerable and elderly''";"Jilian MacMath";"dailystar.co.uk";"";"";"'Current lockdown policies are producing devastating effects on short and long-term public health.'The results to name a few include lower childhood vaccination rates worsening cardiovascular disease outcomes fewer cancer screenings and deteriorating…
1056;2020-10-07 12:00:00;155;"Top scientists beg for herd immunity for all but ''vulnerable and elderly''";"Jilian MacMath";"dailystar.co.uk";"";"";"Prof James Naismith director of the Rosalind Franklin Institute and of the University of Oxford said: 'The main signatories include many accomplished scientistsand I read it with interest. I will not be signing it however.'The declaration risks the s…
1057;2020-10-07 12:00:00;155;"Top scientists beg for herd immunity for all but ''vulnerable and elderly''";"Jilian MacMath";"dailystar.co.uk";"";"";"Prof James Naismith director of the Rosalind Franklin Institute and of the University of Oxford said: 'The main signatories include many accomplished scientistsand I read it with interest. I will not be signing it however.'The declaration risks the s…
1058;2020-10-07 12:00:00;156;"People less vulnerable to coronavirus should be allowed to live a normal life says group of doctors and academics";"Jilian MacMath";"walesonline.co.uk";"";"";"'Current lockdown policies are producing devastating effects on short and long-term public health. The results to name a few include lower childhood vaccination rates worsening cardiovascular disease outcomes f…
1059;2020-10-07 12:00:00;156;"People less vulnerable to coronavirus should be allowed to live a normal life says group of doctors and academics";"Jilian MacMath";"walesonline.co.uk";"";"";"'Current lockdown policies are producing devastating effects on short and long-term public health. The results to name a few include lower childhood vaccination rates worsening cardiovascular disease outcomes f…
1060;2020-10-07 12:00:00;156;"People less vulnerable to coronavirus should be allowed to live a normal life says group of doctors and academics";"Jilian MacMath";"walesonline.co.uk";"";"";"'Current lockdown policies are producing devastating effects on short and long-term public health. The results to name a few include lower childhood vaccination rates worsening cardiovascular disease outcomes f…
1061;2020-10-07 12:00:00;156;"People less vulnerable to coronavirus should be allowed to live a normal life says group of doctors and academics";"Jilian MacMath";"walesonline.co.uk";"";"";"'The declaration risks the same error we have seen with the UK's track trace and isolate scheme -one can promise a scheme that is very easy to describe but is hard to deliver.'He added that the declaration omit…
1062;2020-10-07 12:00:00;156;"People less vulnerable to coronavirus should be allowed to live a normal life says group of doctors and academics";"Jilian MacMath";"walesonline.co.uk";"";"";"'The declaration risks the same error we have seen with the UK's track trace and isolate scheme -one can promise a scheme that is very easy to describe but is hard to deliver.'He added that the declaration omit…
1063;2020-10-07 12:00:00;156;"People less vulnerable to coronavirus should be allowed to live a normal life says group of doctors and academics";"Jilian MacMath";"walesonline.co.uk";"";"";"If youre 75 you can choose to go out as little as possible he said. Efforts to keep infections low merely dragged matters out he added.";"David Livermore";"University of East Anglia";"Natural herd immunity is…
1064;2020-10-07 12:00:00;156;"People less vulnerable to coronavirus should be allowed to live a normal life says group of doctors and academics";"Jilian MacMath";"walesonline.co.uk";"";"";"If youre 75 you can choose to go out as little as possible he said. Efforts to keep infections low merely dragged matters out he added.";"David Livermore";"University of East Anglia";"Consequences of lockdown…
1065;2020-10-07 12:00:00;156;"People less vulnerable to coronavirus should be allowed to live a normal life says group of doctors and academics";"Jilian MacMath";"walesonline.co.uk";"";"";"If youre 75 you can choose to go out as little as possible he said. Efforts to keep infections low merely dragged matters out he added.";"David Livermore";"University of East Anglia";"At risk populations can …
624;2020-10-07 12:00:00;157;"Good Morning Britain expert explains why herd immunity might never happen";"Ian Croll";"macclesfield-express.co.uk";"";"";"The professor said: First were not even sure we can build herd immunity with this virus because of re-infection and how long immunity may last.It might be that we have repeated waves of this rather than having one shot through the population. We n…
625;2020-10-07 12:00:00;157;"Good Morning Britain expert explains why herd immunity might never happen";"Ian Croll";"macclesfield-express.co.uk";"";"";"The professor said: First were not even sure we can build herd immunity with this virus because of re-infection and how long immunity may last.It might be that we have repeated waves of this rather than having one shot through the population. We n…
626;2020-10-07 12:00:00;158;"Good Morning Britain expert explains why herd immunity might never happen";"Ian Croll";"chesterchronicle.co.uk";"";"";"he professor said: First were not even sure we can build herd immunity with this virus because of re-infection and how long immunity may last.It might be that we have repeated waves of this rather than having one shot through the population. We never …
627;2020-10-07 12:00:00;158;"Good Morning Britain expert explains why herd immunity might never happen";"Ian Croll";"chesterchronicle.co.uk";"";"";"he professor said: First were not even sure we can build herd immunity with this virus because of re-infection and how long immunity may last.It might be that we have repeated waves of this rather than having one shot through the population. We never …
628;2020-10-07 12:00:00;159;"DOC''S ORDERS Dr Hilary Jones insists Covid herd immunity wont work after anti-lockdown petition is signed by 5200 experts";"Mary Gallagher";"thesun.co.uk";"";"";"Dr Hilary explained why it wouldnt work and said we cant guarantee herd immunity.He said: For every one of those experts there is another scientist who thinks differently.We know that lockdown works to…
629;2020-10-07 12:00:00;159;"DOC''S ORDERS Dr Hilary Jones insists Covid herd immunity wont work after anti-lockdown petition is signed by 5200 experts";"Mary Gallagher";"thesun.co.uk";"";"";"Dr Hilary explained why it wouldnt work and said we cant guarantee herd immunity.He said: For every one of those experts there is another scientist who thinks differently.We know that lockdown works to…
630;2020-10-07 12:00:00;159;"DOC''S ORDERS Dr Hilary Jones insists Covid herd immunity wont work after anti-lockdown petition is signed by 5200 experts";"Mary Gallagher";"thesun.co.uk";"";"";"Dr Hilary explained why it wouldnt work and said we cant guarantee herd immunity.He said: For every one of those experts there is another scientist who thinks differently.We know that lockdown works to…
631;2020-10-07 12:00:00;160;"DOC''S ORDERS Dr Hilary Jones insists herd immunity wont work after anti-lockdown petition";"Mary Gallagher";"thescottishsun.co.uk";"";"";"Dr Hilary explained why it wouldnt work and said we cant guarantee herd immunity..He said: For every one of those experts there is another scientist who thinks differently.We know that lockdown works to reduce the virus but a…
632;2020-10-07 12:00:00;160;"DOC''S ORDERS Dr Hilary Jones insists herd immunity wont work after anti-lockdown petition";"Mary Gallagher";"thescottishsun.co.uk";"";"";"Dr Hilary explained why it wouldnt work and said we cant guarantee herd immunity..He said: For every one of those experts there is another scientist who thinks differently.We know that lockdown works to reduce the virus but a…
633;2020-10-07 12:00:00;160;"DOC''S ORDERS Dr Hilary Jones insists herd immunity wont work after anti-lockdown petition";"Mary Gallagher";"thescottishsun.co.uk";"";"";"Dr Hilary explained why it wouldnt work and said we cant guarantee herd immunity..He said: For every one of those experts there is another scientist who thinks differently.We know that lockdown works to reduce the virus but a…
634;2020-10-07 12:00:00;161;"Thousands of academics call for herd immunity";"Unspecified";"The Western Mail";"";"";"Sir Simon Stevens who said that asking all over-65s to shield to slow the transmission of the second wave of coronavirus would be 'age-based apartheid'.";"Sir Simon Stevens";"National Health Service";"At risk populations can be protected in herd immunity approach";0;"Public Health/M…
635;2020-10-07 12:00:00;161;"Thousands of academics call for herd immunity";"Unspecified";"The Western Mail";"";"";"Sir Simon Stevens who said that asking all over-65s to shield to slow the transmission of the second wave of coronavirus would be 'age-based apartheid'.";"Sir Simon Stevens";"National Health Service";"Consequences of lockdown/related control measures (economic loss delayed herd immu…
636;2020-10-07 12:00:00;161;"Thousands of academics call for herd immunity";"Unspecified";"The Western Mail";"";"";"Sir Simon Stevens who said that asking all over-65s to shield to slow the transmission of the second wave of coronavirus would be 'age-based apartheid'.";"Sir Simon Stevens";"National Health Service";"Natural herd immunity is an appropriate or efficacious COVID-19 control strategy/n…
637;2020-10-07 12:00:00;161;"Thousands of academics call for herd immunity";"Unspecified";"The Western Mail";"";"";"Professor Jeremy Rossman pointed out that research suggests that protective antibody responses may 'decay rapidly' and that there have been cases of re- infection of the virus.Meanwhile Sweden which adopted a herd immunity approach was 'not able to successfully protect the vulnerabl…
638;2020-10-07 12:00:00;161;"Thousands of academics call for herd immunity";"Unspecified";"The Western Mail";"";"";"Professor Jeremy Rossman pointed out that research suggests that protective antibody responses may 'decay rapidly' and that there have been cases of re- infection of the virus.Meanwhile Sweden which adopted a herd immunity approach was 'not able to successfully protect the vulnerabl…
639;2020-10-07 12:00:00;161;"Thousands of academics call for herd immunity";"Unspecified";"The Western Mail";"";"";"'Current lockdown policies are producing devastating effects on short and long-term public health. The results (to name a few) include lower childhood vaccination rates worsening cardiovascular disease outcomes fewer cancer screenings and deteriorating mental health - leading to gre…
640;2020-10-07 12:00:00;161;"Thousands of academics call for herd immunity";"Unspecified";"The Western Mail";"";"";"'Current lockdown policies are producing devastating effects on short and long-term public health. The results (to name a few) include lower childhood vaccination rates worsening cardiovascular disease outcomes fewer cancer screenings and deteriorating mental health - leading to gre…
641;2020-10-07 12:00:00;161;"Thousands of academics call for herd immunity";"Unspecified";"The Western Mail";"";"";"'Current lockdown policies are producing devastating effects on short and long-term public health. The results (to name a few) include lower childhood vaccination rates worsening cardiovascular disease outcomes fewer cancer screenings and deteriorating mental health - leading to gre…
642;2020-10-07 12:00:00;162;"Lift curbs and go for herd immunity urges coalition of scientists";"Steven Swinford";"The Times";"";"";"Titled the Great Barrington Declaration after the US town where it was written it says that those who are not vulnerable 'should immediately be allowed to resume life as normal' and that maintaining any lockdown policies would cause irreparable harm.The authors incl…
643;2020-10-07 12:00:00;162;"Lift curbs and go for herd immunity urges coalition of scientists";"Steven Swinford";"The Times";"";"";"Titled the Great Barrington Declaration after the US town where it was written it says that those who are not vulnerable 'should immediately be allowed to resume life as normal' and that maintaining any lockdown policies would cause irreparable harm.The authors incl…
644;2020-10-07 12:00:00;162;"Lift curbs and go for herd immunity urges coalition of scientists";"Steven Swinford";"The Times";"";"";"Titled the Great Barrington Declaration after the US town where it was written it says that those who are not vulnerable 'should immediately be allowed to resume life as normal' and that maintaining any lockdown policies would cause irreparable harm.The authors incl…
645;2020-10-07 12:00:00;162;"Lift curbs and go for herd immunity urges coalition of scientists";"Steven Swinford";"The Times";"";"";"However Rupert Beale an infectious disease expert at the Francis Crick Institute said: 'This declaration prioritises just one aspect of a sensible strategy protecting the vulnerable and suggests we can safely build up 'herd immunity' in the rest of the population. T…
646;2020-10-07 12:00:00;162;"Lift curbs and go for herd immunity urges coalition of scientists";"Steven Swinford";"The Times";"";"";"However Rupert Beale an infectious disease expert at the Francis Crick Institute said: 'This declaration prioritises just one aspect of a sensible strategy protecting the vulnerable and suggests we can safely build up 'herd immunity' in the rest of the population. T…
647;2020-10-07 12:00:00;163;"Experts call for herd immunity approach";"Ella Pickover";"I ";"";"";"Sir Simon Stevens (inset) who said that asking all over-65s to shield to slow the transmission of the second wave of coronavirus would be 'age-based apartheid'.";"Sir Simon Stevens";"National Health Service";"At risk populations can be protected in herd immunity approach";0;"Public Health/Medicine"
648;2020-10-07 12:00:00;163;"Experts call for herd immunity approach";"Ella Pickover";"I ";"";"";"Sir Simon Stevens (inset) who said that asking all over-65s to shield to slow the transmission of the second wave of coronavirus would be 'age-based apartheid'.";"Sir Simon Stevens";"National Health Service";"Consequences of lockdown/related control measures (economic loss delayed herd immunity/other…
649;2020-10-07 12:00:00;163;"Experts call for herd immunity approach";"Ella Pickover";"I ";"";"";"Sir Simon Stevens (inset) who said that asking all over-65s to shield to slow the transmission of the second wave of coronavirus would be 'age-based apartheid'.";"Sir Simon Stevens";"National Health Service";"Natural herd immunity is an appropriate or efficacious COVID-19 control strategy/natural her…
650;2020-10-07 12:00:00;163;"Experts call for herd immunity approach";"Ella Pickover";"I ";"";"";"Professor Jeremy Rossman pointed out that research suggests protective antibody responses may 'decay rapidly' and that there have been cases of re-infection of the virus.Meanwhile Sweden which adopted a herd immunity approach was 'not able to successfully protect the vulnerable population' he said.";…
651;2020-10-07 12:00:00;163;"Experts call for herd immunity approach";"Ella Pickover";"I ";"";"";"Professor Jeremy Rossman pointed out that research suggests protective antibody responses may 'decay rapidly' and that there have been cases of re-infection of the virus.Meanwhile Sweden which adopted a herd immunity approach was 'not able to successfully protect the vulnerable population' he said.";…
652;2020-10-07 12:00:00;163;"Experts call for herd immunity approach";"Ella Pickover";"I ";"";"";"The experts state in their Great Barrington declaration: 'Current lockdown policies are producing devastating effects on short and long-term public health.'The results include lower childhood vaccination rates worsening cardiovascular disease outcomes fewer cancer screenings and deteriorating mental …
653;2020-10-07 12:00:00;163;"Experts call for herd immunity approach";"Ella Pickover";"I ";"";"";"The experts state in their Great Barrington declaration: 'Current lockdown policies are producing devastating effects on short and long-term public health.'The results include lower childhood vaccination rates worsening cardiovascular disease outcomes fewer cancer screenings and deteriorating mental …
654;2020-10-07 12:00:00;163;"Experts call for herd immunity approach";"Ella Pickover";"I ";"";"";"The experts state in their Great Barrington declaration: 'Current lockdown policies are producing devastating effects on short and long-term public health.'The results include lower childhood vaccination rates worsening cardiovascular disease outcomes fewer cancer screenings and deteriorating mental …
1024;2020-10-08 12:00:00;127;"One day this pandemic will be over. The damage done to the public finances in the meantime will not";"Jeremy Warner";"The Telegraph Online";"";"";"A 'let-rip' approach to the pandemic might actually cost less not just for the economy but in terms of lives tooThere are two types of let rip in the context of Covid. Most commonly the term describes  generally in a der…
1025;2020-10-08 12:00:00;127;"One day this pandemic will be over. The damage done to the public finances in the meantime will not";"Jeremy Warner";"The Telegraph Online";"";"";"A 'let-rip' approach to the pandemic might actually cost less not just for the economy but in terms of lives tooThere are two types of let rip in the context of Covid. Most commonly the term describes  generally in a der…
1026;2020-10-08 12:00:00;127;"One day this pandemic will be over. The damage done to the public finances in the meantime will not";"Jeremy Warner";"The Telegraph Online";"";"";"A 'let-rip' approach to the pandemic might actually cost less not just for the economy but in terms of lives tooThere are two types of let rip in the context of Covid. Most commonly the term describes  generally in a der…
1030;2020-10-08 12:00:00;129;"Coronavirus lockdowns ''may kill MORE than herd immunity strategy does'': Strict restrictions and school closures could increase deaths as Covid bounces back major study finds";"Eleanor Hayward Daniel Martin Jason Groves";"Mail Online";"";"";"Unless a vaccine magically appears and is rolled out across the entire population in the next six months then shutting down s…
1031;2020-10-08 12:00:00;129;"Coronavirus lockdowns ''may kill MORE than herd immunity strategy does'': Strict restrictions and school closures could increase deaths as Covid bounces back major study finds";"Eleanor Hayward Daniel Martin Jason Groves";"Mail Online";"";"";"Unless a vaccine magically appears and is rolled out across the entire population in the next six months then shutting down s…
1032;2020-10-08 12:00:00;129;"Coronavirus lockdowns ''may kill MORE than herd immunity strategy does'': Strict restrictions and school closures could increase deaths as Covid bounces back major study finds";"Eleanor Hayward Daniel Martin Jason Groves";"Mail Online";"";"";"Unless a vaccine magically appears and is rolled out across the entire population in the next six months then shutting down s…
1036;2020-10-08 12:00:00;129;"Coronavirus lockdowns ''may kill MORE than herd immunity strategy does'': Strict restrictions and school closures could increase deaths as Covid bounces back major study finds";"Eleanor Hayward Daniel Martin Jason Groves";"Mail Online";"";"";"Paul McKeigue professor of genetic epidemiology and statistical genetics at Edinburgh said the conclusion of the paper was con…
1037;2020-10-08 12:00:00;129;"Coronavirus lockdowns ''may kill MORE than herd immunity strategy does'': Strict restrictions and school closures could increase deaths as Covid bounces back major study finds";"Eleanor Hayward Daniel Martin Jason Groves";"Mail Online";"";"";"Paul McKeigue professor of genetic epidemiology and statistical genetics at Edinburgh said the conclusion of the paper was con…
1033;2020-10-08 12:00:00;129;"Coronavirus lockdowns ''may kill MORE than herd immunity strategy does'': Strict restrictions and school closures could increase deaths as Covid bounces back major study finds";"Eleanor Hayward Daniel Martin Jason Groves";"Mail Online";"";"";"We have considered the full range of scientific opinion throughout the course of this pandemic and we will continue to do so.…
1034;2020-10-08 12:00:00;129;"Coronavirus lockdowns ''may kill MORE than herd immunity strategy does'': Strict restrictions and school closures could increase deaths as Covid bounces back major study finds";"Eleanor Hayward Daniel Martin Jason Groves";"Mail Online";"";"";"We have considered the full range of scientific opinion throughout the course of this pandemic and we will continue to do so.…
1035;2020-10-08 12:00:00;129;"Coronavirus lockdowns ''may kill MORE than herd immunity strategy does'': Strict restrictions and school closures could increase deaths as Covid bounces back major study finds";"Eleanor Hayward Daniel Martin Jason Groves";"Mail Online";"";"";"We have considered the full range of scientific opinion throughout the course of this pandemic and we will continue to do so.…
1038;2020-10-08 12:00:00;130;"Herd immunity and shielding: should we let Covid spread through the young?";"Rhys Blakely";"thetimes.co.uk";"";"";"We do not know yet how long immunity will last so achieving herd immunity may not be simple James Naismith director of the Rosalind Franklin Institute said.";"James Naismith";"Rosalind Franklin Institute";"Natural herd immunity is an appropriate or effi…
524;2020-10-08 12:00:00;131;"HERD IMMUNITY More than 13000 scientists and medics sign petition demanding devastating lockdown measures are axed";"Sascha O''Sullivan";"thesun.co.uk";"";"";"The idea of herd immunity was floated at the beginning of the pandemic but quickly shot down after the approach was heavily criticised.The declaration written by Dr Martin Kulldorff of Harvard University Dr …
525;2020-10-08 12:00:00;131;"HERD IMMUNITY More than 13000 scientists and medics sign petition demanding devastating lockdown measures are axed";"Sascha O''Sullivan";"thesun.co.uk";"";"";"The idea of herd immunity was floated at the beginning of the pandemic but quickly shot down after the approach was heavily criticised.The declaration written by Dr Martin Kulldorff of Harvard University Dr …
526;2020-10-08 12:00:00;131;"HERD IMMUNITY More than 13000 scientists and medics sign petition demanding devastating lockdown measures are axed";"Sascha O''Sullivan";"thesun.co.uk";"";"";"The idea of herd immunity was floated at the beginning of the pandemic but quickly shot down after the approach was heavily criticised.The declaration written by Dr Martin Kulldorff of Harvard University Dr …
529;2020-10-08 12:00:00;131;"HERD IMMUNITY More than 13000 scientists and medics sign petition demanding devastating lockdown measures are axed";"Sascha O''Sullivan";"thesun.co.uk";"";"";"Oxford University medical professor Dr Trisha Greenhalgh told Sky News today: I dont think its desirable I dont think its achievable and I dont think its evidence- based.I think the Barrington Declaration see…
530;2020-10-08 12:00:00;131;"HERD IMMUNITY More than 13000 scientists and medics sign petition demanding devastating lockdown measures are axed";"Sascha O''Sullivan";"thesun.co.uk";"";"";"Oxford University medical professor Dr Trisha Greenhalgh told Sky News today: I dont think its desirable I dont think its achievable and I dont think its evidence- based.I think the Barrington Declaration see…
531;2020-10-08 12:00:00;132;"Top doctor warns herd immunity will ''gamble with people''s lives''";"Charlotte Ikonen";"Watford Observer";"";"";"On today's GMB Dr Hilary said herd immunity could be 'very dangerous' and a 'gamble with people's lives.'He said: 'This is really interesting and far more experts and scientists are saying don't rely on herd immunity than those saying let's rely on it.'If …
532;2020-10-08 12:00:00;132;"Top doctor warns herd immunity will ''gamble with people''s lives''";"Charlotte Ikonen";"Watford Observer";"";"";"On today's GMB Dr Hilary said herd immunity could be 'very dangerous' and a 'gamble with people's lives.'He said: 'This is really interesting and far more experts and scientists are saying don't rely on herd immunity than those saying let's rely on it.'If …
533;2020-10-08 12:00:00;132;"Top doctor warns herd immunity will ''gamble with people''s lives''";"Charlotte Ikonen";"Watford Observer";"";"";"The declaration states: 'The most compassionate approach that balances the risks and benefits of reaching herd immunity is to allow those who are at minimal risk of death to live their lives normally to build up immunity tocoronavirusthrough natural infect…
534;2020-10-08 12:00:00;132;"Top doctor warns herd immunity will ''gamble with people''s lives''";"Charlotte Ikonen";"Watford Observer";"";"";"The declaration states: 'The most compassionate approach that balances the risks and benefits of reaching herd immunity is to allow those who are at minimal risk of death to live their lives normally to build up immunity tocoronavirusthrough natural infect…
535;2020-10-08 12:00:00;132;"Top doctor warns herd immunity will ''gamble with people''s lives''";"Charlotte Ikonen";"Watford Observer";"";"";"The declaration states: 'The most compassionate approach that balances the risks and benefits of reaching herd immunity is to allow those who are at minimal risk of death to live their lives normally to build up immunity tocoronavirusthrough natural infect…
536;2020-10-08 12:00:00;132;"Top doctor warns herd immunity will ''gamble with people''s lives''";"Charlotte Ikonen";"Watford Observer";"";"";"He said: 'This declaration prioritises just one aspect of a sensible strategy - protecting the vulnerable - and suggests we can safely build up 'herd immunity' in the rest of the population. 'This is wishful thinking. It is not possible to fully identify v…
537;2020-10-08 12:00:00;132;"Top doctor warns herd immunity will ''gamble with people''s lives''";"Charlotte Ikonen";"Watford Observer";"";"";"He said: 'This declaration prioritises just one aspect of a sensible strategy - protecting the vulnerable - and suggests we can safely build up 'herd immunity' in the rest of the population. 'This is wishful thinking. It is not possible to fully identify v…
538;2020-10-08 12:00:00;133;"Top doctor warns herd immunity will ''gamble with people''s lives''";"Charlotte Ikonen";"Richmond and Twickenham Times";"";"";"He said: 'This is really interesting and far more experts and scientists are saying don't rely on herd immunity than those saying let's rely on it.'If you torture data and statistics ruthlessly enough you can make it confess to anything.'I sus…
539;2020-10-08 12:00:00;133;"Top doctor warns herd immunity will ''gamble with people''s lives''";"Charlotte Ikonen";"Richmond and Twickenham Times";"";"";"He said: 'This is really interesting and far more experts and scientists are saying don't rely on herd immunity than those saying let's rely on it.'If you torture data and statistics ruthlessly enough you can make it confess to anything.'I sus…
540;2020-10-08 12:00:00;133;"Top doctor warns herd immunity will ''gamble with people''s lives''";"Charlotte Ikonen";"Richmond and Twickenham Times";"";"";"The declaration states: 'The most compassionate approach that balances the risks and benefits of reaching herd immunity is to allow those who are at minimal risk of death to live their lives normally to build up immunity tocoronavirusthrough n…
541;2020-10-08 12:00:00;133;"Top doctor warns herd immunity will ''gamble with people''s lives''";"Charlotte Ikonen";"Richmond and Twickenham Times";"";"";"The declaration states: 'The most compassionate approach that balances the risks and benefits of reaching herd immunity is to allow those who are at minimal risk of death to live their lives normally to build up immunity tocoronavirusthrough n…
542;2020-10-08 12:00:00;133;"Top doctor warns herd immunity will ''gamble with people''s lives''";"Charlotte Ikonen";"Richmond and Twickenham Times";"";"";"The declaration states: 'The most compassionate approach that balances the risks and benefits of reaching herd immunity is to allow those who are at minimal risk of death to live their lives normally to build up immunity tocoronavirusthrough n…
543;2020-10-08 12:00:00;133;"Top doctor warns herd immunity will ''gamble with people''s lives''";"Charlotte Ikonen";"Richmond and Twickenham Times";"";"";"Dr Rupert Beale group leader of the cell biology of infection laboratory at the Francis Crick Institute says herd immunity is 'very unlikely' before aCOVID-19vaccineis found.He said: 'This declaration prioritises just one aspect of a sensible …
544;2020-10-08 12:00:00;133;"Top doctor warns herd immunity will ''gamble with people''s lives''";"Charlotte Ikonen";"Richmond and Twickenham Times";"";"";"Dr Rupert Beale group leader of the cell biology of infection laboratory at the Francis Crick Institute says herd immunity is 'very unlikely' before aCOVID-19vaccineis found.He said: 'This declaration prioritises just one aspect of a sensible …
545;2020-10-08 12:00:00;134;"Dr Hilary warns herd immunity will ''''gamble with people''''s lives'''' in stark message";"Megan Nisbet";"walesonline.co.uk";"";"";"On today's GMB Dr Hilary said herd immunity could be 'very dangerous' and a 'gamble with people's lives.'He said: 'This is really interesting and far more experts and scientists are saying don't rely on herd immunity than those saying le…
546;2020-10-08 12:00:00;134;"Dr Hilary warns herd immunity will ''''gamble with people''''s lives'''' in stark message";"Megan Nisbet";"walesonline.co.uk";"";"";"On today's GMB Dr Hilary said herd immunity could be 'very dangerous' and a 'gamble with people's lives.'He said: 'This is really interesting and far more experts and scientists are saying don't rely on herd immunity than those saying le…
549;2020-10-08 12:00:00;136;"Call for herd immunity ''would not work'' claims health expert";"Unspecified";"The Western Mail";"";"";"But speaking to Good Morning Britain yesterday Prof Sridhar said there are three significant reasons why the herd immunity approach would not be successful.'First we're not even sure that we can build herd immunity with this virus because of reinfection and how long…
550;2020-10-08 12:00:00;136;"Call for herd immunity ''would not work'' claims health expert";"Unspecified";"The Western Mail";"";"";"But speaking to Good Morning Britain yesterday Prof Sridhar said there are three significant reasons why the herd immunity approach would not be successful.'First we're not even sure that we can build herd immunity with this virus because of reinfection and how long…
551;2020-10-08 12:00:00;137;"Herd immunity ''''''''could have saved more lives than social distancing''''''''";"Sarah Knapton";"The Daily Telegraph";"";"";"'In March the Government had to make a decision: did they want to save lives or beds?'Lockdown does mean that the number of deaths you save goes down so there is a short-term gain but it leads to long-term pain ... If you had done nothing it w…
552;2020-10-08 12:00:00;137;"Herd immunity ''''''''could have saved more lives than social distancing''''''''";"Sarah Knapton";"The Daily Telegraph";"";"";"'In March the Government had to make a decision: did they want to save lives or beds?'Lockdown does mean that the number of deaths you save goes down so there is a short-term gain but it leads to long-term pain ... If you had done nothing it w…
553;2020-10-08 12:00:00;138;"Herd immunity is a sustainable goal but we must protect the vulnerable";"Sunetra Gupta";"The Daily Telegraph";"";"";"When asked how it all began for me it was the 90-year-old street vendor returning to her village because lockdown forbade her to sell the few toys on the pavements of Delhi that might have provided her with some food to eat. The costs of the pandemic we…
554;2020-10-08 12:00:00;138;"Herd immunity is a sustainable goal but we must protect the vulnerable";"Sunetra Gupta";"The Daily Telegraph";"";"";"When asked how it all began for me it was the 90-year-old street vendor returning to her village because lockdown forbade her to sell the few toys on the pavements of Delhi that might have provided her with some food to eat. The costs of the pandemic we…
555;2020-10-08 12:00:00;138;"Herd immunity is a sustainable goal but we must protect the vulnerable";"Sunetra Gupta";"The Daily Telegraph";"";"";"When asked how it all began for me it was the 90-year-old street vendor returning to her village because lockdown forbade her to sell the few toys on the pavements of Delhi that might have provided her with some food to eat. The costs of the pandemic we…
556;2020-10-08 12:00:00;139;"Building herd immunity is the vital next stage";"Sarah Knapton";"The Daily Telegraph";"";"";"'We need to have immunity to protect ourselves in the future' he said.";"Sir Patrick Vallance";"Government of the United Kingdom";"Natural herd immunity is an appropriate or efficacious COVID-19 control strategy/natural herd immunity is working or being achieved";1;"Government"
557;2020-10-08 12:00:00;139;"Building herd immunity is the vital next stage";"Sarah Knapton";"The Daily Telegraph";"";"";"Prof Graeme Ackland of the University of Edinburgh who reanalysed the Imperial model found that preventing immunity building in young healthy people could beimmensely damaging in the longer term. 'If you could engineer it so the people who contributed to herd immunity were all…
558;2020-10-08 12:00:00;139;"Building herd immunity is the vital next stage";"Sarah Knapton";"The Daily Telegraph";"";"";"Prof Graeme Ackland of the University of Edinburgh who reanalysed the Imperial model found that preventing immunity building in young healthy people could beimmensely damaging in the longer term. 'If you could engineer it so the people who contributed to herd immunity were all…
559;2020-10-08 12:00:00;139;"Building herd immunity is the vital next stage";"Sarah Knapton";"The Daily Telegraph";"";"";"Prof Graeme Ackland of the University of Edinburgh who reanalysed the Imperial model found that preventing immunity building in young healthy people could beimmensely damaging in the longer term. 'If you could engineer it so the people who contributed to herd immunity were all…
560;2020-10-08 12:00:00;139;"Building herd immunity is the vital next stage";"Sarah Knapton";"The Daily Telegraph";"";"";"reat Barrington Declaration suggesting 'focused protection' should be given to vulnerable groups while younger groups are freed from restrictions.";"Great Barrington Declaration";"Great Barrington Declaration";"At risk populations can be protected in herd immunity approach";1;…
561;2020-10-08 12:00:00;139;"Building herd immunity is the vital next stage";"Sarah Knapton";"The Daily Telegraph";"";"";"reat Barrington Declaration suggesting 'focused protection' should be given to vulnerable groups while younger groups are freed from restrictions.";"Great Barrington Declaration";"Great Barrington Declaration";"Natural herd immunity is an appropriate or efficacious COVID-19 co…
480;2020-10-09 12:00:00;121;"What is the secret behind herd immunity? JOHN NAISH investigates claims that people spreading Covid is the most effective way to cut death toll";"John Naish";"Mail Online";"";"";"This week thousands of scientists from around the world signed a letter known as the Great Barrington Declaration urging governments to follow this strategy  while 'shielding' the vulnerable…
481;2020-10-09 12:00:00;121;"What is the secret behind herd immunity? JOHN NAISH investigates claims that people spreading Covid is the most effective way to cut death toll";"John Naish";"Mail Online";"";"";"This week thousands of scientists from around the world signed a letter known as the Great Barrington Declaration urging governments to follow this strategy  while 'shielding' the vulnerable…
488;2020-10-09 12:00:00;123;"Herd immunity letter signed by fake experts - including Dr Johnny Bananas''''''''";"Ann Yip";"Watford Observer";"";"";"Dr Michael Head senior research fellow in global health at the University of Southampton said the Great Barrington declaration is a very bad idea and doubted thevulnerable in society would be able to avoid the virus when allowed to become so widespr…
489;2020-10-09 12:00:00;123;"Herd immunity letter signed by fake experts - including Dr Johnny Bananas''''''''";"Ann Yip";"Watford Observer";"";"";"The leader of the NHS in England Sir Simon Stevens has said asking all over-65s to shield to slow the transmission of the second wave of coronavirus would be age-based apartheid.";"Sir Simon Stevens";"National Health Service";"Natural herd immunity …
490;2020-10-09 12:00:00;123;"Herd immunity letter signed by fake experts - including Dr Johnny Bananas''''''''";"Ann Yip";"Watford Observer";"";"";"The leader of the NHS in England Sir Simon Stevens has said asking all over-65s to shield to slow the transmission of the second wave of coronavirus would be age-based apartheid.";"Sir Simon Stevens";"National Health Service";"At risk populations ca…
491;2020-10-09 12:00:00;123;"Herd immunity letter signed by fake experts - including Dr Johnny Bananas''''''''";"Ann Yip";"Watford Observer";"";"";"The leader of the NHS in England Sir Simon Stevens has said asking all over-65s to shield to slow the transmission of the second wave of coronavirus would be age-based apartheid.";"Sir Simon Stevens";"National Health Service";"Consequences of lockdo…
492;2020-10-09 12:00:00;123;"Herd immunity letter signed by fake experts - including Dr Johnny Bananas''''''''";"Ann Yip";"Watford Observer";"";"";"The declaration calls for an approach it describes as focused protection arguing lockdowns being kept in place until a vaccine is available will cause irreparable damage with the underprivileged disproportionately harmed.";"Great Barrington Declara…
493;2020-10-09 12:00:00;123;"Herd immunity letter signed by fake experts - including Dr Johnny Bananas''''''''";"Ann Yip";"Watford Observer";"";"";"The declaration calls for an approach it describes as focused protection arguing lockdowns being kept in place until a vaccine is available will cause irreparable damage with the underprivileged disproportionately harmed.";"Great Barrington Declara…
494;2020-10-09 12:00:00;123;"Herd immunity letter signed by fake experts - including Dr Johnny Bananas''''''''";"Ann Yip";"Watford Observer";"";"";"The declaration calls for an approach it describes as focused protection arguing lockdowns being kept in place until a vaccine is available will cause irreparable damage with the underprivileged disproportionately harmed.";"Great Barrington Declara…
495;2020-10-09 12:00:00;124;"Life should return to normal for all but elderly and vulnerable urge experts";"Ryan Merrifield";"Mirror.co.uk";"";"";"It comes after recent remarks from the leader of the NHS in England Sir Simon Stevens who said that asking all over-65s to shield to slow the transmission of the second wave of coronavirus would be 'age-based apartheid'.";"Sir Simon Stevens";"National …
496;2020-10-09 12:00:00;124;"Life should return to normal for all but elderly and vulnerable urge experts";"Ryan Merrifield";"Mirror.co.uk";"";"";"It comes after recent remarks from the leader of the NHS in England Sir Simon Stevens who said that asking all over-65s to shield to slow the transmission of the second wave of coronavirus would be 'age-based apartheid'.";"Sir Simon Stevens";"National …
497;2020-10-09 12:00:00;124;"Life should return to normal for all but elderly and vulnerable urge experts";"Ryan Merrifield";"Mirror.co.uk";"";"";"It comes after recent remarks from the leader of the NHS in England Sir Simon Stevens who said that asking all over-65s to shield to slow the transmission of the second wave of coronavirus would be 'age-based apartheid'.";"Sir Simon Stevens";"National …
498;2020-10-09 12:00:00;124;"Life should return to normal for all but elderly and vulnerable urge experts";"Ryan Merrifield";"Mirror.co.uk";"";"";"Professor Jeremy Rossman pointed out that research suggests that protective antibody responses may 'decay rapidly' and that there have been cases of re- infection of the virus.And Sweden which adopted a herd immunity approach and is often touted as a '…
499;2020-10-09 12:00:00;124;"Life should return to normal for all but elderly and vulnerable urge experts";"Ryan Merrifield";"Mirror.co.uk";"";"";"Professor Jeremy Rossman pointed out that research suggests that protective antibody responses may 'decay rapidly' and that there have been cases of re- infection of the virus.And Sweden which adopted a herd immunity approach and is often touted as a '…
500;2020-10-09 12:00:00;124;"Life should return to normal for all but elderly and vulnerable urge experts";"Ryan Merrifield";"Mirror.co.uk";"";"";"The so-called Great Barrington declaration states: 'As infectious disease epidemiologists and public health scientists we have grave concerns about the damaging physical and mental health impacts of the prevailing Covid-19 policies and recommend an app…
501;2020-10-09 12:00:00;124;"Life should return to normal for all but elderly and vulnerable urge experts";"Ryan Merrifield";"Mirror.co.uk";"";"";"The so-called Great Barrington declaration states: 'As infectious disease epidemiologists and public health scientists we have grave concerns about the damaging physical and mental health impacts of the prevailing Covid-19 policies and recommend an app…
502;2020-10-09 12:00:00;124;"Life should return to normal for all but elderly and vulnerable urge experts";"Ryan Merrifield";"Mirror.co.uk";"";"";"The so-called Great Barrington declaration states: 'As infectious disease epidemiologists and public health scientists we have grave concerns about the damaging physical and mental health impacts of the prevailing Covid-19 policies and recommend an app…
503;2020-10-09 12:00:00;124;"Life should return to normal for all but elderly and vulnerable urge experts";"Ryan Merrifield";"Mirror.co.uk";"";"";"Commenting on the declaration Prof Rossman honorary senior lecturer in virology at the University of Kent said: 'Unfortunately this declaration ignores three critical aspects that could result in significant impacts to health and lives.'First we still …
504;2020-10-09 12:00:00;124;"Life should return to normal for all but elderly and vulnerable urge experts";"Ryan Merrifield";"Mirror.co.uk";"";"";"Commenting on the declaration Prof Rossman honorary senior lecturer in virology at the University of Kent said: 'Unfortunately this declaration ignores three critical aspects that could result in significant impacts to health and lives.'First we still …
505;2020-10-09 12:00:00;124;"Life should return to normal for all but elderly and vulnerable urge experts";"Ryan Merrifield";"Mirror.co.uk";"";"";"Commenting on the declaration Prof Rossman honorary senior lecturer in virology at the University of Kent said: 'Unfortunately this declaration ignores three critical aspects that could result in significant impacts to health and lives.'First we still …
506;2020-10-09 12:00:00;124;"Life should return to normal for all but elderly and vulnerable urge experts";"Ryan Merrifield";"Mirror.co.uk";"";"";"Prof James Naismith director of the Rosalind Franklin Institute and of the University of Oxford said: 'The main signatories include many accomplished scientistsand I read it with interest. I will not be signing it however.'The declaration risks the sam…
507;2020-10-09 12:00:00;124;"Life should return to normal for all but elderly and vulnerable urge experts";"Ryan Merrifield";"Mirror.co.uk";"";"";"Prof James Naismith director of the Rosalind Franklin Institute and of the University of Oxford said: 'The main signatories include many accomplished scientistsand I read it with interest. I will not be signing it however.'The declaration risks the sam…
508;2020-10-09 12:00:00;125;"HERD IMMUNITY LETTER SIGNED BY FAKE EXPERTS INCLUDING ''''''''''''''''''''''''''''''''DR JOHNNY BANANAS''''''''''''''''''''''''''''''''";"Edd Dracott";"Press Association National Newswire";"";"";"Dr Michael Head senior research fellow in global health at the University of Southampton said the Great Barrington declaration is 'a very bad idea' and doubted thevulnerable …
509;2020-10-09 12:00:00;125;"HERD IMMUNITY LETTER SIGNED BY FAKE EXPERTS INCLUDING ''''''''''''''''''''''''''''''''DR JOHNNY BANANAS''''''''''''''''''''''''''''''''";"Edd Dracott";"Press Association National Newswire";"";"";"The leader of the NHS in England Sir Simon Stevens has said asking all over-65s to shield to slow the transmission of the second wave of coronavirus would be 'age-based apart…
510;2020-10-09 12:00:00;125;"HERD IMMUNITY LETTER SIGNED BY FAKE EXPERTS INCLUDING ''''''''''''''''''''''''''''''''DR JOHNNY BANANAS''''''''''''''''''''''''''''''''";"Edd Dracott";"Press Association National Newswire";"";"";"The leader of the NHS in England Sir Simon Stevens has said asking all over-65s to shield to slow the transmission of the second wave of coronavirus would be 'age-based apart…
511;2020-10-09 12:00:00;125;"HERD IMMUNITY LETTER SIGNED BY FAKE EXPERTS INCLUDING ''''''''''''''''''''''''''''''''DR JOHNNY BANANAS''''''''''''''''''''''''''''''''";"Edd Dracott";"Press Association National Newswire";"";"";"The leader of the NHS in England Sir Simon Stevens has said asking all over-65s to shield to slow the transmission of the second wave of coronavirus would be 'age-based apart…
512;2020-10-09 12:00:00;125;"HERD IMMUNITY LETTER SIGNED BY FAKE EXPERTS INCLUDING ''''''''''''''''''''''''''''''''DR JOHNNY BANANAS''''''''''''''''''''''''''''''''";"Edd Dracott";"Press Association National Newswire";"";"";"The declaration calls for an approach it describes as 'focused protection' arguing lockdowns being kept in place until a vaccine is available 'will cause irreparable damage w…
513;2020-10-09 12:00:00;125;"HERD IMMUNITY LETTER SIGNED BY FAKE EXPERTS INCLUDING ''''''''''''''''''''''''''''''''DR JOHNNY BANANAS''''''''''''''''''''''''''''''''";"Edd Dracott";"Press Association National Newswire";"";"";"The declaration calls for an approach it describes as 'focused protection' arguing lockdowns being kept in place until a vaccine is available 'will cause irreparable damage w…
514;2020-10-09 12:00:00;125;"HERD IMMUNITY LETTER SIGNED BY FAKE EXPERTS INCLUDING ''''''''''''''''''''''''''''''''DR JOHNNY BANANAS''''''''''''''''''''''''''''''''";"Edd Dracott";"Press Association National Newswire";"";"";"The declaration calls for an approach it describes as 'focused protection' arguing lockdowns being kept in place until a vaccine is available 'will cause irreparable damage w…
515;2020-10-09 12:00:00;126;"Scientists call for end to lockdown and a ''return to life as normal'' using herd immunity approach";"Amy Farnworth";"Lancashire Telegraph";"";"";"The declaration states: 'Current lockdown policies are producing devastating effects on short and long-term public health.'The results include lower childhood vaccination rates worsening cardiovascular disease outcomes fewe…
516;2020-10-09 12:00:00;126;"Scientists call for end to lockdown and a ''return to life as normal'' using herd immunity approach";"Amy Farnworth";"Lancashire Telegraph";"";"";"The declaration states: 'Current lockdown policies are producing devastating effects on short and long-term public health.'The results include lower childhood vaccination rates worsening cardiovascular disease outcomes fewe…
517;2020-10-09 12:00:00;126;"Scientists call for end to lockdown and a ''return to life as normal'' using herd immunity approach";"Amy Farnworth";"Lancashire Telegraph";"";"";"The declaration states: 'Current lockdown policies are producing devastating effects on short and long-term public health.'The results include lower childhood vaccination rates worsening cardiovascular disease outcomes fewe…
518;2020-10-09 12:00:00;126;"Scientists call for end to lockdown and a ''return to life as normal'' using herd immunity approach";"Amy Farnworth";"Lancashire Telegraph";"";"";"It comes after recent remarks from the leader of the NHS in England Sir Simon Stevens who said that asking all over-65s to shield to slow the transmission of the second wave of coronavirus would be age-based apartheid.";"S…
519;2020-10-09 12:00:00;126;"Scientists call for end to lockdown and a ''return to life as normal'' using herd immunity approach";"Amy Farnworth";"Lancashire Telegraph";"";"";"It comes after recent remarks from the leader of the NHS in England Sir Simon Stevens who said that asking all over-65s to shield to slow the transmission of the second wave of coronavirus would be age-based apartheid.";"S…
520;2020-10-09 12:00:00;126;"Scientists call for end to lockdown and a ''return to life as normal'' using herd immunity approach";"Amy Farnworth";"Lancashire Telegraph";"";"";"It comes after recent remarks from the leader of the NHS in England Sir Simon Stevens who said that asking all over-65s to shield to slow the transmission of the second wave of coronavirus would be age-based apartheid.";"S…
521;2020-10-09 12:00:00;126;"Scientists call for end to lockdown and a ''return to life as normal'' using herd immunity approach";"Amy Farnworth";"Lancashire Telegraph";"";"";"rofessor Jeremy Rossman pointed out that research suggests that protective antibody responses may decay rapidly and that there have been cases of re- infection of the virus. Prof Rossman honorary senior lecturer in virolog…
522;2020-10-09 12:00:00;126;"Scientists call for end to lockdown and a ''return to life as normal'' using herd immunity approach";"Amy Farnworth";"Lancashire Telegraph";"";"";"rofessor Jeremy Rossman pointed out that research suggests that protective antibody responses may decay rapidly and that there have been cases of re- infection of the virus. Prof Rossman honorary senior lecturer in virolog…
523;2020-10-09 12:00:00;126;"Scientists call for end to lockdown and a ''return to life as normal'' using herd immunity approach";"Amy Farnworth";"Lancashire Telegraph";"";"";"rofessor Jeremy Rossman pointed out that research suggests that protective antibody responses may decay rapidly and that there have been cases of re- infection of the virus. Prof Rossman honorary senior lecturer in virolog…
1027;2020-10-09 12:00:00;128;"It''s hard to follow the herd";"Rhys Blakely";"The Times";"";"";"'We do not know yet how long immunity will last so achieving herd immunity may not be simple' James Naismith director of the Rosalind Franklin Institute said.";"James Naismith";"Rosalind Franklin Institute";"Natural herd immunity is an appropriate or efficacious COVID-19 control strategy/natural herd im…
1028;2020-10-09 12:00:00;128;"It''s hard to follow the herd";"Rhys Blakely";"The Times";"";"";"Nadine Dorries the health minister is convinced that the challenges are too great. 'Isolating older at risk (over-60s) looks good on paper in reality it is not achievable' she said. 'Infections are brought into care homes by care workers into private homes by those who do their shopping or others with w…
1029;2020-10-09 12:00:00;128;"It''s hard to follow the herd";"Rhys Blakely";"The Times";"";"";"Nadine Dorries the health minister is convinced that the challenges are too great. 'Isolating older at risk (over-60s) looks good on paper in reality it is not achievable' she said. 'Infections are brought into care homes by care workers into private homes by those who do their shopping or others with w…
1023;2020-10-10 12:00:00;120;"What next with Covid? The crucial questions answered";"Matt Roper";"The Daily Mirror";"";"";"He adds: 'In theory if about 60% of the population were infected we might expect a degree of herd immunity.'This is happening almost nowhere in the world and even where it is like in the Amazon there is evidence that the immunity from infections as opposed to vaccination may …
482;2020-10-10 12:00:00;122;"Top doctor says herd immunity plan is gambling with peoples lives";"Martin Lea";"Dorset Echo";"";"";"He said: 'This is really interesting and far more experts and scientists are saying don't rely on herd immunity than those saying let's rely on it.'If you torture data and statistics ruthlessly enough you can make it confess to anything.'I suspect what they looked…
483;2020-10-10 12:00:00;122;"Top doctor says herd immunity plan is gambling with peoples lives";"Martin Lea";"Dorset Echo";"";"";"The so-called Great Barrington declaration signed by leading experts from the universities of Oxford Nottingham Edinburgh Exeter Cambridge Sussex and York suggests herd immunity as a way forward.The declaration states: 'The most compassionate approach that balance…
484;2020-10-10 12:00:00;122;"Top doctor says herd immunity plan is gambling with peoples lives";"Martin Lea";"Dorset Echo";"";"";"The so-called Great Barrington declaration signed by leading experts from the universities of Oxford Nottingham Edinburgh Exeter Cambridge Sussex and York suggests herd immunity as a way forward.The declaration states: 'The most compassionate approach that balance…
485;2020-10-10 12:00:00;122;"Top doctor says herd immunity plan is gambling with peoples lives";"Martin Lea";"Dorset Echo";"";"";"The so-called Great Barrington declaration signed by leading experts from the universities of Oxford Nottingham Edinburgh Exeter Cambridge Sussex and York suggests herd immunity as a way forward.The declaration states: 'The most compassionate approach that balance…
486;2020-10-10 12:00:00;122;"Top doctor says herd immunity plan is gambling with peoples lives";"Martin Lea";"Dorset Echo";"";"";"Dr Rupert Beale group leader of the cell biology of infection laboratory at the Francis Crick Institute says herd immunity is 'very unlikely' before a COVID-19vaccine is found.He said: 'This declaration prioritises just one aspect of a sensible strategy - protecti…
487;2020-10-10 12:00:00;122;"Top doctor says herd immunity plan is gambling with peoples lives";"Martin Lea";"Dorset Echo";"";"";"Dr Rupert Beale group leader of the cell biology of infection laboratory at the Francis Crick Institute says herd immunity is 'very unlikely' before a COVID-19vaccine is found.He said: 'This declaration prioritises just one aspect of a sensible strategy - protecti…
1022;2020-10-11 12:00:00;118;"The anti-lockdown scientists cause would be more persuasive if it werent so half-baked";"Sonia Sodha";"The Guardian";"";"";"The Great Barrington declaration makes claims about herd immunity that its signatories have failed to back upCoronavirus  latest updatesSee all our coronavirus coverageA ski resort once crowned the best small town in America  may seem an …
1020;2020-10-11 12:00:00;118;"The anti-lockdown scientists cause would be more persuasive if it werent so half-baked";"Sonia Sodha";"The Guardian";"";"";"The declaration which calls for an immediate resumption of life as normal for everyone except the vulnerable is written by three science professors from Harvard Oxford and Stanford giving it the sheen of academic respectability.";"Great Ba…
1021;2020-10-11 12:00:00;118;"The anti-lockdown scientists cause would be more persuasive if it werent so half-baked";"Sonia Sodha";"The Guardian";"";"";"The declaration which calls for an immediate resumption of life as normal for everyone except the vulnerable is written by three science professors from Harvard Oxford and Stanford giving it the sheen of academic respectability.";"Great Ba…
477;2020-10-11 12:00:00;119;"Get back in the bedroom Granny the new Covid world has no use for you JUDY FINNIGAN";"Judy Finnigan";"express.co.uk";"";"";"In post-holiday quarantine you have time to brood. And I've been brooding about what the current vogue in scientific coronavirus thinking 'herd immunity' really means.This week more than 4000 scientists signed the grandiosely titled Great Barring…
478;2020-10-11 12:00:00;119;"Get back in the bedroom Granny the new Covid world has no use for you JUDY FINNIGAN";"Judy Finnigan";"express.co.uk";"";"";"In post-holiday quarantine you have time to brood. And I've been brooding about what the current vogue in scientific coronavirus thinking 'herd immunity' really means.This week more than 4000 scientists signed the grandiosely titled Great Barring…
479;2020-10-11 12:00:00;119;"Get back in the bedroom Granny the new Covid world has no use for you JUDY FINNIGAN";"Judy Finnigan";"express.co.uk";"";"";"In post-holiday quarantine you have time to brood. And I've been brooding about what the current vogue in scientific coronavirus thinking 'herd immunity' really means.This week more than 4000 scientists signed the grandiosely titled Great Barring…
473;2020-10-11 12:00:00;119;"Get back in the bedroom Granny the new Covid world has no use for you JUDY FINNIGAN";"Judy Finnigan";"express.co.uk";"";"";"It also suggests focused protection be given to more vulnerable groups";"Great Barrington Declaration";"Great Barrington Declaration";"At risk populations can be protected in herd immunity approach";1;"Academic"
474;2020-10-11 12:00:00;119;"Get back in the bedroom Granny the new Covid world has no use for you JUDY FINNIGAN";"Judy Finnigan";"express.co.uk";"";"";"It also suggests focused protection be given to more vulnerable groups";"Great Barrington Declaration";"Great Barrington Declaration";"Natural herd immunity is an appropriate or efficacious COVID-19 control strategy/natural herd immunity is work…
475;2020-10-11 12:00:00;119;"Get back in the bedroom Granny the new Covid world has no use for you JUDY FINNIGAN";"Judy Finnigan";"express.co.uk";"";"";"shielded over the period it takes to acquire sufficient herd immunity while the majority of the population conduct normal lives according to one of its signatories Professor Sunetra Gupta below.";"Sunetra Gupta";"Oxford University";"Natural herd…
476;2020-10-11 12:00:00;119;"Get back in the bedroom Granny the new Covid world has no use for you JUDY FINNIGAN";"Judy Finnigan";"express.co.uk";"";"";"shielded over the period it takes to acquire sufficient herd immunity while the majority of the population conduct normal lives according to one of its signatories Professor Sunetra Gupta below.";"Sunetra Gupta";"Oxford University";"At risk popu…
459;2020-10-12 12:00:00;115;"WE CANNOT LET COVID-19 ''RIP'' BORIS JOHNSON SAYS";"Ella Pickover";"Press Association National Newswire";"";"";"t comes as the World Health Organisation (WHO) said that herd immunity for Covid-19 is 'unethical' and 'not an option'.";"";"World Health Organization";"Natural herd immunity is an appropriate or efficacious COVID-19 control strategy/natural herd immunity is…
460;2020-10-12 12:00:00;115;"WE CANNOT LET COVID-19 ''RIP'' BORIS JOHNSON SAYS";"Ella Pickover";"Press Association National Newswire";"";"";"In his speech to the Commons Mr Johnson said: 'There are those who think that the patience of the public is now exhausted that we should abandon the fight against Covid stand aside let nature take her course and call halt these repressions of liberty.'And of…
463;2020-10-12 12:00:00;115;"WE CANNOT LET COVID-19 ''RIP'' BORIS JOHNSON SAYS";"Ella Pickover";"Press Association National Newswire";"";"";"In his speech to the Commons Mr Johnson said: 'There are those who think that the patience of the public is now exhausted that we should abandon the fight against Covid stand aside let nature take her course and call halt these repressions of liberty.'And of…
464;2020-10-12 12:00:00;115;"WE CANNOT LET COVID-19 ''RIP'' BORIS JOHNSON SAYS";"Ella Pickover";"Press Association National Newswire";"";"";"In his speech to the Commons Mr Johnson said: 'There are those who think that the patience of the public is now exhausted that we should abandon the fight against Covid stand aside let nature take her course and call halt these repressions of liberty.'And of…
465;2020-10-12 12:00:00;115;"WE CANNOT LET COVID-19 ''RIP'' BORIS JOHNSON SAYS";"Ella Pickover";"Press Association National Newswire";"";"";"In his speech to the Commons Mr Johnson said: 'There are those who think that the patience of the public is now exhausted that we should abandon the fight against Covid stand aside let nature take her course and call halt these repressions of liberty.'And of…
466;2020-10-12 12:00:00;115;"WE CANNOT LET COVID-19 ''RIP'' BORIS JOHNSON SAYS";"Ella Pickover";"Press Association National Newswire";"";"";"The Prime Minister later said at the Downing Street press briefing: 'There are some people that say 'well let's just learn to live with this let's stop trying to fight this virus let's stop trying any kind of measures at all to contain it'.'I cannot support …
467;2020-10-12 12:00:00;115;"WE CANNOT LET COVID-19 ''RIP'' BORIS JOHNSON SAYS";"Ella Pickover";"Press Association National Newswire";"";"";"The Prime Minister later said at the Downing Street press briefing: 'There are some people that say 'well let's just learn to live with this let's stop trying to fight this virus let's stop trying any kind of measures at all to contain it'.'I cannot support …
468;2020-10-12 12:00:00;115;"WE CANNOT LET COVID-19 ''RIP'' BORIS JOHNSON SAYS";"Ella Pickover";"Press Association National Newswire";"";"";"'Herd immunity is a concept used for vaccination in which a population can be protected from a certain virus if a threshold of vaccination is reached. 'For example herd immunity against measles requires about 95% of a population to be vaccinated.'The remaini…
469;2020-10-12 12:00:00;115;"WE CANNOT LET COVID-19 ''RIP'' BORIS JOHNSON SAYS";"Ella Pickover";"Press Association National Newswire";"";"";"'Herd immunity is a concept used for vaccination in which a population can be protected from a certain virus if a threshold of vaccination is reached. 'For example herd immunity against measles requires about 95% of a population to be vaccinated.'The remaini…
470;2020-10-12 12:00:00;115;"WE CANNOT LET COVID-19 ''RIP'' BORIS JOHNSON SAYS";"Ella Pickover";"Press Association National Newswire";"";"";"'Herd immunity is a concept used for vaccination in which a population can be protected from a certain virus if a threshold of vaccination is reached. 'For example herd immunity against measles requires about 95% of a population to be vaccinated.'The remaini…
471;2020-10-12 12:00:00;116;"UN warns against pursuing herd immunity to stop coronavirus";"Unspecified";"Independent Online";"";"";"WHO Director-General Tedros Adhanom Ghebreyesus said health officials typically aim to achieve herd immunity by vaccination. Tedros noted that to obtain herd immunity from a highly infectious disease such as measles for example about 95% of the population must be imm…
472;2020-10-12 12:00:00;117;"Dr Hilary slams ''''''''''''''''insulting'''''''''''''''' claims of a new coronavirus symptom";"Megan Nisbet";"walesonline.co.uk";"";"";"Dr Hilary warns herd immunity will 'gamble with people's lives' in stark message Jones has blasted a new coronavirus symptom suggested by MP MargaretFerrier.";"Hilary Jones";"ITV";"Natural herd immunity is an appropriate or efficacio…
962;2020-10-13 12:00:00;91;"Virus experts savage Matt Hancock for claiming herd immunity is ''''''''''''''''a flawed goal'''''''''''''''' and thousands will die without tough restrictions - as they say ''''''''''''''''after eight months it is shocking he does not have a basic unders...";"Jemma Carr";"Mail Online";"";"";"Mr Hancock told the Commons that it is 'not true' that herd immunity can be a…
963;2020-10-13 12:00:00;91;"Virus experts savage Matt Hancock for claiming herd immunity is ''''''''''''''''a flawed goal'''''''''''''''' and thousands will die without tough restrictions - as they say ''''''''''''''''after eight months it is shocking he does not have a basic unders...";"Jemma Carr";"Mail Online";"";"";"Mr Hancock told the Commons that it is 'not true' that herd immunity can be a…
964;2020-10-13 12:00:00;91;"Virus experts savage Matt Hancock for claiming herd immunity is ''''''''''''''''a flawed goal'''''''''''''''' and thousands will die without tough restrictions - as they say ''''''''''''''''after eight months it is shocking he does not have a basic unders...";"Jemma Carr";"Mail Online";"";"";"telling MPs that the loss of life would be 'too great to contemplate'.Mr Hanc…
965;2020-10-13 12:00:00;91;"Virus experts savage Matt Hancock for claiming herd immunity is ''''''''''''''''a flawed goal'''''''''''''''' and thousands will die without tough restrictions - as they say ''''''''''''''''after eight months it is shocking he does not have a basic unders...";"Jemma Carr";"Mail Online";"";"";"'In the Commons yesterday Matt Hancock madeinaccurate statements about herd i…
966;2020-10-13 12:00:00;91;"Virus experts savage Matt Hancock for claiming herd immunity is ''''''''''''''''a flawed goal'''''''''''''''' and thousands will die without tough restrictions - as they say ''''''''''''''''after eight months it is shocking he does not have a basic unders...";"Jemma Carr";"Mail Online";"";"";"'In the Commons yesterday Matt Hancock madeinaccurate statements about herd i…
967;2020-10-13 12:00:00;91;"Virus experts savage Matt Hancock for claiming herd immunity is ''''''''''''''''a flawed goal'''''''''''''''' and thousands will die without tough restrictions - as they say ''''''''''''''''after eight months it is shocking he does not have a basic unders...";"Jemma Carr";"Mail Online";"";"";"The Health Secretary said: 'Many infectious diseases never reach herd immunit…
968;2020-10-13 12:00:00;91;"Virus experts savage Matt Hancock for claiming herd immunity is ''''''''''''''''a flawed goal'''''''''''''''' and thousands will die without tough restrictions - as they say ''''''''''''''''after eight months it is shocking he does not have a basic unders...";"Jemma Carr";"Mail Online";"";"";"r Kulldorff and Dr Bhattacharya replied: 'Of course there is herd immunity fo…
969;2020-10-13 12:00:00;91;"Virus experts savage Matt Hancock for claiming herd immunity is ''''''''''''''''a flawed goal'''''''''''''''' and thousands will die without tough restrictions - as they say ''''''''''''''''after eight months it is shocking he does not have a basic unders...";"Jemma Carr";"Mail Online";"";"";"r Kulldorff and Dr Bhattacharya replied: 'Of course there is herd immunity fo…
970;2020-10-13 12:00:00;91;"Virus experts savage Matt Hancock for claiming herd immunity is ''''''''''''''''a flawed goal'''''''''''''''' and thousands will die without tough restrictions - as they say ''''''''''''''''after eight months it is shocking he does not have a basic unders...";"Jemma Carr";"Mail Online";"";"";"Mr Hancock also said it is 'simply not possible' to 'segregate the old and th…
971;2020-10-13 12:00:00;91;"Virus experts savage Matt Hancock for claiming herd immunity is ''''''''''''''''a flawed goal'''''''''''''''' and thousands will die without tough restrictions - as they say ''''''''''''''''after eight months it is shocking he does not have a basic unders...";"Jemma Carr";"Mail Online";"";"";"The authors replied: 'If one can segregate people of every age as the UK gove…
972;2020-10-13 12:00:00;91;"Virus experts savage Matt Hancock for claiming herd immunity is ''''''''''''''''a flawed goal'''''''''''''''' and thousands will die without tough restrictions - as they say ''''''''''''''''after eight months it is shocking he does not have a basic unders...";"Jemma Carr";"Mail Online";"";"";"The authors replied: 'If one can segregate people of every age as the UK gove…
973;2020-10-13 12:00:00;91;"Virus experts savage Matt Hancock for claiming herd immunity is ''''''''''''''''a flawed goal'''''''''''''''' and thousands will die without tough restrictions - as they say ''''''''''''''''after eight months it is shocking he does not have a basic unders...";"Jemma Carr";"Mail Online";"";"";"The authors replied: 'If one can segregate people of every age as the UK gove…
974;2020-10-13 12:00:00;91;"Virus experts savage Matt Hancock for claiming herd immunity is ''''''''''''''''a flawed goal'''''''''''''''' and thousands will die without tough restrictions - as they say ''''''''''''''''after eight months it is shocking he does not have a basic unders...";"Jemma Carr";"Mail Online";"";"";"The authors replied: 'If one can segregate people of every age as the UK gove…
975;2020-10-13 12:00:00;91;"Virus experts savage Matt Hancock for claiming herd immunity is ''''''''''''''''a flawed goal'''''''''''''''' and thousands will die without tough restrictions - as they say ''''''''''''''''after eight months it is shocking he does not have a basic unders...";"Jemma Carr";"Mail Online";"";"";"'Those who are not vulnerable should immediately be allowed to resume life as…
976;2020-10-13 12:00:00;91;"Virus experts savage Matt Hancock for claiming herd immunity is ''''''''''''''''a flawed goal'''''''''''''''' and thousands will die without tough restrictions - as they say ''''''''''''''''after eight months it is shocking he does not have a basic unders...";"Jemma Carr";"Mail Online";"";"";"'Those who are not vulnerable should immediately be allowed to resume life as…
977;2020-10-13 12:00:00;91;"Virus experts savage Matt Hancock for claiming herd immunity is ''''''''''''''''a flawed goal'''''''''''''''' and thousands will die without tough restrictions - as they say ''''''''''''''''after eight months it is shocking he does not have a basic unders...";"Jemma Carr";"Mail Online";"";"";"'Those who are not vulnerable should immediately be allowed to resume life as…
978;2020-10-13 12:00:00;91;"Virus experts savage Matt Hancock for claiming herd immunity is ''''''''''''''''a flawed goal'''''''''''''''' and thousands will die without tough restrictions - as they say ''''''''''''''''after eight months it is shocking he does not have a basic unders...";"Jemma Carr";"Mail Online";"";"";"Prof Woolhouse said: 'Going forward we would expect more people to be exposed…
979;2020-10-13 12:00:00;91;"Virus experts savage Matt Hancock for claiming herd immunity is ''''''''''''''''a flawed goal'''''''''''''''' and thousands will die without tough restrictions - as they say ''''''''''''''''after eight months it is shocking he does not have a basic unders...";"Jemma Carr";"Mail Online";"";"";"Prof Woolhouse said: 'Going forward we would expect more people to be exposed…
980;2020-10-13 12:00:00;91;"Virus experts savage Matt Hancock for claiming herd immunity is ''''''''''''''''a flawed goal'''''''''''''''' and thousands will die without tough restrictions - as they say ''''''''''''''''after eight months it is shocking he does not have a basic unders...";"Jemma Carr";"Mail Online";"";"";"Dr Rupert Beale group leader of the cell biology of infection laboratory at t…
981;2020-10-13 12:00:00;91;"Virus experts savage Matt Hancock for claiming herd immunity is ''''''''''''''''a flawed goal'''''''''''''''' and thousands will die without tough restrictions - as they say ''''''''''''''''after eight months it is shocking he does not have a basic unders...";"Jemma Carr";"Mail Online";"";"";"r Griffin said: 'Whilst we are still beginning to understand SARS-CoV2 (Covid…
982;2020-10-13 12:00:00;91;"Virus experts savage Matt Hancock for claiming herd immunity is ''''''''''''''''a flawed goal'''''''''''''''' and thousands will die without tough restrictions - as they say ''''''''''''''''after eight months it is shocking he does not have a basic unders...";"Jemma Carr";"Mail Online";"";"";"r Griffin said: 'Whilst we are still beginning to understand SARS-CoV2 (Covid…
983;2020-10-13 12:00:00;91;"Virus experts savage Matt Hancock for claiming herd immunity is ''''''''''''''''a flawed goal'''''''''''''''' and thousands will die without tough restrictions - as they say ''''''''''''''''after eight months it is shocking he does not have a basic unders...";"Jemma Carr";"Mail Online";"";"";"r Griffin said: 'Whilst we are still beginning to understand SARS-CoV2 (Covid…
420;2020-10-13 12:00:00;104;"WHO warns that pursuing herd immunity against Covid-19 is ''unethical'' and may not even be possible";"Unspecified";"Mail Online";"";"";"The head of the WHO has warned against pursuing herd immunity as a strategy to stop the pandemic describing the idea as 'simply unethical.'The idea that letting the virus circulate will eventually reap benefits has been touted by tho…
421;2020-10-13 12:00:00;104;"WHO warns that pursuing herd immunity against Covid-19 is ''unethical'' and may not even be possible";"Unspecified";"Mail Online";"";"";"Tedros said that while most people appear to develop some kind of immune response is unclear how long that lasts or how robust that protection is.'Allowing a dangerous virus that we don Ìt fully understand to run free is simply unet…
422;2020-10-13 12:00:00;105;"Herd immunity ''critical'' in long term as Edinburgh University expert slaps down Matt Hancock";"Lynn Love";"dailyrecord.co.uk";"";"";"Matt Hancock had earlier dismissed the strategy as 'flawed' without avaccine and that it was 'simply not possible' to segregate the old and the vulnerable on the way to herd immunity.";"Matt Hancock";"House of Commons";"Natural herd im…
423;2020-10-13 12:00:00;105;"Herd immunity ''critical'' in long term as Edinburgh University expert slaps down Matt Hancock";"Lynn Love";"dailyrecord.co.uk";"";"";"Matt Hancock had earlier dismissed the strategy as 'flawed' without avaccine and that it was 'simply not possible' to segregate the old and the vulnerable on the way to herd immunity.";"Matt Hancock";"House of Commons";"At risk populat…
424;2020-10-13 12:00:00;105;"Herd immunity ''critical'' in long term as Edinburgh University expert slaps down Matt Hancock";"Lynn Love";"dailyrecord.co.uk";"";"";"Prof Woolhouse said: 'Going forward we would expect more people to be exposed at some stage or another and that immunity would be important whether natural or through a vaccine.'Herd immunity is the way this thing ends one way or anoth…
425;2020-10-13 12:00:00;105;"Herd immunity ''critical'' in long term as Edinburgh University expert slaps down Matt Hancock";"Lynn Love";"dailyrecord.co.uk";"";"";"Prof Woolhouse said: 'Going forward we would expect more people to be exposed at some stage or another and that immunity would be important whether natural or through a vaccine.'Herd immunity is the way this thing ends one way or anoth…
426;2020-10-13 12:00:00;105;"Herd immunity ''critical'' in long term as Edinburgh University expert slaps down Matt Hancock";"Lynn Love";"dailyrecord.co.uk";"";"";"Hancock said: 'It says that if enough people get Covid we will reach herd immunity. This is not true.'Many infectious diseases never reach herd immunity like measles and malaria and Aids and flu and with increasing evidence of reinfect…
427;2020-10-13 12:00:00;105;"Herd immunity ''critical'' in long term as Edinburgh University expert slaps down Matt Hancock";"Lynn Love";"dailyrecord.co.uk";"";"";"He said: 'Other coronaviruses can reinfect people and there is accumulating evidence this is happening with SARS-CoV-2 (Covid-19).'It's therefore unlikely that even with a high proportion of people having been infected that there would…
428;2020-10-13 12:00:00;105;"Herd immunity ''critical'' in long term as Edinburgh University expert slaps down Matt Hancock";"Lynn Love";"dailyrecord.co.uk";"";"";"Dr Griffin said: 'Whilst we are still beginning to understand SARS-CoV2 (Covid-19) and how our bodies respond to it it is clear that our immune systems are unlikely to achieve long-lasting protective immunity without the aid of a vacci…
429;2020-10-13 12:00:00;105;"Herd immunity ''critical'' in long term as Edinburgh University expert slaps down Matt Hancock";"Lynn Love";"dailyrecord.co.uk";"";"";"Dr Griffin said: 'Whilst we are still beginning to understand SARS-CoV2 (Covid-19) and how our bodies respond to it it is clear that our immune systems are unlikely to achieve long-lasting protective immunity without the aid of a vacci…
430;2020-10-13 12:00:00;105;"Herd immunity ''critical'' in long term as Edinburgh University expert slaps down Matt Hancock";"Lynn Love";"dailyrecord.co.uk";"";"";"Dr Griffin said: 'Whilst we are still beginning to understand SARS-CoV2 (Covid-19) and how our bodies respond to it it is clear that our immune systems are unlikely to achieve long-lasting protective immunity without the aid of a vacci…
432;2020-10-13 12:00:00;106;"WHO says Covid herd immunity ''unethical'' but also rejects lockdown...so what DOES it want?";"Luke Hawker";"express.co.uk";"";"";"The head of the WHO has warned countries against perusing herd immunity to stop the spread of the virus branding the method unethical.";"Tedros Adhanom Ghesbreyesus";"World Health Organization";"Natural herd immunity is an appropriate or …
431;2020-10-13 12:00:00;106;"WHO says Covid herd immunity ''unethical'' but also rejects lockdown...so what DOES it want?";"Luke Hawker";"express.co.uk";"";"";"Tedros Ghebreyesus Director-General of the WHO has ruled out the strategy insisting it would have the opposite effect.He said: Herd immunity is achieved by protecting people from a virus not by exposing them to it.Never in the history of p…
433;2020-10-13 12:00:00;106;"WHO says Covid herd immunity ''unethical'' but also rejects lockdown...so what DOES it want?";"Luke Hawker";"express.co.uk";"";"";"The Health Secretary said: 'Some have set out this more relaxed approach including in the so-called Great Barrington Declaration and I want to take this argument head on because on the substance the Great Barrington Declaration is underpin…
434;2020-10-13 12:00:00;106;"WHO says Covid herd immunity ''unethical'' but also rejects lockdown...so what DOES it want?";"Luke Hawker";"express.co.uk";"";"";"The Health Secretary said: 'Some have set out this more relaxed approach including in the so-called Great Barrington Declaration and I want to take this argument head on because on the substance the Great Barrington Declaration is underpin…
435;2020-10-13 12:00:00;107;"HERD IMMUNITY ''CRITICAL'' IN LONG TERM TO END PANDEMIC HEALTH EXPERT SAYS";"Richard Wheeler Lewis McKenzie Taz Ali";"Press Association National Newswire";"";"";"Prof Woolhouse told the PA news agency: 'Going forward we would expect more people to be exposed at some stage or another and that immunity would be important whether natural or through a vaccine.'Herd immuni…
436;2020-10-13 12:00:00;107;"HERD IMMUNITY ''CRITICAL'' IN LONG TERM TO END PANDEMIC HEALTH EXPERT SAYS";"Richard Wheeler Lewis McKenzie Taz Ali";"Press Association National Newswire";"";"";"Prof Woolhouse told the PA news agency: 'Going forward we would expect more people to be exposed at some stage or another and that immunity would be important whether natural or through a vaccine.'Herd immuni…
437;2020-10-13 12:00:00;107;"HERD IMMUNITY ''CRITICAL'' IN LONG TERM TO END PANDEMIC HEALTH EXPERT SAYS";"Richard Wheeler Lewis McKenzie Taz Ali";"Press Association National Newswire";"";"";"Mr Hancock said: 'It says that if enough people get Covid we will reach herd immunity. This is not true.'Many infectious diseases never reach herd immunity like measles and malaria and Aids and flu and with i…
438;2020-10-13 12:00:00;107;"HERD IMMUNITY ''CRITICAL'' IN LONG TERM TO END PANDEMIC HEALTH EXPERT SAYS";"Richard Wheeler Lewis McKenzie Taz Ali";"Press Association National Newswire";"";"";"He said: 'Other coronaviruses can reinfect people and there is accumulating evidence this is happening with SARS-CoV-2 (Covid-19).'It's therefore unlikely that even with a high proportion of people having bee…
439;2020-10-13 12:00:00;107;"HERD IMMUNITY ''CRITICAL'' IN LONG TERM TO END PANDEMIC HEALTH EXPERT SAYS";"Richard Wheeler Lewis McKenzie Taz Ali";"Press Association National Newswire";"";"";"Dr Stephen Griffin associate professor at the School of Medicine University of Leeds said the Health Secretary was right to address the flawed concepts underpinning the Great Barrington Declaration.The declar…
440;2020-10-13 12:00:00;107;"HERD IMMUNITY ''CRITICAL'' IN LONG TERM TO END PANDEMIC HEALTH EXPERT SAYS";"Richard Wheeler Lewis McKenzie Taz Ali";"Press Association National Newswire";"";"";"Dr Stephen Griffin associate professor at the School of Medicine University of Leeds said the Health Secretary was right to address the flawed concepts underpinning the Great Barrington Declaration.The declar…
441;2020-10-13 12:00:00;108;"Herd immunity slammed as flawed virus strategy that won''t work by Matt Hancock";"Kathleen Speirs";"dailyrecord.co.uk";"";"";"The Tory MP said: 'Some have set out this more relaxed approach including in the so-called Great Barrington Declaration and I want to take this argument head on because on the substance the Great Barrington Declaration is underpinned by two cen…
442;2020-10-13 12:00:00;108;"Herd immunity slammed as flawed virus strategy that won''t work by Matt Hancock";"Kathleen Speirs";"dailyrecord.co.uk";"";"";"The Tory MP said: 'Some have set out this more relaxed approach including in the so-called Great Barrington Declaration and I want to take this argument head on because on the substance the Great Barrington Declaration is underpinned by two cen…
443;2020-10-13 12:00:00;108;"Herd immunity slammed as flawed virus strategy that won''t work by Matt Hancock";"Kathleen Speirs";"dailyrecord.co.uk";"";"";"Mark Woolhouse professor of infectious disease epidemiology at the University of Edinburgh said herd immunity should not be discounted but said there was currently not enough exposure for it to work in the short term. 'Going forward we would ex…
444;2020-10-13 12:00:00;109;"HEALTH SECRETARY DISMISSES POSSIBILITY OF COVID-19 HERD IMMUNITY";"Richard Wheeler Lewis McKenzie Taz Ali";"Press Association National Newswire";"";"";"Speaking in the Commons Mr Hancock said: 'Some have set out this more relaxed approach including in the so-called Great Barrington Declaration and I want to take this argument head on because on the substance the Great…
445;2020-10-13 12:00:00;109;"HEALTH SECRETARY DISMISSES POSSIBILITY OF COVID-19 HERD IMMUNITY";"Richard Wheeler Lewis McKenzie Taz Ali";"Press Association National Newswire";"";"";"Speaking in the Commons Mr Hancock said: 'Some have set out this more relaxed approach including in the so-called Great Barrington Declaration and I want to take this argument head on because on the substance the Great…
446;2020-10-13 12:00:00;110;"''10pm pubs curfew is to protect work and schools'' suggests Health Secretary";"Tasmin Lockwood";"The Northern Echo";"";"";"On herd immunity Mr Hancock earlier told MPs: Some have set out this more relaxed approach including in the so-called Great Barrington declaration and I want to take this argument head-on because on the substance the Great Barrington declaration …
447;2020-10-13 12:00:00;110;"''10pm pubs curfew is to protect work and schools'' suggests Health Secretary";"Tasmin Lockwood";"The Northern Echo";"";"";"On herd immunity Mr Hancock earlier told MPs: Some have set out this more relaxed approach including in the so-called Great Barrington declaration and I want to take this argument head-on because on the substance the Great Barrington declaration …
448;2020-10-13 12:00:00;111;"SWITCH TO HERD IMMUNITY STRATEGY TO TACKLE COVID-19 DISMISSED AS ''IMPRACTICAL''";"Trevor Mason";"Press Association National Newswire";"";"";"But he said the idea behind the declaration was 'bad science and bad economics'.Lord Bethell said it was 'impractical and would be an indefensible moral decision for any government'.";"James Bethell";"House of Lords";"Natural he…
449;2020-10-13 12:00:00;111;"SWITCH TO HERD IMMUNITY STRATEGY TO TACKLE COVID-19 DISMISSED AS ''IMPRACTICAL''";"Trevor Mason";"Press Association National Newswire";"";"";"Labour's Lord Faulkner of Worcester said a large number of the signatories were bogus.'We should have nothing to do with fake science which provides cover for a cull of the elderly and the disabled under the guise of herd immuni…
450;2020-10-13 12:00:00;111;"SWITCH TO HERD IMMUNITY STRATEGY TO TACKLE COVID-19 DISMISSED AS ''IMPRACTICAL''";"Trevor Mason";"Press Association National Newswire";"";"";"Labour's Lord Faulkner of Worcester said a large number of the signatories were bogus.'We should have nothing to do with fake science which provides cover for a cull of the elderly and the disabled under the guise of herd immuni…
451;2020-10-13 12:00:00;111;"SWITCH TO HERD IMMUNITY STRATEGY TO TACKLE COVID-19 DISMISSED AS ''IMPRACTICAL''";"Trevor Mason";"Press Association National Newswire";"";"";"Lord Bethell told him: 'You're entirely right. This is 'Johnny Bananas' science and we will not support it.'";"James Bethell";"House of Lords";"Consequences of lockdown/related control measures (economic loss delayed herd immuni…
452;2020-10-13 12:00:00;111;"SWITCH TO HERD IMMUNITY STRATEGY TO TACKLE COVID-19 DISMISSED AS ''IMPRACTICAL''";"Trevor Mason";"Press Association National Newswire";"";"";"'Until we have a vaccine this proposal is both dangerous and uncertain' she said.";"Glenys Thornton";"House of Lords";"Natural herd immunity is an appropriate or efficacious COVID-19 control strategy/natural herd immunity is wor…
1019;2020-10-13 12:00:00;112;"Sunetra Gupta interview: the scientist who says herd immunity is the answer";"Andrew Billen";"thetimes.co.uk";"";"";"I feel absolutely devastated she says recalling that since she first spoke out in spring it has been out of terror of what lockdown will bring. I was concerned not just for the inner-city child sitting there out of school or people going to die at hom…
1017;2020-10-13 12:00:00;112;"Sunetra Gupta interview: the scientist who says herd immunity is the answer";"Andrew Billen";"thetimes.co.uk";"";"";"I think its absolutely shameful she says. I think students dont need to wear a facemask. Theres no risk to them. Furthermore as weve said and stressed the whole foundation of our argument is that if these students acquire immunity then well be much fu…
1018;2020-10-13 12:00:00;112;"Sunetra Gupta interview: the scientist who says herd immunity is the answer";"Andrew Billen";"thetimes.co.uk";"";"";"The good news is that actually there is a way out that would also save us from corona deaths we think and thats why we wrote that declaration. The people who were involved arrived at this conclusion completely independently. We didnt sit down and discu…
453;2020-10-13 12:00:00;113;"Coronavirus: Pursuit of herd immunity is unethical says WHO head";"Samuel Lovett";"Independent Online";"";"";"But WHO chief Tedros Adhanom Ghebreyesus said the policy was 'scientifically and ethically problematic'.Allowing a dangerous virus that we dont fully understand to run free is simply unethical. Its not an option Dr Ghebreyesus said during a virtual press b…
454;2020-10-13 12:00:00;113;"Coronavirus: Pursuit of herd immunity is unethical says WHO head";"Samuel Lovett";"Independent Online";"";"";"The vast majority of people in most countries remain susceptible to this virus he Dr Ghebreyesus said. Letting the virus circulate unchecked therefore means allowing unnecessary infections suffering and death.";"Tedros Adhanom Ghesbreyesus";"World Health …
455;2020-10-13 12:00:00;114;"WHO chief slams herd immunity response to coronavirus pandemic as ''''''''unethical''''''''";"David Child";"Evening Standard Online";"";"";"Dr Tedros said: 'Although older people and those with underlying conditions are most at risk of severe disease and death they aren't the only ones at risk.'Allowing a dangerous virus that we don't fully understand to run free is s…
456;2020-10-13 12:00:00;114;"WHO chief slams herd immunity response to coronavirus pandemic as ''''''''unethical''''''''";"David Child";"Evening Standard Online";"";"";"Dr Tedros said: 'Although older people and those with underlying conditions are most at risk of severe disease and death they aren't the only ones at risk.'Allowing a dangerous virus that we don't fully understand to run free is s…
457;2020-10-13 12:00:00;114;"WHO chief slams herd immunity response to coronavirus pandemic as ''''''''unethical''''''''";"David Child";"Evening Standard Online";"";"";"In his speech to the Commons Mr Johnson said: 'There are those who think that the patience of the public is now exhausted that we should abandon the fight against Covid stand aside let nature take her course and call halt these re…
458;2020-10-13 12:00:00;114;"WHO chief slams herd immunity response to coronavirus pandemic as ''''''''unethical''''''''";"David Child";"Evening Standard Online";"";"";"In his speech to the Commons Mr Johnson said: 'There are those who think that the patience of the public is now exhausted that we should abandon the fight against Covid stand aside let nature take her course and call halt these re…
461;2020-10-13 12:00:00;114;"WHO chief slams herd immunity response to coronavirus pandemic as ''''''''unethical''''''''";"David Child";"Evening Standard Online";"";"";"In his speech to the Commons Mr Johnson said: 'There are those who think that the patience of the public is now exhausted that we should abandon the fight against Covid stand aside let nature take her course and call halt these re…
462;2020-10-13 12:00:00;114;"WHO chief slams herd immunity response to coronavirus pandemic as ''''''''unethical''''''''";"David Child";"Evening Standard Online";"";"";"In his speech to the Commons Mr Johnson said: 'There are those who think that the patience of the public is now exhausted that we should abandon the fight against Covid stand aside let nature take her course and call halt these re…
961;2020-10-14 12:00:00;85;"To win the argument lockdown-sceptics must unite with a new manifesto";"Sherelle Jacobs";"The Telegraph Online";"";"";"the WHO landed the killer blow declaring herd immunity immoral.";"";"World Health Organization";"Natural herd immunity is an appropriate or efficacious COVID-19 control strategy/natural herd immunity is working or being achieved";0;"Public Health/Medi…
864;2020-10-14 12:00:00;92;"Herd immunity approach to tackling coronavirus dangerous fallacy experts warn";"Sean Morrison";"Evening Standard Online";"";"";"Herd immunity approaches to managing Covid-19 are a 'dangerous fallacy unsupported by the scientific evidence' researchers has warned.Adopting such strategies would not end the pandemic but rather result in recurring epidemics according to …
865;2020-10-14 12:00:00;92;"Herd immunity approach to tackling coronavirus dangerous fallacy experts warn";"Sean Morrison";"Evening Standard Online";"";"";"Herd immunity approaches to managing Covid-19 are a 'dangerous fallacy unsupported by the scientific evidence' researchers has warned.Adopting such strategies would not end the pandemic but rather result in recurring epidemics according to …
866;2020-10-14 12:00:00;92;"Herd immunity approach to tackling coronavirus dangerous fallacy experts warn";"Sean Morrison";"Evening Standard Online";"";"";"Herd immunity approaches to managing Covid-19 are a 'dangerous fallacy unsupported by the scientific evidence' researchers has warned.Adopting such strategies would not end the pandemic but rather result in recurring epidemics according to …
867;2020-10-14 12:00:00;92;"Herd immunity approach to tackling coronavirus dangerous fallacy experts warn";"Sean Morrison";"Evening Standard Online";"";"";"Mr Hancock said: 'It says that if enough people get Covid we will reach herd immunity. This is not true.'Many infectious diseases never reach herd immunity like measles and malaria and Aids and flu and with increasing evidence of reinfectio…
868;2020-10-14 12:00:00;93;"HERD IMMUNITY APPROACH TO PANDEMIC ''''DANGEROUS FALLACY'''' RESEARCHERS WARN";"Emma Bowden";"Press Association National Newswire";"";"";"erd immunity approaches to managing the coronavirus crisis are a 'dangerous fallacy unsupported by the scientific evidence' a group of researchers has warned.Adopting a herd immunity strategy would not end the pandemic but rather res…
869;2020-10-14 12:00:00;93;"HERD IMMUNITY APPROACH TO PANDEMIC ''''DANGEROUS FALLACY'''' RESEARCHERS WARN";"Emma Bowden";"Press Association National Newswire";"";"";"erd immunity approaches to managing the coronavirus crisis are a 'dangerous fallacy unsupported by the scientific evidence' a group of researchers has warned.Adopting a herd immunity strategy would not end the pandemic but rather res…
870;2020-10-14 12:00:00;93;"HERD IMMUNITY APPROACH TO PANDEMIC ''''DANGEROUS FALLACY'''' RESEARCHERS WARN";"Emma Bowden";"Press Association National Newswire";"";"";"erd immunity approaches to managing the coronavirus crisis are a 'dangerous fallacy unsupported by the scientific evidence' a group of researchers has warned.Adopting a herd immunity strategy would not end the pandemic but rather res…
871;2020-10-14 12:00:00;93;"HERD IMMUNITY APPROACH TO PANDEMIC ''''DANGEROUS FALLACY'''' RESEARCHERS WARN";"Emma Bowden";"Press Association National Newswire";"";"";"Speaking in the Commons on Tuesday Mr Hancock criticised the so-called Great Barrington Declaration which calls for an easing of lockdown measures in a switch of strategy to a herd immunity approach.Mr Hancock said: 'It says that if …
986;2020-10-14 12:00:00;94;"A herd immunity approach to tackle Covid-19 is 'morally ethically and...";"Unspecified";"Press Association National Newswire";"";"";"But independent crossbencher Lord Patel a former professor of obstetrics and university chancellor told the House of Lords: 'Any policy as suggested by some of abandoning the suppression of the virus and adopting a policy of herd immunity…
989;2020-10-14 12:00:00;95;"Its a pandemic: go after the virus not the vulnerable";"Soumya Swaminathan";"The Telegraph Online";"";"";"As the global struggle to contain Covid-19 continues and pandemic fatigue sets in some are advocating for a so-called natural herd immunity strategy which they argue can be safely achieved through focused protection.This concept entails fully reopening societie…
990;2020-10-14 12:00:00;95;"Its a pandemic: go after the virus not the vulnerable";"Soumya Swaminathan";"The Telegraph Online";"";"";"As the global struggle to contain Covid-19 continues and pandemic fatigue sets in some are advocating for a so-called natural herd immunity strategy which they argue can be safely achieved through focused protection.This concept entails fully reopening societie…
991;2020-10-14 12:00:00;95;"Its a pandemic: go after the virus not the vulnerable";"Soumya Swaminathan";"The Telegraph Online";"";"";"First herd immunity is achieved by protecting people from a virus with the use of a vaccine not by exposing them to it.For example herd immunity against measles requires about 95 per cent of people to be vaccinated. Once immunised against measles they act as a pr…
992;2020-10-14 12:00:00;95;"Its a pandemic: go after the virus not the vulnerable";"Soumya Swaminathan";"The Telegraph Online";"";"";"First herd immunity is achieved by protecting people from a virus with the use of a vaccine not by exposing them to it.For example herd immunity against measles requires about 95 per cent of people to be vaccinated. Once immunised against measles they act as a pr…
[truncated: 256 more rows]
