# Supplementary material for: Analyzing natural herd immunity media discourse in the United Kingdom and the United States
Source: PLOS Glob Public Health. 2022 Jan 12;2(1):e0000078. doi: 10.1371/journal.pgph.0000078 (PMC10021579; doi:10.1371/journal.pgph.0000078)
Supplement: S2 Dataset — (CSV) [file pgph.0000078.s002.csv]

statement ID;"time";"document ID";"document title";"author";"source";"section";"type";"text";"person";"organization";"concept";"agreement";"Organization_Type",,,,,,,,,,,,,,,,,,,,,,,,,,,,,,,,,,,,,,,,,,,,,,,Formula
690;2020-03-15 12:00:00;148;" going to be daunting: U.K. considers herd-immunity approach  allowing more people to contract coronavirus Can you allow COVID-19 to slowly infect lower-risk people so they create enough immunity to e...";"Quentin Fottrell";"MarketWatch";"";"";"Patrick Vallance the U.K.s chief scientific adviser said herd immunity is an option the government is exploring in its ef…
691;2020-03-15 12:00:00;148;" going to be daunting: U.K. considers herd-immunity approach  allowing more people to contract coronavirus Can you allow COVID-19 to slowly infect lower-risk people so they create enough immunity to e...";"Quentin Fottrell";"MarketWatch";"";"";"Patrick Vallance the U.K.s chief scientific adviser said herd immunity is an option the government is exploring in its ef…
532;2020-04-03 12:00:00;147;"Herd immunity party is not good idea say experts It might seem logical to try to get young people sick. Its also very wrong.";"Jonathan Lai";"The Philadelphia Inquirer";"";"";"Absolutely not said Jen Caudle a family physician and professor at Rowan Universitys School of Osteopathic Medicine.";"Jen Caudle";"Rowan University";"Natural herd immunity is an appropriate …
533;2020-04-03 12:00:00;147;"Herd immunity party is not good idea say experts It might seem logical to try to get young people sick. Its also very wrong.";"Jonathan Lai";"The Philadelphia Inquirer";"";"";"Its not that simple. Definitely not said Jayatri Das chief bioscientist at the Franklin Institute.";"Jayatri Das";"Franklin Institute";"Natural herd immunity is an appropriate or efficacious…
534;2020-04-03 12:00:00;147;"Herd immunity party is not good idea say experts It might seem logical to try to get young people sick. Its also very wrong.";"Jonathan Lai";"The Philadelphia Inquirer";"";"";"This is a dangerous idea said Megan Culler Freeman a pediatric infectious disease fellow at UPMC Childrens Hospital of Pittsburgh. This suggestion is a reckless approach to this disease.";"M…
535;2020-04-03 12:00:00;147;"Herd immunity party is not good idea say experts It might seem logical to try to get young people sick. Its also very wrong.";"Jonathan Lai";"The Philadelphia Inquirer";"";"";"Young people can develop serious symptoms as badly as older people in terms of requiring hospitalization said Das who received her Ph.D. in ecology and evolutionary biology from Princeton Uni…
536;2020-04-03 12:00:00;147;"Herd immunity party is not good idea say experts It might seem logical to try to get young people sick. Its also very wrong.";"Jonathan Lai";"The Philadelphia Inquirer";"";"";"Young people can develop serious symptoms as badly as older people in terms of requiring hospitalization said Das who received her Ph.D. in ecology and evolutionary biology from Princeton Uni…
537;2020-04-03 12:00:00;147;"Herd immunity party is not good idea say experts It might seem logical to try to get young people sick. Its also very wrong.";"Jonathan Lai";"The Philadelphia Inquirer";"";"";"And right now Freeman said we are not able to predict which young people will have minimal symptoms and which will be gravely ill.";"Megan Culler Freeman";"Children's Hospital of Pittsburgh";…
538;2020-04-03 12:00:00;147;"Herd immunity party is not good idea say experts It might seem logical to try to get young people sick. Its also very wrong.";"Jonathan Lai";"The Philadelphia Inquirer";"";"";"And right now Freeman said we are not able to predict which young people will have minimal symptoms and which will be gravely ill.";"Megan Culler Freeman";"Children's Hospital of Pittsburgh";…
539;2020-04-03 12:00:00;147;"Herd immunity party is not good idea say experts It might seem logical to try to get young people sick. Its also very wrong.";"Jonathan Lai";"The Philadelphia Inquirer";"";"";"Just as a matter of logistics it seems like a very difficult process to manage said John Zurlo division director of infectious diseases at Thomas Jefferson University Hospital. Whos going to …
540;2020-04-03 12:00:00;147;"Herd immunity party is not good idea say experts It might seem logical to try to get young people sick. Its also very wrong.";"Jonathan Lai";"The Philadelphia Inquirer";"";"";"Just as a matter of logistics it seems like a very difficult process to manage said John Zurlo division director of infectious diseases at Thomas Jefferson University Hospital. Whos going to …
688;2020-04-10 12:00:00;146;"It''s possible to flatten the curve for too long";"Jeff Howe";"The Boston Globe";"";"";"These are daunting numbers. Unfortunately they are not nearly daunting enough. Because while there is still a lot we don't know about COVID-19 including exactly how many people are or have been infected epidemiologists believe that this virus won't begin to disappear until a far hi…
689;2020-04-10 12:00:00;146;"It''s possible to flatten the curve for too long";"Jeff Howe";"The Boston Globe";"";"";"These are daunting numbers. Unfortunately they are not nearly daunting enough. Because while there is still a lot we don't know about COVID-19 including exactly how many people are or have been infected epidemiologists believe that this virus won't begin to disappear until a far hi…
681;2020-04-12 12:00:00;144;"There''s only one way this ends: herd immunity";"Jeff Howe";"The Boston Globe";"";"";"These are daunting numbers. Unfortunately they are not nearly daunting enough. Because while there is still a lot we don't know about COVID-19 including exactly how many people are or have been infected epidemiologists believe that this virus won't begin to disappear until a far high…
682;2020-04-12 12:00:00;144;"There''s only one way this ends: herd immunity";"Jeff Howe";"The Boston Globe";"";"";"These are daunting numbers. Unfortunately they are not nearly daunting enough. Because while there is still a lot we don't know about COVID-19 including exactly how many people are or have been infected epidemiologists believe that this virus won't begin to disappear until a far high…
683;2020-04-12 12:00:00;145;"The Dangerous History of Immunoprivilege";"Kathryn Olivarius";"NYTimes.com Feed";"";"";" Weve seen what happens when people with immunity to a deadly disease are given special treatment. It isnt pretty.Late last month a conservative website called The Federalist published an article advocating that healthy young Americans deliberately infect themselves with Covid-19 a…
524;2020-04-18 12:00:00;143;"Fact check: Herd immunity would not fully stop the spread of coronavirus";"Molly Stellino";"USA Today Online";"";"";"The Rockefeller University released a statement April 13 saying Wittkowskis views do not represent the views of the Rockefeller University its leadership or itsfaculty. ";"";"Rockefeller University";"Natural herd immunity is an appropriate or efficacio…
525;2020-04-18 12:00:00;143;"Fact check: Herd immunity would not fully stop the spread of coronavirus";"Molly Stellino";"USA Today Online";"";"";"We have to let nature do what otherwise the vaccine would do and that is create people who are immune because they went through a very mild form of the disease he said.";"Knutt Wittkowski";"Rockefeller University";"Natural herd immunity is an appropria…
526;2020-04-18 12:00:00;143;"Fact check: Herd immunity would not fully stop the spread of coronavirus";"Molly Stellino";"USA Today Online";"";"";"you dont rely on the very deadly infectious agent to create an immune population";"Akiko Iwasaki";"Yale University";"Natural herd immunity is an appropriate or efficacious COVID-19 control strategy/natural herd immunity working or being achieved";0;"Ac…
527;2020-04-18 12:00:00;143;"Fact check: Herd immunity would not fully stop the spread of coronavirus";"Molly Stellino";"USA Today Online";"";"";"Dan Barouch director of the Center for Virology and Vaccine Research at Harvard University said between the two options of achieving herd immunity through infection versus vaccination I would certainly advocate for the latter. ";"Dan Barouch";"Harvard …
528;2020-04-18 12:00:00;143;"Fact check: Herd immunity would not fully stop the spread of coronavirus";"Molly Stellino";"USA Today Online";"";"";"The letter signed by more than 500 scientists in the U. K. said Going for herd immunity at this point does not seem a viable option as this will put (Britain's National Health Service) at an even stronger level of stress risking many more lives than ne…
529;2020-04-18 12:00:00;143;"Fact check: Herd immunity would not fully stop the spread of coronavirus";"Molly Stellino";"USA Today Online";"";"";"The letter signed by more than 500 scientists in the U. K. said Going for herd immunity at this point does not seem a viable option as this will put (Britain's National Health Service) at an even stronger level of stress risking many more lives than ne…
530;2020-04-18 12:00:00;143;"Fact check: Herd immunity would not fully stop the spread of coronavirus";"Molly Stellino";"USA Today Online";"";"";"The letter signed by more than 500 scientists in the U. K. said Going for herd immunity at this point does not seem a viable option as this will put (Britain's National Health Service) at an even stronger level of stress risking many more lives than ne…
531;2020-04-18 12:00:00;143;"Fact check: Herd immunity would not fully stop the spread of coronavirus";"Molly Stellino";"USA Today Online";"";"";"James Whitney principal investigator at the Center for Virology and Vaccine Research said COVID-19s unknown mutation rate poses uncertainty for reaching herd immunity.The short answer is we dont know enough right now to say if infection will offer compl…
516;2020-04-22 12:00:00;142;"Not enough is known to risk herd immunity by infection";"Molly Stellino";"USA Today Online";"";"";"The Rockefeller University released a statement April 13 saying Wittkowski's views 'do not represent the views of the Rockefeller University its leadership or itsfaculty.'";"";"Rockefeller University";"Natural herd immunity is an appropriate or efficacious COVID-19 contr…
517;2020-04-22 12:00:00;142;"Not enough is known to risk herd immunity by infection";"Molly Stellino";"USA Today Online";"";"";"'We have to let nature do what otherwise the vaccine would do and that is create people who are immune because they went through a very mild form of the disease' he said.";"Knutt Wittkowski";"Rockefeller University";"Natural herd immunity is an appropriate or efficacious…
518;2020-04-22 12:00:00;142;"Not enough is known to risk herd immunity by infection";"Molly Stellino";"USA Today Online";"";"";"'you don't rely on the very deadly infectious agent to create an immune population'";"Akiko Iwasaki";"Yale University";"Natural herd immunity is an appropriate or efficacious COVID-19 control strategy/natural herd immunity working or being achieved";0;"Academic",,,,,,,,,…
519;2020-04-22 12:00:00;142;"Not enough is known to risk herd immunity by infection";"Molly Stellino";"USA Today Online";"";"";"'I would certainly advocate for the latter.'";"Dan Barouch";"Harvard University";"Natural herd immunity is an appropriate or efficacious COVID-19 control strategy/natural herd immunity working or being achieved";0;"Academic",,,,,,,,,,,,,,,,,,,,,,,,,,,,,,,,,,,,,,,,,,,,,,,
520;2020-04-22 12:00:00;142;"Not enough is known to risk herd immunity by infection";"Molly Stellino";"USA Today Online";"";"";"The letter signed by more than 500 scientists in the U.K. said 'Going for 'herd immunity' at this point does not seem a viable option as this will put (Britain's National Health Service) at an even stronger level of stress risking many more lives than necessary.'";"UK Le…
521;2020-04-22 12:00:00;142;"Not enough is known to risk herd immunity by infection";"Molly Stellino";"USA Today Online";"";"";"The letter signed by more than 500 scientists in the U.K. said 'Going for 'herd immunity' at this point does not seem a viable option as this will put (Britain's National Health Service) at an even stronger level of stress risking many more lives than necessary.'";"UK Le…
522;2020-04-22 12:00:00;142;"Not enough is known to risk herd immunity by infection";"Molly Stellino";"USA Today Online";"";"";"The letter signed by more than 500 scientists in the U.K. said 'Going for 'herd immunity' at this point does not seem a viable option as this will put (Britain's National Health Service) at an even stronger level of stress risking many more lives than necessary.'";"UK Le…
523;2020-04-22 12:00:00;142;"Not enough is known to risk herd immunity by infection";"Molly Stellino";"USA Today Online";"";"";"James Whitney principal investigator at the Center for Virology and Vaccine Research said COVID-19's unknown mutation rate poses uncertainty for reaching herd immunity. 'The short answer is we don't know enough right now to say if infection will offer complete protection…
512;2020-04-25 12:00:00;140;"Study finds more infections in L.A. area Research shows hundreds of thousands have antibodies but still short of herd immunity";"Melanie Mason";"The Spokesman-Review";"";"";"'Any way you slice the data it's clear that herd immunity in this situation does not apply. It's still way below that level' said Natalie Dean a professor of biostatistics at the University of Flo…
515;2020-04-25 12:00:00;141;"Has Coronavirus Been in California Since the Fall? Researchers Investigate Inquiries debunk popular theory about herd immunity and early spread of Covid-19 in the U.S.";"Preetika Rana";"The Wall Street Journal Online";"";"";"Those numbers however are nowhere close to the levels typically needed for herd immunity of 50% or above said Michael Busch director of the Vital…
513;2020-04-25 12:00:00;141;"Has Coronavirus Been in California Since the Fall? Researchers Investigate Inquiries debunk popular theory about herd immunity and early spread of Covid-19 in the U.S.";"Preetika Rana";"The Wall Street Journal Online";"";"";"Victor Davis Hanson the author of the National Review article said in a follow-up piece dated April 11 that he didn't claim to be a 'doctor much …
514;2020-04-25 12:00:00;141;"Has Coronavirus Been in California Since the Fall? Researchers Investigate Inquiries debunk popular theory about herd immunity and early spread of Covid-19 in the U.S.";"Preetika Rana";"The Wall Street Journal Online";"";"";"Victor Davis Hanson the author of the National Review article said in a follow-up piece dated April 11 that he didn't claim to be a 'doctor much …
509;2020-04-28 12:00:00;139;"Swedish official Anders Tegnell says ''herd immunity'' in Sweden might be a few weeks away";"Kim Hjelmgaard";"USA Today Online";"";"";"'Can't imagine why': Donald Trump denies responsibility for disinfectant confusion after some states report increased calls What's the latest from Sweden?Tegnell: We are doing two major investigations. We may have those results this we…
510;2020-04-28 12:00:00;139;"Swedish official Anders Tegnell says ''herd immunity'' in Sweden might be a few weeks away";"Kim Hjelmgaard";"USA Today Online";"";"";"'Can't imagine why': Donald Trump denies responsibility for disinfectant confusion after some states report increased calls What's the latest from Sweden?Tegnell: We are doing two major investigations. We may have those results this we…
511;2020-04-28 12:00:00;139;"Swedish official Anders Tegnell says ''herd immunity'' in Sweden might be a few weeks away";"Kim Hjelmgaard";"USA Today Online";"";"";"'Can't imagine why': Donald Trump denies responsibility for disinfectant confusion after some states report increased calls What's the latest from Sweden?Tegnell: We are doing two major investigations. We may have those results this we…
719;2020-04-29 12:00:00;138;"Antibody tests show we''re nowhere near herd immunity";"Natalie Dean Caitlin Rivers";"Washington Post.com";"";"";"A wave of preliminary results of antibody tests is adding to our understanding of how the novel coronavirus is moving through the American population. But there are reasons to be cautious about interpreting the findings.In contrast with tests for active in…
720;2020-04-29 12:00:00;138;"Antibody tests show we''re nowhere near herd immunity";"Natalie Dean Caitlin Rivers";"Washington Post.com";"";"";"A wave of preliminary results of antibody tests is adding to our understanding of how the novel coronavirus is moving through the American population. But there are reasons to be cautious about interpreting the findings.In contrast with tests for active in…
721;2020-04-29 12:00:00;138;"Antibody tests show we''re nowhere near herd immunity";"Natalie Dean Caitlin Rivers";"Washington Post.com";"";"";"A wave of preliminary results of antibody tests is adding to our understanding of how the novel coronavirus is moving through the American population. But there are reasons to be cautious about interpreting the findings.In contrast with tests for active in…
722;2020-04-29 12:00:00;138;"Antibody tests show we''re nowhere near herd immunity";"Natalie Dean Caitlin Rivers";"Washington Post.com";"";"";"A wave of preliminary results of antibody tests is adding to our understanding of how the novel coronavirus is moving through the American population. But there are reasons to be cautious about interpreting the findings.In contrast with tests for active in…
715;2020-04-30 12:00:00;137;"NO TIME FOR COMPLACENCY ANTIBODY TESTS SHOW WE''''RE NOWHERE NEAR HERD IMMUNITY";"Natalie Dean Caitlin Rivers";"Pittsburgh Post-Gazette";"";"";"A wave of preliminary results of antibody tests is adding to our understanding of how the coronavirus is moving through the American population. But there are reasons to be cautious about interpreting the findings.In contrast …
716;2020-04-30 12:00:00;137;"NO TIME FOR COMPLACENCY ANTIBODY TESTS SHOW WE''''RE NOWHERE NEAR HERD IMMUNITY";"Natalie Dean Caitlin Rivers";"Pittsburgh Post-Gazette";"";"";"A wave of preliminary results of antibody tests is adding to our understanding of how the coronavirus is moving through the American population. But there are reasons to be cautious about interpreting the findings.In contrast …
717;2020-04-30 12:00:00;137;"NO TIME FOR COMPLACENCY ANTIBODY TESTS SHOW WE''''RE NOWHERE NEAR HERD IMMUNITY";"Natalie Dean Caitlin Rivers";"Pittsburgh Post-Gazette";"";"";"A wave of preliminary results of antibody tests is adding to our understanding of how the coronavirus is moving through the American population. But there are reasons to be cautious about interpreting the findings.In contrast …
718;2020-04-30 12:00:00;137;"NO TIME FOR COMPLACENCY ANTIBODY TESTS SHOW WE''''RE NOWHERE NEAR HERD IMMUNITY";"Natalie Dean Caitlin Rivers";"Pittsburgh Post-Gazette";"";"";"A wave of preliminary results of antibody tests is adding to our understanding of how the coronavirus is moving through the American population. But there are reasons to be cautious about interpreting the findings.In contrast …
711;2020-05-01 12:00:00;136;"What the Proponents of Natural Herd Immunity Dont Say";"Carl Bergstrom Natalie Dean";"NYTimes.com Feed";"";"";"Try to reach it without a vaccine and millions will die. The coronavirus moved so rapidly across the globe partly because no one had prior immunity to it. Failure to check its spread will result in a catastrophic loss of lives. Yet some politicians epide…
712;2020-05-01 12:00:00;136;"What the Proponents of Natural Herd Immunity Dont Say";"Carl Bergstrom Natalie Dean";"NYTimes.com Feed";"";"";"Try to reach it without a vaccine and millions will die. The coronavirus moved so rapidly across the globe partly because no one had prior immunity to it. Failure to check its spread will result in a catastrophic loss of lives. Yet some politicians epide…
713;2020-05-01 12:00:00;136;"What the Proponents of Natural Herd Immunity Dont Say";"Carl Bergstrom Natalie Dean";"NYTimes.com Feed";"";"";"Try to reach it without a vaccine and millions will die. The coronavirus moved so rapidly across the globe partly because no one had prior immunity to it. Failure to check its spread will result in a catastrophic loss of lives. Yet some politicians epide…
714;2020-05-01 12:00:00;136;"What the Proponents of Natural Herd Immunity Dont Say";"Carl Bergstrom Natalie Dean";"NYTimes.com Feed";"";"";"Try to reach it without a vaccine and millions will die. The coronavirus moved so rapidly across the globe partly because no one had prior immunity to it. Failure to check its spread will result in a catastrophic loss of lives. Yet some politicians epide…
698;2020-05-04 12:00:00;134;"Coronavirus and the Sweden Myth";"Ian Bremmer Cliff Kupchan Scott Rosenstein";"NYTimes.com Feed";"";"";" The countrys approach to the pandemic sets a seductive example. But the United States shouldnt copy it.For countries battling the coronavirus pandemic Sweden sets a seductive example. While the worlds biggest economies have shut down one small well- governed Scandi…
699;2020-05-04 12:00:00;134;"Coronavirus and the Sweden Myth";"Ian Bremmer Cliff Kupchan Scott Rosenstein";"NYTimes.com Feed";"";"";" The countrys approach to the pandemic sets a seductive example. But the United States shouldnt copy it.For countries battling the coronavirus pandemic Sweden sets a seductive example. While the worlds biggest economies have shut down one small well- governed Scandi…
700;2020-05-04 12:00:00;134;"Coronavirus and the Sweden Myth";"Ian Bremmer Cliff Kupchan Scott Rosenstein";"NYTimes.com Feed";"";"";" The countrys approach to the pandemic sets a seductive example. But the United States shouldnt copy it.For countries battling the coronavirus pandemic Sweden sets a seductive example. While the worlds biggest economies have shut down one small well- governed Scandi…
701;2020-05-04 12:00:00;134;"Coronavirus and the Sweden Myth";"Ian Bremmer Cliff Kupchan Scott Rosenstein";"NYTimes.com Feed";"";"";" The countrys approach to the pandemic sets a seductive example. But the United States shouldnt copy it.For countries battling the coronavirus pandemic Sweden sets a seductive example. While the worlds biggest economies have shut down one small well- governed Scandi…
702;2020-05-04 12:00:00;134;"Coronavirus and the Sweden Myth";"Ian Bremmer Cliff Kupchan Scott Rosenstein";"NYTimes.com Feed";"";"";" The countrys approach to the pandemic sets a seductive example. But the United States shouldnt copy it.For countries battling the coronavirus pandemic Sweden sets a seductive example. While the worlds biggest economies have shut down one small well- governed Scandi…
703;2020-05-04 12:00:00;134;"Coronavirus and the Sweden Myth";"Ian Bremmer Cliff Kupchan Scott Rosenstein";"NYTimes.com Feed";"";"";" The countrys approach to the pandemic sets a seductive example. But the United States shouldnt copy it.For countries battling the coronavirus pandemic Sweden sets a seductive example. While the worlds biggest economies have shut down one small well- governed Scandi…
704;2020-05-04 12:00:00;134;"Coronavirus and the Sweden Myth";"Ian Bremmer Cliff Kupchan Scott Rosenstein";"NYTimes.com Feed";"";"";" The countrys approach to the pandemic sets a seductive example. But the United States shouldnt copy it.For countries battling the coronavirus pandemic Sweden sets a seductive example. While the worlds biggest economies have shut down one small well- governed Scandi…
705;2020-05-04 12:00:00;134;"Coronavirus and the Sweden Myth";"Ian Bremmer Cliff Kupchan Scott Rosenstein";"NYTimes.com Feed";"";"";" The countrys approach to the pandemic sets a seductive example. But the United States shouldnt copy it.For countries battling the coronavirus pandemic Sweden sets a seductive example. While the worlds biggest economies have shut down one small well- governed Scandi…
706;2020-05-04 12:00:00;134;"Coronavirus and the Sweden Myth";"Ian Bremmer Cliff Kupchan Scott Rosenstein";"NYTimes.com Feed";"";"";" The countrys approach to the pandemic sets a seductive example. But the United States shouldnt copy it.For countries battling the coronavirus pandemic Sweden sets a seductive example. While the worlds biggest economies have shut down one small well- governed Scandi…
707;2020-05-04 12:00:00;135;"The Facts On Herd Immunity";"Carl Bergstrom Natalie Dean";"The New York Times";"";"";"Try to reach it without a vaccine and millions will die. The coronavirus moved so rapidly across the globe partly because no one had prior immunity to it. Failure to check its spread will result in a catastrophic loss of lives. Yet some politicians epidemiologists and commentators ar…
708;2020-05-04 12:00:00;135;"The Facts On Herd Immunity";"Carl Bergstrom Natalie Dean";"The New York Times";"";"";"Try to reach it without a vaccine and millions will die. The coronavirus moved so rapidly across the globe partly because no one had prior immunity to it. Failure to check its spread will result in a catastrophic loss of lives. Yet some politicians epidemiologists and commentators ar…
709;2020-05-04 12:00:00;135;"The Facts On Herd Immunity";"Carl Bergstrom Natalie Dean";"The New York Times";"";"";"Try to reach it without a vaccine and millions will die. The coronavirus moved so rapidly across the globe partly because no one had prior immunity to it. Failure to check its spread will result in a catastrophic loss of lives. Yet some politicians epidemiologists and commentators ar…
710;2020-05-04 12:00:00;135;"The Facts On Herd Immunity";"Carl Bergstrom Natalie Dean";"The New York Times";"";"";"Try to reach it without a vaccine and millions will die. The coronavirus moved so rapidly across the globe partly because no one had prior immunity to it. Failure to check its spread will result in a catastrophic loss of lives. Yet some politicians epidemiologists and commentators ar…
503;2020-05-07 12:00:00;133;"Herd immunity not really a viable strategy in Alaskas COVID-19 fight physicians say";"Zaz Hollander";"Anchorage Daily News";"";"";"We want our numbers to go up Erickson said. Wed like to get 80% of us exposed and immune before this fall when the flu season starts.For young healthy people who arent in contact with high-risk patients its important for you to get …
504;2020-05-07 12:00:00;133;"Herd immunity not really a viable strategy in Alaskas COVID-19 fight physicians say";"Zaz Hollander";"Anchorage Daily News";"";"";"We want our numbers to go up Erickson said. Wed like to get 80% of us exposed and immune before this fall when the flu season starts.For young healthy people who arent in contact with high-risk patients its important for you to get …
505;2020-05-07 12:00:00;133;"Herd immunity not really a viable strategy in Alaskas COVID-19 fight physicians say";"Zaz Hollander";"Anchorage Daily News";"";"";"I think that to just say lets just build up herd immunity all at once puts us at real risk for really affecting a lot of Alaskans overwhelming our health care system affecting those who are young and healthy as well as those who are o…
506;2020-05-07 12:00:00;133;"Herd immunity not really a viable strategy in Alaskas COVID-19 fight physicians say";"Zaz Hollander";"Anchorage Daily News";"";"";"I think that to just say lets just build up herd immunity all at once puts us at real risk for really affecting a lot of Alaskans overwhelming our health care system affecting those who are young and healthy as well as those who are o…
507;2020-05-07 12:00:00;133;"Herd immunity not really a viable strategy in Alaskas COVID-19 fight physicians say";"Zaz Hollander";"Anchorage Daily News";"";"";"I think that to just say lets just build up herd immunity all at once puts us at real risk for really affecting a lot of Alaskans overwhelming our health care system affecting those who are young and healthy as well as those who are o…
508;2020-05-07 12:00:00;133;"Herd immunity not really a viable strategy in Alaskas COVID-19 fight physicians say";"Zaz Hollander";"Anchorage Daily News";"";"";"We have some of the lowest incidence in the world' Quimby told reporters during a presentation Wednesday. This is not really a viable strategy.The goal is to try to keep the incidence of the virus low by wearing face masks staying at…
500;2020-05-20 12:00:00;130;"Fund manager who nailed recent bottom calls for virus relief concerts where people intentionally get infected";"Shawn Lanlois";"MarketWatch";"";"";"The other: Herd immunity much like Sweden. We protect the vulnerable population and then allow and even encourage the rest of the population to get back to normal life he wrote.Read:Why governments cant tell the truth …
501;2020-05-20 12:00:00;130;"Fund manager who nailed recent bottom calls for virus relief concerts where people intentionally get infected";"Shawn Lanlois";"MarketWatch";"";"";"The other: Herd immunity much like Sweden. We protect the vulnerable population and then allow and even encourage the rest of the population to get back to normal life he wrote.Read:Why governments cant tell the truth …
502;2020-05-20 12:00:00;130;"Fund manager who nailed recent bottom calls for virus relief concerts where people intentionally get infected";"Shawn Lanlois";"MarketWatch";"";"";"The other: Herd immunity much like Sweden. We protect the vulnerable population and then allow and even encourage the rest of the population to get back to normal life he wrote.Read:Why governments cant tell the truth …
497;2020-05-22 12:00:00;129;"FAST TAKES";"Unspecified";"New York Post";"";"";" At RealClearPolitics Yinon Weiss outlines why the lockdowns 'may eventually be known as one of the biggest medical and economic blunders' ever. Sweden he notes 'never closed borders restaurants businesses or primary schools' yet warnings that the results would be horrific proved false: The IMHE model (often cited by th…
498;2020-05-22 12:00:00;129;"FAST TAKES";"Unspecified";"New York Post";"";"";" At RealClearPolitics Yinon Weiss outlines why the lockdowns 'may eventually be known as one of the biggest medical and economic blunders' ever. Sweden he notes 'never closed borders restaurants businesses or primary schools' yet warnings that the results would be horrific proved false: The IMHE model (often cited by th…
499;2020-05-22 12:00:00;129;"FAST TAKES";"Unspecified";"New York Post";"";"";" At RealClearPolitics Yinon Weiss outlines why the lockdowns 'may eventually be known as one of the biggest medical and economic blunders' ever. Sweden he notes 'never closed borders restaurants businesses or primary schools' yet warnings that the results would be horrific proved false: The IMHE model (often cited by th…
495;2020-05-28 12:00:00;128;"The World Is Still Far From Herd Immunity for Coronavirus";"Nadja Popovich Margot Sanger-Katz";"NYTimes.com Feed";"";"";"We dont have a good way to safely build it up to be honest not in the short term Dr. Mina said. Unless were going to let the virus run rampant again  but I think society has decided that is not an approach available to us.";"Michael Mina";"Harvar…
496;2020-05-28 12:00:00;128;"The World Is Still Far From Herd Immunity for Coronavirus";"Nadja Popovich Margot Sanger-Katz";"NYTimes.com Feed";"";"";"We dont have a good way to safely build it up to be honest not in the short term Dr. Mina said. Unless were going to let the virus run rampant again  but I think society has decided that is not an approach available to us.";"Michael Mina";"Harvar…
492;2020-05-28 12:00:00;128;"The World Is Still Far From Herd Immunity for Coronavirus";"Nadja Popovich Margot Sanger-Katz";"NYTimes.com Feed";"";"";"Would someone advise that people go through something like what New York went through? said Natalie Dean an assistant professor of biostatistics at the University of Florida. Theres a lot of people who talk about this managed infection of young peo…
493;2020-05-28 12:00:00;128;"The World Is Still Far From Herd Immunity for Coronavirus";"Nadja Popovich Margot Sanger-Katz";"NYTimes.com Feed";"";"";"Would someone advise that people go through something like what New York went through? said Natalie Dean an assistant professor of biostatistics at the University of Florida. Theres a lot of people who talk about this managed infection of young peo…
494;2020-05-28 12:00:00;128;"The World Is Still Far From Herd Immunity for Coronavirus";"Nadja Popovich Margot Sanger-Katz";"NYTimes.com Feed";"";"";"Would someone advise that people go through something like what New York went through? said Natalie Dean an assistant professor of biostatistics at the University of Florida. Theres a lot of people who talk about this managed infection of young peo…
487;2020-05-29 12:00:00;127;"In Battling Outbreak Herd Immunity Remains Distant Objective";"Nadja Popovich Margot Sanger-Katz";"The New York Times";"";"";"Viewed together the studies show herd immunity protection is unlikely to be reached ''any time soon'' said Michael Mina an epidemiologist at the Harvard T.H. Chan School of Public Health.The herd immunity threshold for this new disease is still…
488;2020-05-29 12:00:00;127;"In Battling Outbreak Herd Immunity Remains Distant Objective";"Nadja Popovich Margot Sanger-Katz";"The New York Times";"";"";"Viewed together the studies show herd immunity protection is unlikely to be reached ''any time soon'' said Michael Mina an epidemiologist at the Harvard T.H. Chan School of Public Health.The herd immunity threshold for this new disease is still…
489;2020-05-29 12:00:00;127;"In Battling Outbreak Herd Immunity Remains Distant Objective";"Nadja Popovich Margot Sanger-Katz";"The New York Times";"";"";"''Would someone advise that people go through something like what New York went through?'' said Natalie Dean an assistant professor of biostatistics at the University of Florida. ''There's a lot of people who talk about this managed infection o…
490;2020-05-29 12:00:00;127;"In Battling Outbreak Herd Immunity Remains Distant Objective";"Nadja Popovich Margot Sanger-Katz";"The New York Times";"";"";"''Would someone advise that people go through something like what New York went through?'' said Natalie Dean an assistant professor of biostatistics at the University of Florida. ''There's a lot of people who talk about this managed infection o…
491;2020-05-29 12:00:00;127;"In Battling Outbreak Herd Immunity Remains Distant Objective";"Nadja Popovich Margot Sanger-Katz";"The New York Times";"";"";"''Would someone advise that people go through something like what New York went through?'' said Natalie Dean an assistant professor of biostatistics at the University of Florida. ''There's a lot of people who talk about this managed infection o…
484;2020-07-07 12:00:00;126;"Rizzo: The road ahead requires not letting our guard down";"Unspecified";"Long Island Business News";"";"";"As the coronavirus reignites across many states the wisdom of gradual reopening and public health precautions taken in New York New Jersey and Connecticut is increasingly apparent. No other approach besides wearing masks social distancing and regular hand washin…
485;2020-07-07 12:00:00;126;"Rizzo: The road ahead requires not letting our guard down";"Unspecified";"Long Island Business News";"";"";"As the coronavirus reignites across many states the wisdom of gradual reopening and public health precautions taken in New York New Jersey and Connecticut is increasingly apparent. No other approach besides wearing masks social distancing and regular hand washin…
486;2020-07-07 12:00:00;126;"Rizzo: The road ahead requires not letting our guard down";"Unspecified";"Long Island Business News";"";"";"As the coronavirus reignites across many states the wisdom of gradual reopening and public health precautions taken in New York New Jersey and Connecticut is increasingly apparent. No other approach besides wearing masks social distancing and regular hand washin…
483;2020-07-11 12:00:00;125;"Low bug rate in city is not ''herd'': doc";"Michael Gartland";"New York Daily News";"";"";"'It would be incorrect to attribute the current status of cases to immunity because there is a lot we don't know about immunity and there's also what we know which is that the vast majority of New Yorkers actually weren't infected' Jay Varma (inset) the mayor's senior adviser fo…
481;2020-07-14 12:00:00;124;"Convention fight Great White isolation island: News from around our 50 states";"Unspecified";"USA Today Online";"";"";"Im not as concerned so much as the number of cases in fact quite honestly I want to see more people because we start reaching an immunity as more people have it and get through it";"Del Marsh";"Alabama State Government";"Natural herd immunity is an a…
482;2020-07-14 12:00:00;124;"Convention fight Great White isolation island: News from around our 50 states";"Unspecified";"USA Today Online";"";"";"Im not as concerned so much as the number of cases in fact quite honestly I want to see more people because we start reaching an immunity as more people have it and get through it";"Del Marsh";"Alabama State Government";"Consequences of lockdown/rela…
478;2020-07-15 12:00:00;123;"Expecting herd immunity is unethical";"Jordan Singleton";"Deseret News";"";"";" I am a concerned physician about the misinformation resulting from guest opinions in the Deseret News. A recent article titled 'We are seeing spikes in COVID-19 cases. That might not be a bad thing' (July 8) can do terrible harm to our pandemic response. Social media now has several people…
479;2020-07-15 12:00:00;123;"Expecting herd immunity is unethical";"Jordan Singleton";"Deseret News";"";"";" I am a concerned physician about the misinformation resulting from guest opinions in the Deseret News. A recent article titled 'We are seeing spikes in COVID-19 cases. That might not be a bad thing' (July 8) can do terrible harm to our pandemic response. Social media now has several people…
480;2020-07-15 12:00:00;123;"Expecting herd immunity is unethical";"Jordan Singleton";"Deseret News";"";"";" I am a concerned physician about the misinformation resulting from guest opinions in the Deseret News. A recent article titled 'We are seeing spikes in COVID-19 cases. That might not be a bad thing' (July 8) can do terrible harm to our pandemic response. Social media now has several people…
477;2020-07-16 12:00:00;122;"Can you get infected with COVID-19 twice? Experts say possibility is ''certainly real''";"John Bacon";"USA Today Online";"";"";"'My clinical interpretation from these new studies is that until we have a vaccine that is widely available societies will not naturally develop their own herd immunity' Nolan said. 'These new findings suggest that persons might get re-infect…
138;2020-07-16 12:00:00;122;"Can you get infected with COVID-19 twice? Experts say possibility is ''certainly real''";"John Bacon";"USA Today Online";"";"";"'Individual or herd immunity derived from recovering from COVID-19 would be a very useful factor in the fight against the disease' Omenka said. 'However it would not be helpful to bank on this possibility without any clear generalizable suppo…
476;2020-07-17 12:00:00;121;"Experts weigh possible COVID-19 reinfections";"John Bacon";"USA Today Online";"";"";"'My clinical interpretation from these new studies is that until we have a vaccine that is widely available societies will not naturally develop their own herd immunity' Nolan said. 'These new findings suggest that persons might get reinfected.' ";"Melissa Nolan";"University of South …
129;2020-07-17 12:00:00;121;"Experts weigh possible COVID-19 reinfections";"John Bacon";"USA Today Online";"";"";"'Individual or herd immunity derived from recovering from COVID-19 would be a very useful factor in the fight against the disease' Omenka said. 'However it would not be helpful to bank on this possibility without any clear generalizable supporting evidence.'";"Ogbonnaya Omenka";"Butle…
474;2020-07-21 12:00:00;120;"Sweden hoped herd immunity would curb COVID-19. Don''t do what we did. It''s not working.";"Various";"USA Today Online";"";"";"Sweden has often been considered a leader when it comes to global humanitarian issues regarded as a beacon of light in areas such as accepting refugees and working against global warming. In the COVID-19 pandemic Sweden has also created intere…
475;2020-07-21 12:00:00;120;"Sweden hoped herd immunity would curb COVID-19. Don''t do what we did. It''s not working.";"Various";"USA Today Online";"";"";"Sweden has often been considered a leader when it comes to global humanitarian issues regarded as a beacon of light in areas such as accepting refugees and working against global warming. In the COVID-19 pandemic Sweden has also created intere…
472;2020-07-21 12:00:00;120;"Sweden hoped herd immunity would curb COVID-19. Don''t do what we did. It''s not working.";"Various";"USA Today Online";"";"";"World Health Organization have condemned herd immunity as a strategy. 'It can lead to a very brutal arithmetic that does not putpeople and life and suffering at the center of that equation Dr. Mike Ryan executive director of WHO's Health Emer…
473;2020-07-21 12:00:00;120;"Sweden hoped herd immunity would curb COVID-19. Don''t do what we did. It''s not working.";"Various";"USA Today Online";"";"";"World Health Organization have condemned herd immunity as a strategy. 'It can lead to a very brutal arithmetic that does not putpeople and life and suffering at the center of that equation Dr. Mike Ryan executive director of WHO's Health Emer…
470;2020-08-08 12:00:00;119;"Fact-check: Herd immunity has not been reached";"Ciara O''Rourke";"Austin American-Statesman";"";"";"But Jennifer Nuzzo an epidemiologist at Johns Hopkins said it cannot in any way be used to assess whether or not weve achieved herd immunity. The Facebook post she said is a completely inappropriate interpretation of what its showing.Rather she said test positivity i…
471;2020-08-08 12:00:00;119;"Fact-check: Herd immunity has not been reached";"Ciara O''Rourke";"Austin American-Statesman";"";"";"We contacted several other specialists for help parsing the claims in the Facebook post. We even asked a biostatistician as the post suggested. This post is not accurate said Natalie Dean a biostatistics professor at the University of Florida.Because test positivity i…
468;2020-08-09 12:00:00;118;"A vaccine or a spike in deaths: How America can build herd immunity";"Harry Stevens";"The Washington Post";"";"";"Laura Ingraham tweeted that pursuing herd immunity was the 'only practical way forward.'";"Laura Ingraham";"Fox News";"Natural herd immunity is an appropriate or efficacious COVID-19 control strategy/natural herd immunity working or being achieved";1;"Jour…
469;2020-08-09 12:00:00;118;"A vaccine or a spike in deaths: How America can build herd immunity";"Harry Stevens";"The Washington Post";"";"";"'There's just way too little seroprevalence in all of these states to come anywhere close to achieving herd immunity' said Marcus Russi a Yale epidemiologist who helped build the model.";"Marcus Russi";"Yale University";"Natural herd immunity is an appropr…
692;2020-08-10 12:00:00;117;"Require vaccines for all to defeat COVID";"Michael Lederman Maxwell Mehlman Stuart Youngner";"USA Today Online";"";"";"Nor is there an alternative to vaccine-induced herd immunity in a pandemic. Relying on enough people becoming infected and then immune is dangerous as exemplified by the Swedish experience where the COVID-19 mortality rate exceeds that of its more cau…
693;2020-08-10 12:00:00;117;"Require vaccines for all to defeat COVID";"Michael Lederman Maxwell Mehlman Stuart Youngner";"USA Today Online";"";"";"Nor is there an alternative to vaccine-induced herd immunity in a pandemic. Relying on enough people becoming infected and then immune is dangerous as exemplified by the Swedish experience where the COVID-19 mortality rate exceeds that of its more cau…
694;2020-08-10 12:00:00;117;"Require vaccines for all to defeat COVID";"Michael Lederman Maxwell Mehlman Stuart Youngner";"USA Today Online";"";"";"Nor is there an alternative to vaccine-induced herd immunity in a pandemic. Relying on enough people becoming infected and then immune is dangerous as exemplified by the Swedish experience where the COVID-19 mortality rate exceeds that of its more cau…
695;2020-08-10 12:00:00;117;"Require vaccines for all to defeat COVID";"Michael Lederman Maxwell Mehlman Stuart Youngner";"USA Today Online";"";"";"Nor is there an alternative to vaccine-induced herd immunity in a pandemic. Relying on enough people becoming infected and then immune is dangerous as exemplified by the Swedish experience where the COVID-19 mortality rate exceeds that of its more cau…
696;2020-08-10 12:00:00;117;"Require vaccines for all to defeat COVID";"Michael Lederman Maxwell Mehlman Stuart Youngner";"USA Today Online";"";"";"Nor is there an alternative to vaccine-induced herd immunity in a pandemic. Relying on enough people becoming infected and then immune is dangerous as exemplified by the Swedish experience where the COVID-19 mortality rate exceeds that of its more cau…
697;2020-08-10 12:00:00;117;"Require vaccines for all to defeat COVID";"Michael Lederman Maxwell Mehlman Stuart Youngner";"USA Today Online";"";"";"Nor is there an alternative to vaccine-induced herd immunity in a pandemic. Relying on enough people becoming infected and then immune is dangerous as exemplified by the Swedish experience where the COVID-19 mortality rate exceeds that of its more cau…
456;2020-08-15 12:00:00;116;"OUTBREAK Fauci: ''''Herd immunity'''' equals mass death";"Yaron Steinbuch";"New York Post";"";"";"'If everyone contracted it even with the relatively high percentage of people without symptoms . . . a lot of people are going to die' the nation's top infectious-diseases expert said during a live Instagram session Thursday with actor Matthew McConaughey.'You look at the…
467;2020-08-15 12:00:00;116;"OUTBREAK Fauci: ''''Herd immunity'''' equals mass death";"Yaron Steinbuch";"New York Post";"";"";"'If everyone contracted it even with the relatively high percentage of people without symptoms . . . a lot of people are going to die' the nation's top infectious-diseases expert said during a live Instagram session Thursday with actor Matthew McConaughey.'You look at the…
676;2020-08-15 12:00:00;116;"OUTBREAK Fauci: ''''Herd immunity'''' equals mass death";"Yaron Steinbuch";"New York Post";"";"";"'If everyone contracted it even with the relatively high percentage of people without symptoms . . . a lot of people are going to die' the nation's top infectious-diseases expert said during a live Instagram session Thursday with actor Matthew McConaughey.'You look at the…
458;2020-08-17 12:00:00;114;"What if Herd Immunity Is Closer Than Scientists Thought?";"Apoorva Mandavilli Sheryl Gay Stolberg";"NYTimes.com Feed";"";"";"But in parts of New York London and Mumbai for example it is not inconceivable that there is already substantial immunity to the coronavirus scientists said. Im quite prepared to believe that there are pockets in New York City and London whic…
459;2020-08-17 12:00:00;114;"What if Herd Immunity Is Closer Than Scientists Thought?";"Apoorva Mandavilli Sheryl Gay Stolberg";"NYTimes.com Feed";"";"";"That doesnt happen in real life said Dr. Saad Omer director of the Yale Institute for Global Health. Herd immunity could vary from group to group and subpopulation to subpopulation and even by postal codes he said.";"Saad Omer";"Yale Univer…
460;2020-08-17 12:00:00;114;"What if Herd Immunity Is Closer Than Scientists Thought?";"Apoorva Mandavilli Sheryl Gay Stolberg";"NYTimes.com Feed";"";"";"That could be the explanation for why you dont see a resurgence in places like New York she said.";"Sunetra Gupta";"Oxford University";"Natural herd immunity is an appropriate or efficacious COVID-19 control strategy/natural herd immunity wo…
461;2020-08-17 12:00:00;114;"What if Herd Immunity Is Closer Than Scientists Thought?";"Apoorva Mandavilli Sheryl Gay Stolberg";"NYTimes.com Feed";"";"";"But where is the evidence that its protective? asked Natalie Dean a biostatistician at the University of Florida. These cities have not returned to pre-pandemic levels of activity other experts noted.";"Natalie Dean";"University of Florida";…
462;2020-08-17 12:00:00;114;"What if Herd Immunity Is Closer Than Scientists Thought?";"Apoorva Mandavilli Sheryl Gay Stolberg";"NYTimes.com Feed";"";"";"We are still nowhere near back to normal in our daily behavior said Virginia Pitzer a mathematical epidemiologist at the Yale School of Public Health. To think that we can just stop doing all that and go back to normal and not see a rise in …
463;2020-08-17 12:00:00;114;"What if Herd Immunity Is Closer Than Scientists Thought?";"Apoorva Mandavilli Sheryl Gay Stolberg";"NYTimes.com Feed";"";"";"At least in countries we applied it to we could never get any signal that herd immunity thresholds are higher Dr. Gomes said. I think its good to have this horizonthat it may be just a few more months of pandemic.";"Gabriela Gomes";"Univers…
464;2020-08-17 12:00:00;114;"What if Herd Immunity Is Closer Than Scientists Thought?";"Apoorva Mandavilli Sheryl Gay Stolberg";"NYTimes.com Feed";"";"";"I think wed be playing with fire if we pretended were done with this Dr. Shaman said.";"Jeffrey Shaman";"Columbia University";"Natural herd immunity is an appropriate or efficacious COVID-19 control strategy/natural herd immunity working or …
465;2020-08-17 12:00:00;115;"Dr. Fauci: Weve been through a Depression weve been through a World War. We pulled together through 9/11 The infectious-diseasee exper...herd immunity instead of maintaining safety procedures and waiting for a vaccine in...";"Quentin Fottrell";"MarketWatch";"";"";"Fauci also said that aiming for 100% herd immunity which the U.K. briefly contemplated and Sweden …
466;2020-08-17 12:00:00;115;"Dr. Fauci: Weve been through a Depression weve been through a World War. We pulled together through 9/11 The infectious-diseasee exper...herd immunity instead of maintaining safety procedures and waiting for a vaccine in...";"Quentin Fottrell";"MarketWatch";"";"";"Fauci also said that aiming for 100% herd immunity which the U.K. briefly contemplated and Sweden …
379;2020-08-18 12:00:00;113;"Herd Immunity Is Hard to Decipher";"Apoorva Mandavilli Sheryl Gay Stolberg";"The New York Times";"";"";"''I'm quite prepared to believe that there are pockets in New York City and London which have substantial immunity'' said Bill Hanage an epidemiologist at theHarvard T.H. Chan School of Public Health. ''What happens this winter will reflect that.''''The question of …
380;2020-08-18 12:00:00;113;"Herd Immunity Is Hard to Decipher";"Apoorva Mandavilli Sheryl Gay Stolberg";"The New York Times";"";"";"''That doesn't happen in real life'' said Dr. Saad Omer director of the Yale Institute for Global Health. ''Herd immunity could vary from group to group and subpopulation to subpopulation'' and even by postal codes he said.";"Saad Omer";"Yale University";"Natural he…
381;2020-08-18 12:00:00;113;"Herd Immunity Is Hard to Decipher";"Apoorva Mandavilli Sheryl Gay Stolberg";"The New York Times";"";"";"''That could be the explanation for why you don't see a resurgence in places like New York'' she said.";"Sunetra Gupta";"Oxford University";"Natural herd immunity is an appropriate or efficacious COVID-19 control strategy/natural herd immunity working or being achie…
382;2020-08-18 12:00:00;113;"Herd Immunity Is Hard to Decipher";"Apoorva Mandavilli Sheryl Gay Stolberg";"The New York Times";"";"";"But ''where is the evidence that it's protective?'' asked Natalie Dean a biostatistician at the University of Florida. These cities have not returned to pre-pandemic levels of activity other experts noted.''We are still nowhere near back to normal in our daily behav…
383;2020-08-18 12:00:00;113;"Herd Immunity Is Hard to Decipher";"Apoorva Mandavilli Sheryl Gay Stolberg";"The New York Times";"";"";"''At least in countries we applied it to we could never get any signal that herd immunity thresholds are higher'' Dr. Gomes said. ''I think it's good to have this horizon that it may be just a few more months of pandemic.''";"Gabriela Gomes";"University of Strathcly…
457;2020-08-18 12:00:00;113;"Herd Immunity Is Hard to Decipher";"Apoorva Mandavilli Sheryl Gay Stolberg";"The New York Times";"";"";"'I think we'd be playing with fire if we pretended we're done with this'' Dr. Shaman said.";"Jeffrey Shaman";"Columbia University";"Natural herd immunity is an appropriate or efficacious COVID-19 control strategy/natural herd immunity working or being achieved";0;"A…
455;2020-08-19 12:00:00;109;"Don''''''''t count on COVID herd immunity just yet";"Pranam Dey Elizabeth Bradley Howard Forman";"USA Today Online";"";"";"The Trump administration's Covid response seems increasingly to reflect a policy preference among some conservatives: Protect the elderly and let others try to get on with their lives. This thinking assumes that herd immunity will slow the pandemi…
674;2020-08-19 12:00:00;109;"Don''''''''t count on COVID herd immunity just yet";"Pranam Dey Elizabeth Bradley Howard Forman";"USA Today Online";"";"";"The Trump administration's Covid response seems increasingly to reflect a policy preference among some conservatives: Protect the elderly and let others try to get on with their lives. This thinking assumes that herd immunity will slow the pandemi…
675;2020-08-19 12:00:00;109;"Don''''''''t count on COVID herd immunity just yet";"Pranam Dey Elizabeth Bradley Howard Forman";"USA Today Online";"";"";"The Trump administration's Covid response seems increasingly to reflect a policy preference among some conservatives: Protect the elderly and let others try to get on with their lives. This thinking assumes that herd immunity will slow the pandemi…
378;2020-08-19 12:00:00;112;"Don''t count on COVID herd immunity just yet";"";"";"";"";"The best way to achieve herd immunity without massive loss of life is with a vaccine that is both highly effective and taken by the vast majority of individuals so that all regions have at least 60%-70% of population with true immunity. This won't be easy. While we have multiple vaccine candidates in late-stag…
376;2020-08-22 12:00:00;111;"Have you herd? New York might have immunitybut please dont count on it the mayor pleads Residents in lower-income neighborhoods...";"Ellis Henican";"MarketWatch";"";"";"Something has gotten around out there the mayor said sort of folk wisdom in some communities. But I want to note that we dont have proof of it and we should just work off of an abundance of cau…
377;2020-08-22 12:00:00;111;"Have you herd? New York might have immunitybut please dont count on it the mayor pleads Residents in lower-income neighborhoods...";"Ellis Henican";"MarketWatch";"";"";"A large swath of the population has been exposed she said. Some have become immune and therefore exhibit antibodies...And some were resistant to start with.However they got their protection th…
671;2020-08-31 12:00:00;108;"Sweden Shouldn''''t Be America''''s Pandemic Model";"Scott Gottlieb";"The Wall Street Journal Online";"";"";" The Trump administration's Covid response seems increasingly to reflect a policy preference among some conservatives: Protect the elderly and let others try to get on with their lives. This thinking assumes that herd immunity will slow the pandemic if more you…
672;2020-08-31 12:00:00;108;"Sweden Shouldn''''t Be America''''s Pandemic Model";"Scott Gottlieb";"The Wall Street Journal Online";"";"";" The Trump administration's Covid response seems increasingly to reflect a policy preference among some conservatives: Protect the elderly and let others try to get on with their lives. This thinking assumes that herd immunity will slow the pandemic if more you…
673;2020-08-31 12:00:00;108;"Sweden Shouldn''''t Be America''''s Pandemic Model";"Scott Gottlieb";"The Wall Street Journal Online";"";"";" The Trump administration's Covid response seems increasingly to reflect a policy preference among some conservatives: Protect the elderly and let others try to get on with their lives. This thinking assumes that herd immunity will slow the pandemic if more you…
362;2020-09-01 12:00:00;105;"Trump medical adviser pushes ''herd immunity''";"Yasmeeen Abutaleb Josh Dawsey";"The Washington Post";"";"";"'The administration faces some pretty serious hurdles in making this argument. One is a lot of people will die even if you can protect people in nursing homes' said Paul Romer a professor at New York University who won the Nobel Prize in economics in 2018. 'Onc…
363;2020-09-01 12:00:00;105;"Trump medical adviser pushes ''herd immunity''";"Yasmeeen Abutaleb Josh Dawsey";"The Washington Post";"";"";"'The administration faces some pretty serious hurdles in making this argument. One is a lot of people will die even if you can protect people in nursing homes' said Paul Romer a professor at New York University who won the Nobel Prize in economics in 2018. 'Onc…
364;2020-09-01 12:00:00;105;"Trump medical adviser pushes ''herd immunity''";"Yasmeeen Abutaleb Josh Dawsey";"The Washington Post";"";"";"'The administration faces some pretty serious hurdles in making this argument. One is a lot of people will die even if you can protect people in nursing homes' said Paul Romer a professor at New York University who won the Nobel Prize in economics in 2018. 'Onc…
365;2020-09-01 12:00:00;105;"Trump medical adviser pushes ''herd immunity''";"Yasmeeen Abutaleb Josh Dawsey";"The Washington Post";"";"";"'There is no policy of the President or this administration of achieving herd immunity. There never has been any such policy recommended to the President or to anyone else from me.'";"Scott Atlas";"Donald Trump Administration";"Natural herd immunity is an appro…
366;2020-09-01 12:00:00;105;"Trump medical adviser pushes ''herd immunity''";"Yasmeeen Abutaleb Josh Dawsey";"The Washington Post";"";"";"'When younger healthier people get the disease they don't have a problem with the disease. I'm not sure why that's so difficult for everyone to acknowledge' Atlas said in an interview with Fox News's Brian Kilmeade in July. 'These people getting the infection i…
367;2020-09-01 12:00:00;105;"Trump medical adviser pushes ''herd immunity''";"Yasmeeen Abutaleb Josh Dawsey";"The Washington Post";"";"";"'When younger healthier people get the disease they don't have a problem with the disease. I'm not sure why that's so difficult for everyone to acknowledge' Atlas said in an interview with Fox News's Brian Kilmeade in July. 'These people getting the infection i…
368;2020-09-01 12:00:00;105;"Trump medical adviser pushes ''herd immunity''";"Yasmeeen Abutaleb Josh Dawsey";"The Washington Post";"";"";"'When younger healthier people get the disease they don't have a problem with the disease. I'm not sure why that's so difficult for everyone to acknowledge' Atlas said in an interview with Fox News's Brian Kilmeade in July. 'These people getting the infection i…
369;2020-09-01 12:00:00;106;"What is herd immunity and why are Trump officials pursuing an idea WHO calls ''dangerous''?";"Willian Wan";"Washington Post.com";"";"";"At a news briefing last week World Health Organization officials called pursuing such a herd immunity strategy 'very dangerous.'";"";"World Health Organization";"Natural herd immunity is an appropriate or efficacious COVID-19 control …
370;2020-09-01 12:00:00;106;"What is herd immunity and why are Trump officials pursuing an idea WHO calls ''dangerous''?";"Willian Wan";"Washington Post.com";"";"";"'If we think about herd immunity in a natural sense of just letting a virus run it's very dangerous' said Maria Van Kerkhove the WHO's technical lead on the covid- 19 pandemic. 'A lot of people would die.'";"Maria Van Kerkhove";"World…
448;2020-09-01 12:00:00;106;"What is herd immunity and why are Trump officials pursuing an idea WHO calls ''dangerous''?";"Willian Wan";"Washington Post.com";"";"";"'If we think about herd immunity in a natural sense of just letting a virus run it's very dangerous' said Maria Van Kerkhove the WHO's technical lead on the covid- 19 pandemic. 'A lot of people would die.'";"Maria Van Kerkhove";"World…
371;2020-09-01 12:00:00;106;"What is herd immunity and why are Trump officials pursuing an idea WHO calls ''dangerous''?";"Willian Wan";"Washington Post.com";"";"";"Soumya Swaminathan WHO's chief scientist said focusing on controlling transmission through public health measures while scientists develop vaccines should be the primary strategy. She pointed out that 'there really hasn't been any inf…
372;2020-09-01 12:00:00;106;"What is herd immunity and why are Trump officials pursuing an idea WHO calls ''dangerous''?";"Willian Wan";"Washington Post.com";"";"";"ut the idea of 'herd immunity' continues to get attention in some quarters: Conservative television host Laura Ingraham has tweeted that pursuing herd immunity was the 'only practical way forward.'";"Laura Ingraham";"Fox News";"Natura…
373;2020-09-01 12:00:00;106;"What is herd immunity and why are Trump officials pursuing an idea WHO calls ''dangerous''?";"Willian Wan";"Washington Post.com";"";"";"'We'd all like to know how far we are from the end of this' Lipsitch said. 'But no matter what the exact threshold it's largely an academic question because we're nowhere near herd immunity.'";"Marc Lipsitch";"Harvard University";"Nat…
449;2020-09-01 12:00:00;106;"What is herd immunity and why are Trump officials pursuing an idea WHO calls ''dangerous''?";"Willian Wan";"Washington Post.com";"";"";"'No wishful thinking is going to make this go away' said Michael Osterholm director of University of Minnesota's Center for Infectious Disease Research and Policy.'We can't wait for herd immunity. We can't even wait for a vaccine. We …
374;2020-09-01 12:00:00;107;"A look at herd immunity a pursuit that WHO officials call ''very dangerous''";"Willian Wan";"The Washington Post";"";"";"'If we think about herd immunity in a natural sense of just letting a virus run it's very dangerous' said Maria Van Kerkhove the WHO's technical lead on the covid- 19 pandemic. 'A lot of people would die.'";"Maria Van Kerkhove";"World Health Organiz…
451;2020-09-01 12:00:00;107;"A look at herd immunity a pursuit that WHO officials call ''very dangerous''";"Willian Wan";"The Washington Post";"";"";"'If we think about herd immunity in a natural sense of just letting a virus run it's very dangerous' said Maria Van Kerkhove the WHO's technical lead on the covid- 19 pandemic. 'A lot of people would die.'";"Maria Van Kerkhove";"World Health Organiz…
375;2020-09-01 12:00:00;107;"A look at herd immunity a pursuit that WHO officials call ''very dangerous''";"Willian Wan";"The Washington Post";"";"";"Soumya Swaminathan WHO's chief scientist said focusing on controlling transmission through public health measures while scientists develop vaccines should be the primary strategy. She pointed out that 'there really hasn't been any infectious disease…
452;2020-09-01 12:00:00;107;"A look at herd immunity a pursuit that WHO officials call ''very dangerous''";"Willian Wan";"The Washington Post";"";"";"Laura Ingraham has tweeted that pursuing herd immunity is the 'only practical way forward.'";"Laura Ingraham";"Fox News";"Natural herd immunity is an appropriate or efficacious COVID-19 control strategy/natural herd immunity working or being achieve…
453;2020-09-01 12:00:00;107;"A look at herd immunity a pursuit that WHO officials call ''very dangerous''";"Willian Wan";"The Washington Post";"";"";"Harvard epidemiologist Marc Lipsitch points out that even when a community or a nation gets to herd immunity it will still have cases. 'It doesn't mean cases stop' he said. 'It just means they start to slow down.'";"Marc Lipsitch";"Harvard Universit…
454;2020-09-01 12:00:00;107;"A look at herd immunity a pursuit that WHO officials call ''very dangerous''";"Willian Wan";"The Washington Post";"";"";"'No wishful thinking is going to make this go away' said Michael Osterholm director of University of Minnesota's Center for Infectious Disease Research and Policy.'We can't wait for herd immunity. We can't even wait for a vaccine. We need to be doin…
354;2020-09-02 12:00:00;102;"Herd Immunity Is Not a Strategy";"James Hamblin";"The Atlantic";"";"";"Once you get to a certain numberwe use the word herdonce you get to a certain number its going to go away.";"Donald Trump";"Donald Trump Administration";"Natural herd immunity is an appropriate or efficacious COVID-19 control strategy/natural herd immunity working or being achieved";1;"Political…
669;2020-09-02 12:00:00;102;"Herd Immunity Is Not a Strategy";"James Hamblin";"The Atlantic";"";"";"ames Hamblin: What do you make of news about a herd-immunity strategy reportedly being discussed in the White House?Howard Forman: This is one of these topics that very few people understand. [People] use the term herd immunity flippantly. Some talk about it as a policy prescription without knowi…
670;2020-09-02 12:00:00;102;"Herd Immunity Is Not a Strategy";"James Hamblin";"The Atlantic";"";"";"ames Hamblin: What do you make of news about a herd-immunity strategy reportedly being discussed in the White House?Howard Forman: This is one of these topics that very few people understand. [People] use the term herd immunity flippantly. Some talk about it as a policy prescription without knowi…
355;2020-09-02 12:00:00;103;"New Trump pandemic adviser pushes controversial ''herd immunity'' strategy worrying public health officials";"Yasmeeen Abutaleb Josh Dawsey";"Washington Post.com";"";"";"'The administration faces some pretty serious hurdles in making this argument. One is a lot of people will die even if you can protect people in nursing homes' said Paul Romer a professor at New York …
356;2020-09-02 12:00:00;103;"New Trump pandemic adviser pushes controversial ''herd immunity'' strategy worrying public health officials";"Yasmeeen Abutaleb Josh Dawsey";"Washington Post.com";"";"";"'The administration faces some pretty serious hurdles in making this argument. One is a lot of people will die even if you can protect people in nursing homes' said Paul Romer a professor at New York …
445;2020-09-02 12:00:00;103;"New Trump pandemic adviser pushes controversial ''herd immunity'' strategy worrying public health officials";"Yasmeeen Abutaleb Josh Dawsey";"Washington Post.com";"";"";"'The administration faces some pretty serious hurdles in making this argument. One is a lot of people will die even if you can protect people in nursing homes' said Paul Romer a professor at New York …
357;2020-09-02 12:00:00;103;"New Trump pandemic adviser pushes controversial ''herd immunity'' strategy worrying public health officials";"Yasmeeen Abutaleb Josh Dawsey";"Washington Post.com";"";"";"There is no policy of the President or this administration of achieving herd immunity. There never has been any such policy recommended to the President or to anyone else from me.'";"Scott Atlas";"Don…
358;2020-09-02 12:00:00;103;"New Trump pandemic adviser pushes controversial ''herd immunity'' strategy worrying public health officials";"Yasmeeen Abutaleb Josh Dawsey";"Washington Post.com";"";"";"'When younger healthier people get the disease they don't have a problem with the disease. I'm not sure why that's so difficult for everyone to acknowledge' Atlas said in an interview with Fox News's …
359;2020-09-02 12:00:00;103;"New Trump pandemic adviser pushes controversial ''herd immunity'' strategy worrying public health officials";"Yasmeeen Abutaleb Josh Dawsey";"Washington Post.com";"";"";"'When younger healthier people get the disease they don't have a problem with the disease. I'm not sure why that's so difficult for everyone to acknowledge' Atlas said in an interview with Fox News's …
446;2020-09-02 12:00:00;103;"New Trump pandemic adviser pushes controversial ''herd immunity'' strategy worrying public health officials";"Yasmeeen Abutaleb Josh Dawsey";"Washington Post.com";"";"";"'When younger healthier people get the disease they don't have a problem with the disease. I'm not sure why that's so difficult for everyone to acknowledge' Atlas said in an interview with Fox News's …
360;2020-09-02 12:00:00;104;"The ''herd immunity'' mirage";"Unspecified";"The Washington Post";"";"";"'When younger healthier people get the disease they don't have a problem with the disease' he said in July. 'These people getting the infection is really not a problem and in fact as we said months ago when you isolate everyone including all the healthy people you're prolonging the problem becaus…
361;2020-09-02 12:00:00;104;"The ''herd immunity'' mirage";"Unspecified";"The Washington Post";"";"";"'When younger healthier people get the disease they don't have a problem with the disease' he said in July. 'These people getting the infection is really not a problem and in fact as we said months ago when you isolate everyone including all the healthy people you're prolonging the problem becaus…
447;2020-09-02 12:00:00;104;"The ''herd immunity'' mirage";"Unspecified";"The Washington Post";"";"";"'When younger healthier people get the disease they don't have a problem with the disease' he said in July. 'These people getting the infection is really not a problem and in fact as we said months ago when you isolate everyone including all the healthy people you're prolonging the problem becaus…
348;2020-09-04 12:00:00;100;"Trump''s Covid Adviser Gets a Washington Welcome Scott W. Atlas makes the case for reopening and says it''s a ''preposterous lie'' thatt h...herd immunity.''";"Tunku Varadarajan";"The Wall Street Journal Online";"";"";"'They've published an overt lie' he says. 'I have never said that to the president. I have never said it to the vice president. It's not an exaggeratio…
349;2020-09-04 12:00:00;101;"Reject flawed herd immunity strategy // Letting COVID run its course is a cruel plan that rests on unproven assumptions.";"Unspecified";"Star-Tribune";"";"";"A better descriptor would be do nothing and let the virus kill off the weak plan.Eventually COVID-19 would stop spreading because there would be enough survivors of the infection (the herd) and they presumabl…
350;2020-09-04 12:00:00;101;"Reject flawed herd immunity strategy // Letting COVID run its course is a cruel plan that rests on unproven assumptions.";"Unspecified";"Star-Tribune";"";"";"A better descriptor would be do nothing and let the virus kill off the weak plan.Eventually COVID-19 would stop spreading because there would be enough survivors of the infection (the herd) and they presumabl…
443;2020-09-04 12:00:00;101;"Reject flawed herd immunity strategy // Letting COVID run its course is a cruel plan that rests on unproven assumptions.";"Unspecified";"Star-Tribune";"";"";"A better descriptor would be do nothing and let the virus kill off the weak plan.Eventually COVID-19 would stop spreading because there would be enough survivors of the infection (the herd) and they presumabl…
444;2020-09-04 12:00:00;101;"Reject flawed herd immunity strategy // Letting COVID run its course is a cruel plan that rests on unproven assumptions.";"Unspecified";"Star-Tribune";"";"";"Scott Atlas forcefully pushed back on reports that he is advocating policies rooted in this approach. The neuroradiologist said this is an overt lie during a Tuesday CNN interview.";"Scott Atlas";"Donald Trum…
351;2020-09-04 12:00:00;101;"Reject flawed herd immunity strategy // Letting COVID run its course is a cruel plan that rests on unproven assumptions.";"Unspecified";"Star-Tribune";"";"";"The Infectious Diseases Society of America (IDSA) which represents over 12000 physicians and scientists told an editorial writer this week that IDSA is notsupportive of the herd immunity approach to addressing…
352;2020-09-04 12:00:00;101;"Reject flawed herd immunity strategy // Letting COVID run its course is a cruel plan that rests on unproven assumptions.";"Unspecified";"Star-Tribune";"";"";"The University of Minnesotas Dr. Tim Schacker called naturally acquired herd immunity a terrible strategy noting the potentially huge cost to human life for anapproach that may or may not work.";"Tim Schack…
353;2020-09-04 12:00:00;101;"Reject flawed herd immunity strategy // Letting COVID run its course is a cruel plan that rests on unproven assumptions.";"Unspecified";"Star-Tribune";"";"";"The University of Minnesotas Dr. Tim Schacker called naturally acquired herd immunity a terrible strategy noting the potentially huge cost to human life for anapproach that may or may not work.";"Tim Schack…
342;2020-09-05 12:00:00;99;"REJECT ''HERD IMMUNITY'' STRATEGY LETTING VIRUS RUN WILD HAS UNACCEPTABLE COSTS";"Unspecified";"Pittsburgh Post-Gazette";"";"";"Its benign name - naturally acquired 'herd immunity' - belies the cruelty at the heart of this approach. A better descriptor would be 'do nothing and let the virus kill off the weak' plan.Eventually COVID-19 would stop spreading because there …
343;2020-09-05 12:00:00;99;"REJECT ''HERD IMMUNITY'' STRATEGY LETTING VIRUS RUN WILD HAS UNACCEPTABLE COSTS";"Unspecified";"Pittsburgh Post-Gazette";"";"";"Its benign name - naturally acquired 'herd immunity' - belies the cruelty at the heart of this approach. A better descriptor would be 'do nothing and let the virus kill off the weak' plan.Eventually COVID-19 would stop spreading because there …
344;2020-09-05 12:00:00;99;"REJECT ''HERD IMMUNITY'' STRATEGY LETTING VIRUS RUN WILD HAS UNACCEPTABLE COSTS";"Unspecified";"Pittsburgh Post-Gazette";"";"";"Its benign name - naturally acquired 'herd immunity' - belies the cruelty at the heart of this approach. A better descriptor would be 'do nothing and let the virus kill off the weak' plan.Eventually COVID-19 would stop spreading because there …
442;2020-09-05 12:00:00;99;"REJECT ''HERD IMMUNITY'' STRATEGY LETTING VIRUS RUN WILD HAS UNACCEPTABLE COSTS";"Unspecified";"Pittsburgh Post-Gazette";"";"";"his week the new White House medical adviser Dr. Scott Atlas forcefully pushed back on reports that he is advocating policies rooted in this approach. The neuroradiologist said this is 'an overt lie' during a Tuesday CNN interview.";"Scott Atl…
345;2020-09-05 12:00:00;99;"REJECT ''HERD IMMUNITY'' STRATEGY LETTING VIRUS RUN WILD HAS UNACCEPTABLE COSTS";"Unspecified";"Pittsburgh Post-Gazette";"";"";"The Infectious Diseases Society of America or IDSA which represents over 12000 physicians and scientists told an editorial writer this week that 'IDSA is notsupportive of the herd immunity approach to addressing this pandemic.'";"Infectious Di…
346;2020-09-05 12:00:00;99;"REJECT ''HERD IMMUNITY'' STRATEGY LETTING VIRUS RUN WILD HAS UNACCEPTABLE COSTS";"Unspecified";"Pittsburgh Post-Gazette";"";"";"The University of Minnesota's Dr. Tim Schacker called naturally acquired herd immunity a 'terrible strategy' noting the potentially 'huge cost' to human life for anapproach that 'may or may not work.'";"Tim Schacker";"University of Minnesota";…
347;2020-09-05 12:00:00;99;"REJECT ''HERD IMMUNITY'' STRATEGY LETTING VIRUS RUN WILD HAS UNACCEPTABLE COSTS";"Unspecified";"Pittsburgh Post-Gazette";"";"";"The University of Minnesota's Dr. Tim Schacker called naturally acquired herd immunity a 'terrible strategy' noting the potentially 'huge cost' to human life for anapproach that 'may or may not work.'";"Tim Schacker";"University of Minnesota";…
328;2020-09-07 12:00:00;98;"Herd immunity is no response to COVID President Trump''s new coronavirus adviser is spreading irresponsible ideas.";"Unspecified";"Portland Press Herald";"";"";"Atlas has asserted that young people have little or no risk. 'When younger healthier people get the disease they don't have a problem with the disease' he said in July. 'These people getting the infection is re…
340;2020-09-07 12:00:00;98;"Herd immunity is no response to COVID President Trump''s new coronavirus adviser is spreading irresponsible ideas.";"Unspecified";"Portland Press Herald";"";"";"Atlas has asserted that young people have little or no risk. 'When younger healthier people get the disease they don't have a problem with the disease' he said in July. 'These people getting the infection is re…
341;2020-09-07 12:00:00;98;"Herd immunity is no response to COVID President Trump''s new coronavirus adviser is spreading irresponsible ideas.";"Unspecified";"Portland Press Herald";"";"";"Atlas has asserted that young people have little or no risk. 'When younger healthier people get the disease they don't have a problem with the disease' he said in July. 'These people getting the infection is re…
334;2020-09-16 12:00:00;96;"''Herd mentality'': Trump says US ''rounding the corner'' on coronavirus doctors and scientists disagree";"Savannah Behrmann";"USA Today Online";"";"";"'Sure over a period of time. Sure with time it goes away --' Trump responded.Stephanopoulos interjected: '--And many deaths.''And you'll develop you'll develop herd -- like a herd mentality. It's going to be -- it's goi…
327;2020-09-16 12:00:00;96;"''Herd mentality'': Trump says US ''rounding the corner'' on coronavirus doctors and scientists disagree";"Savannah Behrmann";"USA Today Online";"";"";"Dr. Anthony Fauci Director of the National Institute of Allergy and Infectious Diseases at the National Institutes of Health who is the nation's leading infectious disease expert has said the death toll would be enormou…
335;2020-09-16 12:00:00;96;"''Herd mentality'': Trump says US ''rounding the corner'' on coronavirus doctors and scientists disagree";"Savannah Behrmann";"USA Today Online";"";"";"Dr. Anthony Fauci Director of the National Institute of Allergy and Infectious Diseases at the National Institutes of Health who is the nation's leading infectious disease expert has said the death toll would be enormou…
336;2020-09-16 12:00:00;96;"''Herd mentality'': Trump says US ''rounding the corner'' on coronavirus doctors and scientists disagree";"Savannah Behrmann";"USA Today Online";"";"";"'The herd immunity so-called theory was something made up in the fanciful minds of the media. That was never something that was ever considered here at the White House' press secretary Kayleigh McEnany told reporters du…
337;2020-09-16 12:00:00;96;"''Herd mentality'': Trump says US ''rounding the corner'' on coronavirus doctors and scientists disagree";"Savannah Behrmann";"USA Today Online";"";"";"'This is the *current* PRESIDENT of the United States whose charged with keeping the American people safe. This would literally mean millions of deaths.'";"Andrew Bates";"Biden Campaign";"Natural herd immunity is an app…
338;2020-09-16 12:00:00;96;"''Herd mentality'': Trump says US ''rounding the corner'' on coronavirus doctors and scientists disagree";"Savannah Behrmann";"USA Today Online";"";"";"'This is the *current* PRESIDENT of the United States whose charged with keeping the American people safe. This would literally mean millions of deaths.'";"Andrew Bates";"Biden Campaign";"Consequences of lockdown/relate…
339;2020-09-16 12:00:00;97;"Coronavirus updates: Donald Trump denies downplaying virus Texas nears 700K cases India surpasses 5M cases 195K US deaths";"Jessica Flores";"USA Today Online";"";"";"Trump once again said the virus would 'disappear' with or without a vaccine through what he called a 'herd mentality' referencing herd immunity.";"Donald Trump";"Donald Trump Administration";"Natural herd …
330;2020-09-20 12:00:00;95;"What It Would Take for Herd Immunity to Stop the Coronavirus Pandemic Wider community protection could be closer than we think some experts say but there are challenges even wi...";"Brianna Abbot Jason Douglas";"The Wall Street Journal Online";"";"";"'If we're talking about letting the disease run its course [and] infect large numbers of people essentially what we're s…
331;2020-09-20 12:00:00;95;"What It Would Take for Herd Immunity to Stop the Coronavirus Pandemic Wider community protection could be closer than we think some experts say but there are challenges even wi...";"Brianna Abbot Jason Douglas";"The Wall Street Journal Online";"";"";"'If we're talking about letting the disease run its course [and] infect large numbers of people essentially what we're s…
332;2020-09-20 12:00:00;95;"What It Would Take for Herd Immunity to Stop the Coronavirus Pandemic Wider community protection could be closer than we think some experts say but there are challenges even wi...";"Brianna Abbot Jason Douglas";"The Wall Street Journal Online";"";"";"'But it's a dangerous thing to base your strategy on' said Dr. Omer. 'There's still enough tinder to be burned.'";"Saad …
333;2020-09-20 12:00:00;95;"What It Would Take for Herd Immunity to Stop the Coronavirus Pandemic Wider community protection could be closer than we think some experts say but there are challenges even wi...";"Brianna Abbot Jason Douglas";"The Wall Street Journal Online";"";"";"'At this point I would not bank on herd immunity in most areas on this planet' Florian Krammer a professor in vaccinolog…
326;2020-09-21 12:00:00;94;"U.S. News: Herd Immunity Remains Far Off --- Threshold is critical in virus fight but goal is difficult to pinpoint and will cost more lives";"Brianna Abbot Jason Douglas";"The Wall Street Journal Online";"";"";"'If we're talking about letting the disease run its course [and] infect large numbers of people essentially what we're saying is the public-health system has f…
329;2020-09-21 12:00:00;94;"U.S. News: Herd Immunity Remains Far Off --- Threshold is critical in virus fight but goal is difficult to pinpoint and will cost more lives";"Brianna Abbot Jason Douglas";"The Wall Street Journal Online";"";"";"'If we're talking about letting the disease run its course [and] infect large numbers of people essentially what we're saying is the public-health system has f…
318;2020-09-24 12:00:00;90;"Watch as Anthony Fauci hits back at Rand Paul over herd immunity: Youre not listening Sen. Rand Paul countered that I take Dr. Fauci to task in the viral Senate hearing video.";"Nicole Lyn Pesce";"MarketWatch";"";"";"Paul again countered that the test-positive rate may also have simply dropped because the population developed enough community immunity that they…
319;2020-09-24 12:00:00;90;"Watch as Anthony Fauci hits back at Rand Paul over herd immunity: Youre not listening Sen. Rand Paul countered that I take Dr. Fauci to task in the viral Senate hearing video.";"Nicole Lyn Pesce";"MarketWatch";"";"";"Fauci interrupted: I challenge that senator noting to the moderator that this happens with Sen. Rand all the time.You are not listening to what …
320;2020-09-24 12:00:00;91;"Attorney Takes Goats to Governor in ''Grim Reaper'' Protest Tour";"Raychel Lean";"Palm Beach Daily Business Review";"";"";"'Herd immunity is not a substitute for better testing tracing and treatment which DeSantis has not delivered on' Uhlfelder said. 'Herd immunity would result in millions of people dying and it's uniquely bad for Florida because over 20% of our popul…
321;2020-09-24 12:00:00;91;"Attorney Takes Goats to Governor in ''Grim Reaper'' Protest Tour";"Raychel Lean";"Palm Beach Daily Business Review";"";"";"'Herd immunity is not a substitute for better testing tracing and treatment which DeSantis has not delivered on' Uhlfelder said. 'Herd immunity would result in millions of people dying and it's uniquely bad for Florida because over 20% of our popul…
322;2020-09-24 12:00:00;92;"Attorney Takes Goats to Governor in ''Grim Reaper'' Protest Tour";"Raychel Lean";"Miami Daily Business Review";"";"";"'Herd immunity is not a substitute for better testing tracing and treatment which DeSantis has not delivered on' Uhlfelder said. 'Herd immunity would result in millions of people dying and it's uniquely bad for Florida because over 20% of our population…
323;2020-09-24 12:00:00;92;"Attorney Takes Goats to Governor in ''Grim Reaper'' Protest Tour";"Raychel Lean";"Miami Daily Business Review";"";"";"'Herd immunity is not a substitute for better testing tracing and treatment which DeSantis has not delivered on' Uhlfelder said. 'Herd immunity would result in millions of people dying and it's uniquely bad for Florida because over 20% of our population…
324;2020-09-24 12:00:00;93;"Attorney Takes Goats to Governor in ''Grim Reaper'' Protest Tour";"Raychel Lean";"Broward Daily Business Review";"";"";"'Herd immunity is not a substitute for better testing tracing and treatment which DeSantis has not delivered on' Uhlfelder said. 'Herd immunity would result in millions of people dying and it's uniquely bad for Florida because over 20% of our populati…
325;2020-09-24 12:00:00;93;"Attorney Takes Goats to Governor in ''Grim Reaper'' Protest Tour";"Raychel Lean";"Broward Daily Business Review";"";"";"'Herd immunity is not a substitute for better testing tracing and treatment which DeSantis has not delivered on' Uhlfelder said. 'Herd immunity would result in millions of people dying and it's uniquely bad for Florida because over 20% of our populati…
317;2020-09-25 12:00:00;89;"About 9% of Americans exposed to COVID-19 by midsummer. That''s a long way from herd immunity.";"Karen Weintraub";"USA Today Online";"";"";"'The only way we're going to get to herd immunity unless you're in a very closed community like a prison is for everybody to get vaccinated' Rutherford said.";"George Rutherford";"University of California San Francisco";"Natural he…
315;2020-09-26 12:00:00;88;"GOP social Darwinists buy into illusion of COVID herd immunity That avowed pro-lifers are advocating letting the unfit perish for the sake of the fit is nothing short of paradoxical.";"Unspecified";"Portland Press Herald";"";"";"The administration's new pandemic adviser Scott Atlas advocates somehow 'safely reopening the economy' and letting the disease spread while si…
316;2020-09-26 12:00:00;88;"GOP social Darwinists buy into illusion of COVID herd immunity That avowed pro-lifers are advocating letting the unfit perish for the sake of the fit is nothing short of paradoxical.";"Unspecified";"Portland Press Herald";"";"";"The administration's new pandemic adviser Scott Atlas advocates somehow 'safely reopening the economy' and letting the disease spread while si…
311;2020-09-27 12:00:00;87;"What herd immunity means  and why its not a good idea amid pandemic";"Bethany Ao";"The Philadelphia Inquirer";"";"";"LeVasseur: In theory it can. It depends on the pathogen. With COVID-19 there are so many things we still dont know. One thing weve seen is that when people are infected their antibody response only lasts for three to four months. Thats on track with …
312;2020-09-27 12:00:00;87;"What herd immunity means  and why its not a good idea amid pandemic";"Bethany Ao";"The Philadelphia Inquirer";"";"";"LeVasseur: In theory it can. It depends on the pathogen. With COVID-19 there are so many things we still dont know. One thing weve seen is that when people are infected their antibody response only lasts for three to four months. Thats on track with …
313;2020-09-27 12:00:00;87;"What herd immunity means  and why its not a good idea amid pandemic";"Bethany Ao";"The Philadelphia Inquirer";"";"";"Fraimow: There are several reasons why thats not a great strategy. Even though the risk of serious disease in younger individuals is lower than in older individuals or the immunocompromised there are still people in that group who get severely ill an…
314;2020-09-27 12:00:00;87;"What herd immunity means  and why its not a good idea amid pandemic";"Bethany Ao";"The Philadelphia Inquirer";"";"";"Fraimow: There are several reasons why thats not a great strategy. Even though the risk of serious disease in younger individuals is lower than in older individuals or the immunocompromised there are still people in that group who get severely ill an…
440;2020-09-27 12:00:00;87;"What herd immunity means  and why its not a good idea amid pandemic";"Bethany Ao";"The Philadelphia Inquirer";"";"";"Fraimow: There are several reasons why thats not a great strategy. Even though the risk of serious disease in younger individuals is lower than in older individuals or the immunocompromised there are still people in that group who get severely ill an…
441;2020-09-27 12:00:00;87;"What herd immunity means  and why its not a good idea amid pandemic";"Bethany Ao";"The Philadelphia Inquirer";"";"";"Fraimow: There are several reasons why thats not a great strategy. Even though the risk of serious disease in younger individuals is lower than in older individuals or the immunocompromised there are still people in that group who get severely ill an…
310;2020-09-28 12:00:00;86;"Study: US nowhere near herd immunity";"Karen Weintraub";"USA Today Online";"";"";"'The only way we're going to get to herd immunity unless you're in a very closed community like a prison is for everybody to get vaccinated' Rutherford said.";"George Rutherford";"University of California San Francisco";"Natural herd immunity is an appropriate or efficacious COVID-19 cont…
307;2020-09-29 12:00:00;83;"Coronavirus Briefing: What Happened Today";"Jonathan Wolfe Amelia Nierenberg";"NYTimes.com Feed";"";"";"If we all took off our masks and went back into hanging out in bars and piling into the offices and subways hundreds of thousands more of us would die Donald said.";"Donald McNeil Jr";"The New York Times";"Natural herd immunity is an appropriate or efficacious COVID…
439;2020-09-29 12:00:00;83;"Coronavirus Briefing: What Happened Today";"Jonathan Wolfe Amelia Nierenberg";"NYTimes.com Feed";"";"";"If we all took off our masks and went back into hanging out in bars and piling into the offices and subways hundreds of thousands more of us would die Donald said.";"Donald McNeil Jr";"The New York Times";"Consequences of lockdown/related control measures (economic …
308;2020-09-29 12:00:00;84;"The pandemic is far from over experts say despite Trump allies claims.";"Donald G McNeil Jr";"NYTimes.com Feed";"";"";"The idea that herd immunity will happen at 10 or 20 percent is just nonsense said Dr. Christopher J.L. Murray director of the University of Washingtons Institute for Health Metrics and Evaluation which produced the epidemic model frequently cited du…
309;2020-09-29 12:00:00;84;"The pandemic is far from over experts say despite Trump allies claims.";"Donald G McNeil Jr";"NYTimes.com Feed";"";"";"It appears to be behind Mr. Trumps recent remarks that the pandemic is rounding the corner  and would go away even without the vaccine .";"Donald Trump";"Donald Trump Administration";"Natural herd immunity is an appropriate or efficacious COVID-19 …
301;2020-09-30 12:00:00;82;"Claims of Herd Immunity Called ''Nonsense'' as Well as Dangerous";"Donald G McNeil Jr";"The New York Times";"";"";"'The idea that herd immunity will happen at 10 or 20 percent is just nonsense'' said Dr. Christopher J.L. Murray director of the University of Washington's Institute for Health Metrics and Evaluation which produced the epidemic model frequently cited durin…
302;2020-09-30 12:00:00;82;"Claims of Herd Immunity Called ''Nonsense'' as Well as Dangerous";"Donald G McNeil Jr";"The New York Times";"";"";" It appears to be behind Mr. Trump's recent remarks that the pandemic is ''rounding the corner'' and ''would go away even without the vaccine.''";"Donald Trump";"Donald Trump Administration";"Natural herd immunity is an appropriate or efficacious COVID-19 …
303;2020-09-30 12:00:00;82;"Claims of Herd Immunity Called ''Nonsense'' as Well as Dangerous";"Donald G McNeil Jr";"The New York Times";"";"";"''Immunity in 2020 is no closer to being just around the corner than prosperity was in 1930'' said Dr. Thomas R. Frieden a former director of the Centers for Disease Control and Prevention. ''The route to immunity without a vaccine would be through graveya…
304;2020-09-30 12:00:00;82;"Claims of Herd Immunity Called ''Nonsense'' as Well as Dangerous";"Donald G McNeil Jr";"The New York Times";"";"";"''Immunity in 2020 is no closer to being just around the corner than prosperity was in 1930'' said Dr. Thomas R. Frieden a former director of the Centers for Disease Control and Prevention. ''The route to immunity without a vaccine would be through graveya…
305;2020-09-30 12:00:00;82;"Claims of Herd Immunity Called ''Nonsense'' as Well as Dangerous";"Donald G McNeil Jr";"The New York Times";"";"";"Dr. Fauci quickly countered: ''If you believe 22 percent is herd immunity I believe you're alone in that.''";"Anthony Fauci";"National Institute of Health";"Natural herd immunity is an appropriate or efficacious COVID-19 control strategy/natural herd immun…
438;2020-09-30 12:00:00;82;"Claims of Herd Immunity Called ''Nonsense'' as Well as Dangerous";"Donald G McNeil Jr";"The New York Times";"";"";"In a later interview Dr. Fauci said that he ''knew of no scientific evidence'' that common cold-derived T-cells protect against infection with SARS-CoV-2. Furthermore he added any contention that the pandemic was dying out ''makes absolutely no sense at al…
306;2020-09-30 12:00:00;82;"Claims of Herd Immunity Called ''Nonsense'' as Well as Dangerous";"Donald G McNeil Jr";"The New York Times";"";"";"Mr. Cummins a chemical engineer who typically posts videos about diet and heart disease used numerous slides of cases and deaths to argue that the epidemic had ''largely ended'' by June in Europe and by late summer in the United States.The virus he said ha…
299;2020-10-03 12:00:00;81;"Herd immunity is possible but cost is high";"Eve Glazier Elizabeth Ko";"Daily Herald";"";"";"Researchers estimate that at least 60% to 70% of the population will have to become immune to the novel coronavirus in order to achieve herd immunity. Unfortunately we dont yet have a vaccine to achieve that. That means the only path to herd immunity at this time is for a signi…
300;2020-10-03 12:00:00;81;"Herd immunity is possible but cost is high";"Eve Glazier Elizabeth Ko";"Daily Herald";"";"";"Researchers estimate that at least 60% to 70% of the population will have to become immune to the novel coronavirus in order to achieve herd immunity. Unfortunately we dont yet have a vaccine to achieve that. That means the only path to herd immunity at this time is for a signi…
297;2020-10-05 12:00:00;80;"Doctors: Flu season to be more frightening";"Eve Glazier Elizabeth Ko";"Daily Herald";"";"";"Researchers estimate that at least 60% to 70% of the population will have to become immune to the novel coronavirus in order to achieve herd immunity. Unfortunately we dont yet have a vaccine to achieve that. That means the only path to herd immunity at this time is for a signi…
298;2020-10-05 12:00:00;80;"Doctors: Flu season to be more frightening";"Eve Glazier Elizabeth Ko";"Daily Herald";"";"";"Researchers estimate that at least 60% to 70% of the population will have to become immune to the novel coronavirus in order to achieve herd immunity. Unfortunately we dont yet have a vaccine to achieve that. That means the only path to herd immunity at this time is for a signi…
289;2020-10-11 12:00:00;79;"Proposal to hasten herd immunity to covid-19 grabs attention but appalls top scientists";"Joel Achenbach";"Washington Post.com";"";"";"'The most compassionate approach that balances the risks and benefits of reaching herd immunity is to allow those who are at minimal risk of death to live their lives normally to build up immunity to the virus through natural infection …
290;2020-10-11 12:00:00;79;"Proposal to hasten herd immunity to covid-19 grabs attention but appalls top scientists";"Joel Achenbach";"Washington Post.com";"";"";"'The most compassionate approach that balances the risks and benefits of reaching herd immunity is to allow those who are at minimal risk of death to live their lives normally to build up immunity to the virus through natural infection …
435;2020-10-11 12:00:00;79;"Proposal to hasten herd immunity to covid-19 grabs attention but appalls top scientists";"Joel Achenbach";"Washington Post.com";"";"";"'The most compassionate approach that balances the risks and benefits of reaching herd immunity is to allow those who are at minimal risk of death to live their lives normally to build up immunity to the virus through natural infection …
291;2020-10-11 12:00:00;79;"Proposal to hasten herd immunity to covid-19 grabs attention but appalls top scientists";"Joel Achenbach";"Washington Post.com";"";"";"Kulldorff said a shortening of the pandemic would also make restrictions on the elderly who must be sheltered more sustainable.'Lockdowns push the pandemic forward in time. You're just sort of delaying the cases. The longer you delay it…
292;2020-10-11 12:00:00;79;"Proposal to hasten herd immunity to covid-19 grabs attention but appalls top scientists";"Joel Achenbach";"Washington Post.com";"";"";"Kulldorff said a shortening of the pandemic would also make restrictions on the elderly who must be sheltered more sustainable.'Lockdowns push the pandemic forward in time. You're just sort of delaying the cases. The longer you delay it…
436;2020-10-11 12:00:00;79;"Proposal to hasten herd immunity to covid-19 grabs attention but appalls top scientists";"Joel Achenbach";"Washington Post.com";"";"";"Kulldorff said a shortening of the pandemic would also make restrictions on the elderly who must be sheltered more sustainable.'Lockdowns push the pandemic forward in time. You're just sort of delaying the cases. The longer you delay it…
293;2020-10-11 12:00:00;79;"Proposal to hasten herd immunity to covid-19 grabs attention but appalls top scientists";"Joel Achenbach";"Washington Post.com";"";"";"'This is a fringe component of epidemiology. This is not mainstream science. It's dangerous. It fits into the political views of certain parts of our confused political establishment' Collins said. 'I'm sure it will be an idea that some…
294;2020-10-11 12:00:00;79;"Proposal to hasten herd immunity to covid-19 grabs attention but appalls top scientists";"Joel Achenbach";"Washington Post.com";"";"";"'Really? You think that's going to happen?' asked William Hanage an epidemiologist at the Harvard T.H. Chan School of Public Health. 'Who would work in the hotel? Presumably the people you are encouraging to become infected.'Which bring…
295;2020-10-11 12:00:00;79;"Proposal to hasten herd immunity to covid-19 grabs attention but appalls top scientists";"Joel Achenbach";"Washington Post.com";"";"";"'Really? You think that's going to happen?' asked William Hanage an epidemiologist at the Harvard T.H. Chan School of Public Health. 'Who would work in the hotel? Presumably the people you are encouraging to become infected.'Which bring…
296;2020-10-11 12:00:00;79;"Proposal to hasten herd immunity to covid-19 grabs attention but appalls top scientists";"Joel Achenbach";"Washington Post.com";"";"";"Natalie Dean a biostatistician at the University of Florida echoed that noting that if viral transmission becomes more common in young people it would increase the danger to an elderly population that is already struggling with isolatio…
437;2020-10-11 12:00:00;79;"Proposal to hasten herd immunity to covid-19 grabs attention but appalls top scientists";"Joel Achenbach";"Washington Post.com";"";"";"Natalie Dean a biostatistician at the University of Florida echoed that noting that if viral transmission becomes more common in young people it would increase the danger to an elderly population that is already struggling with isolatio…
285;2020-10-13 12:00:00;77;"White House embraces a declaration from scientists that opposes lockdowns and relies on herd immunity.";"Sheryl Gay Stolberg";"NYTimes.com Feed";"";"";"Current lockdown policies are producing devastating effects on short and long-term public health the declaration states adding The most compassionate approach that balances the risks and benefits of reaching herd im…
286;2020-10-13 12:00:00;77;"White House embraces a declaration from scientists that opposes lockdowns and relies on herd immunity.";"Sheryl Gay Stolberg";"NYTimes.com Feed";"";"";"Current lockdown policies are producing devastating effects on short and long-term public health the declaration states adding The most compassionate approach that balances the risks and benefits of reaching herd im…
433;2020-10-13 12:00:00;77;"White House embraces a declaration from scientists that opposes lockdowns and relies on herd immunity.";"Sheryl Gay Stolberg";"NYTimes.com Feed";"";"";"Current lockdown policies are producing devastating effects on short and long-term public health the declaration states adding The most compassionate approach that balances the risks and benefits of reaching herd im…
287;2020-10-13 12:00:00;77;"White House embraces a declaration from scientists that opposes lockdowns and relies on herd immunity.";"Sheryl Gay Stolberg";"NYTimes.com Feed";"";"";"The idea that herd immunity will happen at 10 or 20 percent is just nonsense said Dr. Christopher J.L. Murray director of the University of Washingtons Institute for Health Metrics and Evaluation which produced the …
288;2020-10-13 12:00:00;78;"No to herd immunity WHO boss: It''''s unethical";"Nancy Dillon";"New York Daily News";"";"";"'Never in the history of public health has herd immunity been used as a strategy for responding to an outbreak let alone a pandemic. It's scientifically and ethically problematic' WHO Director-General Tedros Adhanom Ghebreyesus said.'Allowing a dangerous virus that we don't ful…
434;2020-10-13 12:00:00;78;"No to herd immunity WHO boss: It''''s unethical";"Nancy Dillon";"New York Daily News";"";"";"With more than 90% of the populations of most countries lacking any form of immunity right now attempting to reach herd immunity without a vaccine would result in 'unnecessary infections suffering and death' he said.'Herd immunity is achieved by protecting people from a virus n…
254;2020-10-14 12:00:00;73;"Herd immunity strategy endorsed by White House a ''''ridiculous'''' way to stop COVID-19 scientists say  it will just kill people";"Elizabeth Weise";"USA Today Online";"";"";"The idea that the public can infect its way out of the COVID-19 pandemic is 'a dangerous fallacy unsupported by the scientific evidence' 80 researchers said Wednesday in a letter published in the…
255;2020-10-14 12:00:00;73;"Herd immunity strategy endorsed by White House a ''''ridiculous'''' way to stop COVID-19 scientists say  it will just kill people";"Elizabeth Weise";"USA Today Online";"";"";"The most compassionate approach that balances the risks and benefits of reaching herd immunity is to allow those who are at minimal risk of death to live their lives normally to build up immunity…
256;2020-10-14 12:00:00;73;"Herd immunity strategy endorsed by White House a ''''ridiculous'''' way to stop COVID-19 scientists say  it will just kill people";"Elizabeth Weise";"USA Today Online";"";"";"The most compassionate approach that balances the risks and benefits of reaching herd immunity is to allow those who are at minimal risk of death to live their lives normally to build up immunity…
430;2020-10-14 12:00:00;73;"Herd immunity strategy endorsed by White House a ''''ridiculous'''' way to stop COVID-19 scientists say  it will just kill people";"Elizabeth Weise";"USA Today Online";"";"";"The most compassionate approach that balances the risks and benefits of reaching herd immunity is to allow those who are at minimal risk of death to live their lives normally to build up immunity…
257;2020-10-14 12:00:00;73;"Herd immunity strategy endorsed by White House a ''''ridiculous'''' way to stop COVID-19 scientists say  it will just kill people";"Elizabeth Weise";"USA Today Online";"";"";"'It's just ridiculous' said Yvonne Maldonado an epidemiologist and infectious disease specialist at Stanford University Medical School. 'Everything they say (in the declaration) is either misinfo…
258;2020-10-14 12:00:00;73;"Herd immunity strategy endorsed by White House a ''''ridiculous'''' way to stop COVID-19 scientists say  it will just kill people";"Elizabeth Weise";"USA Today Online";"";"";"Thomas File president of the Infectious Diseases Society of America denounced the declaration Wednesday saying it was 'released without data or evidence.'";"Thomas File";"Infectious Diseases Soci…
259;2020-10-14 12:00:00;73;"Herd immunity strategy endorsed by White House a ''''ridiculous'''' way to stop COVID-19 scientists say  it will just kill people";"Elizabeth Weise";"USA Today Online";"";"";"We know that the natural history of coronavirus infections is that people can get reinfected over and over again she said. In one well-documented case a 25-year- old man from Nevada was infected…
260;2020-10-14 12:00:00;73;"Herd immunity strategy endorsed by White House a ''''ridiculous'''' way to stop COVID-19 scientists say  it will just kill people";"Elizabeth Weise";"USA Today Online";"";"";"What were talking about here is a disease in which you probably need to get somewhere in excess of 60% of people with permanent  not temporary  immunity he said. Its just not attainable withou…
261;2020-10-14 12:00:00;73;"Herd immunity strategy endorsed by White House a ''''ridiculous'''' way to stop COVID-19 scientists say  it will just kill people";"Elizabeth Weise";"USA Today Online";"";"";"Anthony Fauci head of the National Institute of Allergy and Infectious Diseases told a college class at the Massachusetts Institute of Technology last month that itsnot clear what percent of the …
262;2020-10-14 12:00:00;73;"Herd immunity strategy endorsed by White House a ''''ridiculous'''' way to stop COVID-19 scientists say  it will just kill people";"Elizabeth Weise";"USA Today Online";"";"";"Anthony Fauci head of the National Institute of Allergy and Infectious Diseases told a college class at the Massachusetts Institute of Technology last month that itsnot clear what percent of the …
263;2020-10-14 12:00:00;73;"Herd immunity strategy endorsed by White House a ''''ridiculous'''' way to stop COVID-19 scientists say  it will just kill people";"Elizabeth Weise";"USA Today Online";"";"";"Thats the only thing you need to know that herd immunity has not been reached said William Hanage a Harvard epidemiologist.";"William Hanage";"Harvard University";"Natural herd immunity is an ap…
264;2020-10-14 12:00:00;73;"Herd immunity strategy endorsed by White House a ''''ridiculous'''' way to stop COVID-19 scientists say  it will just kill people";"Elizabeth Weise";"USA Today Online";"";"";"Never in the history of public health has herd immunity been used as a strategy for responding to an outbreak let alone a pandemic Ghebreyesus said. Allowing a dangerous virus that we dont fully…
265;2020-10-14 12:00:00;74;"Boston researchers join letter in The Lancet rejecting herd immunity strategy";"Martin Finucane";"The Boston Globe";"";"";"Several Boston-area researchers are among the authors of an open letter published Wednesday evening in the prestigious medical journal The Lancet that criticizes herd immunity as a dangerous fallacy unsupported by the scientific evidence.'";"The Jo…
266;2020-10-14 12:00:00;74;"Boston researchers join letter in The Lancet rejecting herd immunity strategy";"Martin Finucane";"The Boston Globe";"";"";"But experts say achieving herd immunity through natural infections is not and should never be a strategy. Never in the history of public health has herd immunity been used as a strategy for responding to an outbreak the head of the World Health Or…
267;2020-10-14 12:00:00;74;"Boston researchers join letter in The Lancet rejecting herd immunity strategy";"Martin Finucane";"The Boston Globe";"";"";"The letter also argues that the strategy would place an unacceptable burden on the economy and healthcare workers' and it warned that scientists still do not understand the long-lasting effects of COVID-19.";"The John Snow Memorandum";"The John Sno…
268;2020-10-14 12:00:00;74;"Boston researchers join letter in The Lancet rejecting herd immunity strategy";"Martin Finucane";"The Boston Globe";"";"";"The American Public Health Association and 13 other public health groups issued a statement Wednesday saying that following the Great Barrington Declarationwould haphazardly and unnecessarily sacrifice lives. The statement called the strategy a po…
269;2020-10-14 12:00:00;74;"Boston researchers join letter in The Lancet rejecting herd immunity strategy";"Martin Finucane";"The Boston Globe";"";"";"The American Public Health Association and 13 other public health groups issued a statement Wednesday saying that following the Great Barrington Declarationwould haphazardly and unnecessarily sacrifice lives. The statement called the strategy a po…
270;2020-10-14 12:00:00;74;"Boston researchers join letter in The Lancet rejecting herd immunity strategy";"Martin Finucane";"The Boston Globe";"";"";"he strategy is 'a fringe component of epidemiology. This is not mainstream science. It's dangerous. It fits into the political views of certain parts of our confused political establishment National Institutes of Health Director Francis Collins to…
271;2020-10-14 12:00:00;74;"Boston researchers join letter in The Lancet rejecting herd immunity strategy";"Martin Finucane";"The Boston Globe";"";"";"illiam Haseltine a former Harvard Medical School professor and founder of the university's cancer and HIV/AIDS research departments told CNNHerd immunity is another word for mass murder. If you allow this virus to spread ...we are looking at 2 to 6…
272;2020-10-14 12:00:00;74;"Boston researchers join letter in The Lancet rejecting herd immunity strategy";"Martin Finucane";"The Boston Globe";"";"";"illiam Haseltine a former Harvard Medical School professor and founder of the university's cancer and HIV/AIDS research departments told CNNHerd immunity is another word for mass murder. If you allow this virus to spread ...we are looking at 2 to 6…
274;2020-10-14 12:00:00;75;"Proposal to hasten herd immunity to the coronavirus grabs White House attention but appalls top scientists";"Joel Achenbach";"Washington Post.com";"";"";"A senior administration official told reporters in a background briefing call Monday that the proposed strategy  which has been denounced by other infectious- disease experts and called 'fringe' and 'dangerous' by Na…
275;2020-10-14 12:00:00;75;"Proposal to hasten herd immunity to the coronavirus grabs White House attention but appalls top scientists";"Joel Achenbach";"Washington Post.com";"";"";"'The most compassionate approach that balances the risks and benefits of reaching herd immunity is to allow those who are at minimal risk of death to live their lives normally to build up immunity to the virus through…
276;2020-10-14 12:00:00;75;"Proposal to hasten herd immunity to the coronavirus grabs White House attention but appalls top scientists";"Joel Achenbach";"Washington Post.com";"";"";"'The most compassionate approach that balances the risks and benefits of reaching herd immunity is to allow those who are at minimal risk of death to live their lives normally to build up immunity to the virus through…
431;2020-10-14 12:00:00;75;"Proposal to hasten herd immunity to the coronavirus grabs White House attention but appalls top scientists";"Joel Achenbach";"Washington Post.com";"";"";"'The most compassionate approach that balances the risks and benefits of reaching herd immunity is to allow those who are at minimal risk of death to live their lives normally to build up immunity to the virus through…
277;2020-10-14 12:00:00;75;"Proposal to hasten herd immunity to the coronavirus grabs White House attention but appalls top scientists";"Joel Achenbach";"Washington Post.com";"";"";"'This is a fringe component of epidemiology. This is not mainstream science. It's dangerous. It fits into the political views of certain parts of our confused political establishment' he said. 'I'm sure it will be an …
278;2020-10-14 12:00:00;75;"Proposal to hasten herd immunity to the coronavirus grabs White House attention but appalls top scientists";"Joel Achenbach";"Washington Post.com";"";"";"'This is a fringe component of epidemiology. This is not mainstream science. It's dangerous. It fits into the political views of certain parts of our confused political establishment' he said. 'I'm sure it will be an …
279;2020-10-14 12:00:00;75;"Proposal to hasten herd immunity to the coronavirus grabs White House attention but appalls top scientists";"Joel Achenbach";"Washington Post.com";"";"";"'Is the solution then that we hide away the old people until society can safely resume for them? The solution is not very appealing to the elderly' she said.";"Natalie Dean";"University of Florida";"At risk population…
280;2020-10-14 12:00:00;75;"Proposal to hasten herd immunity to the coronavirus grabs White House attention but appalls top scientists";"Joel Achenbach";"Washington Post.com";"";"";"William Hanage an epidemiologist at the Harvard T.H. Chan School of Public Health raised the question of how younger people who are sick would be keptseparate from older patients: 'What do you do for the sort of young…
432;2020-10-14 12:00:00;75;"Proposal to hasten herd immunity to the coronavirus grabs White House attention but appalls top scientists";"Joel Achenbach";"Washington Post.com";"";"";"William Hanage an epidemiologist at the Harvard T.H. Chan School of Public Health raised the question of how younger people who are sick would be keptseparate from older patients: 'What do you do for the sort of young…
281;2020-10-14 12:00:00;75;"Proposal to hasten herd immunity to the coronavirus grabs White House attention but appalls top scientists";"Joel Achenbach";"Washington Post.com";"";"";"Gregg Gonsalves an epidemiologist at the Yale School of Public Health posted a Twitter thread Monday excoriating the Focused Protection strategy as a recipe for 'carnage' writing 'Walking with these pied pipers into t…
282;2020-10-14 12:00:00;75;"Proposal to hasten herd immunity to the coronavirus grabs White House attention but appalls top scientists";"Joel Achenbach";"Washington Post.com";"";"";"Gregg Gonsalves an epidemiologist at the Yale School of Public Health posted a Twitter thread Monday excoriating the Focused Protection strategy as a recipe for 'carnage' writing 'Walking with these pied pipers into t…
284;2020-10-14 12:00:00;76;"Allowing spread for herd immunity ''unethical''";"Antonia Noori Farzan Miriam Berger";"The Washington Post";"";"";"'Never in the history of public health has herd immunity been used as a strategy for responding to an outbreak let alone a pandemic' WHO Director General Tedros Adhanom Ghebreyesus said at a Monday media briefing. 'It is scientifically and ethically proble…
283;2020-10-14 12:00:00;76;"Allowing spread for herd immunity ''unethical''";"Antonia Noori Farzan Miriam Berger";"The Washington Post";"";"";"'You'll develop herd - like a herd mentality' he said. 'It's going to be - it's going to be herd developed - and that's going to happen.'";"Donald Trump";"Donald Trump Administration";"Natural herd immunity is an appropriate or efficacious COVID-19 control…
649;2020-10-15 12:00:00;68;"Coronavirus Briefing: What Happened Today";"Jonathan Wolfe Amelia Nierenberg";"NYTimes.com Feed";"";"";"The petition argues against lockdowns and calls for a reopening of businesses and schools and for those who are not vulnerable to resume life as normal.";"Great Barrington Declaration";"Great Barrington Declaration";"Natural herd immunity is an appropriate or effica…
650;2020-10-15 12:00:00;68;"Coronavirus Briefing: What Happened Today";"Jonathan Wolfe Amelia Nierenberg";"NYTimes.com Feed";"";"";"Even 20 or 25 percent really only New York is probably around that Apoorva told us. The rest of the country is more around 10 percent so were talking about possibly doubling the toll everywhere weve seen so far.She pointed out other flaws in the declaration includi…
651;2020-10-15 12:00:00;68;"Coronavirus Briefing: What Happened Today";"Jonathan Wolfe Amelia Nierenberg";"NYTimes.com Feed";"";"";"Even 20 or 25 percent really only New York is probably around that Apoorva told us. The rest of the country is more around 10 percent so were talking about possibly doubling the toll everywhere weve seen so far.She pointed out other flaws in the declaration includi…
652;2020-10-15 12:00:00;68;"Coronavirus Briefing: What Happened Today";"Jonathan Wolfe Amelia Nierenberg";"NYTimes.com Feed";"";"";"Even 20 or 25 percent really only New York is probably around that Apoorva told us. The rest of the country is more around 10 percent so were talking about possibly doubling the toll everywhere weve seen so far.She pointed out other flaws in the declaration includi…
653;2020-10-15 12:00:00;69;"Trump wants to try for herd immunity. Without a vaccine it could kill millions.";"Marc Lipsitch Gregg Gonsalves Carlos del Rio Rochelle P. Walensky";"Washington Post.com";"";"";"President Trump has long seemed fascinated with the idea that herd immunity could provide an easy end to the coronavirus pandemic even before his own diagnosis with covid-19 and his blithe decl…
654;2020-10-15 12:00:00;69;"Trump wants to try for herd immunity. Without a vaccine it could kill millions.";"Marc Lipsitch Gregg Gonsalves Carlos del Rio Rochelle P. Walensky";"Washington Post.com";"";"";"President Trump has long seemed fascinated with the idea that herd immunity could provide an easy end to the coronavirus pandemic even before his own diagnosis with covid-19 and his blithe decl…
655;2020-10-15 12:00:00;69;"Trump wants to try for herd immunity. Without a vaccine it could kill millions.";"Marc Lipsitch Gregg Gonsalves Carlos del Rio Rochelle P. Walensky";"Washington Post.com";"";"";"President Trump has long seemed fascinated with the idea that herd immunity could provide an easy end to the coronavirus pandemic even before his own diagnosis with covid-19 and his blithe decl…
656;2020-10-15 12:00:00;69;"Trump wants to try for herd immunity. Without a vaccine it could kill millions.";"Marc Lipsitch Gregg Gonsalves Carlos del Rio Rochelle P. Walensky";"Washington Post.com";"";"";"President Trump has long seemed fascinated with the idea that herd immunity could provide an easy end to the coronavirus pandemic even before his own diagnosis with covid-19 and his blithe decl…
657;2020-10-15 12:00:00;69;"Trump wants to try for herd immunity. Without a vaccine it could kill millions.";"Marc Lipsitch Gregg Gonsalves Carlos del Rio Rochelle P. Walensky";"Washington Post.com";"";"";"President Trump has long seemed fascinated with the idea that herd immunity could provide an easy end to the coronavirus pandemic even before his own diagnosis with covid-19 and his blithe decl…
658;2020-10-15 12:00:00;69;"Trump wants to try for herd immunity. Without a vaccine it could kill millions.";"Marc Lipsitch Gregg Gonsalves Carlos del Rio Rochelle P. Walensky";"Washington Post.com";"";"";"President Trump has long seemed fascinated with the idea that herd immunity could provide an easy end to the coronavirus pandemic even before his own diagnosis with covid-19 and his blithe decl…
659;2020-10-15 12:00:00;69;"Trump wants to try for herd immunity. Without a vaccine it could kill millions.";"Marc Lipsitch Gregg Gonsalves Carlos del Rio Rochelle P. Walensky";"Washington Post.com";"";"";"President Trump has long seemed fascinated with the idea that herd immunity could provide an easy end to the coronavirus pandemic even before his own diagnosis with covid-19 and his blithe decl…
660;2020-10-15 12:00:00;69;"Trump wants to try for herd immunity. Without a vaccine it could kill millions.";"Marc Lipsitch Gregg Gonsalves Carlos del Rio Rochelle P. Walensky";"Washington Post.com";"";"";"President Trump has long seemed fascinated with the idea that herd immunity could provide an easy end to the coronavirus pandemic even before his own diagnosis with covid-19 and his blithe decl…
661;2020-10-15 12:00:00;69;"Trump wants to try for herd immunity. Without a vaccine it could kill millions.";"Marc Lipsitch Gregg Gonsalves Carlos del Rio Rochelle P. Walensky";"Washington Post.com";"";"";"President Trump has long seemed fascinated with the idea that herd immunity could provide an easy end to the coronavirus pandemic even before his own diagnosis with covid-19 and his blithe decl…
662;2020-10-15 12:00:00;69;"Trump wants to try for herd immunity. Without a vaccine it could kill millions.";"Marc Lipsitch Gregg Gonsalves Carlos del Rio Rochelle P. Walensky";"Washington Post.com";"";"";"President Trump has long seemed fascinated with the idea that herd immunity could provide an easy end to the coronavirus pandemic even before his own diagnosis with covid-19 and his blithe decl…
663;2020-10-15 12:00:00;69;"Trump wants to try for herd immunity. Without a vaccine it could kill millions.";"Marc Lipsitch Gregg Gonsalves Carlos del Rio Rochelle P. Walensky";"Washington Post.com";"";"";"President Trump has long seemed fascinated with the idea that herd immunity could provide an easy end to the coronavirus pandemic even before his own diagnosis with covid-19 and his blithe decl…
664;2020-10-15 12:00:00;69;"Trump wants to try for herd immunity. Without a vaccine it could kill millions.";"Marc Lipsitch Gregg Gonsalves Carlos del Rio Rochelle P. Walensky";"Washington Post.com";"";"";"President Trump has long seemed fascinated with the idea that herd immunity could provide an easy end to the coronavirus pandemic even before his own diagnosis with covid-19 and his blithe decl…
665;2020-10-15 12:00:00;69;"Trump wants to try for herd immunity. Without a vaccine it could kill millions.";"Marc Lipsitch Gregg Gonsalves Carlos del Rio Rochelle P. Walensky";"Washington Post.com";"";"";"President Trump has long seemed fascinated with the idea that herd immunity could provide an easy end to the coronavirus pandemic even before his own diagnosis with covid-19 and his blithe decl…
666;2020-10-15 12:00:00;69;"Trump wants to try for herd immunity. Without a vaccine it could kill millions.";"Marc Lipsitch Gregg Gonsalves Carlos del Rio Rochelle P. Walensky";"Washington Post.com";"";"";"President Trump has long seemed fascinated with the idea that herd immunity could provide an easy end to the coronavirus pandemic even before his own diagnosis with covid-19 and his blithe decl…
667;2020-10-15 12:00:00;69;"Trump wants to try for herd immunity. Without a vaccine it could kill millions.";"Marc Lipsitch Gregg Gonsalves Carlos del Rio Rochelle P. Walensky";"Washington Post.com";"";"";"President Trump has long seemed fascinated with the idea that herd immunity could provide an easy end to the coronavirus pandemic even before his own diagnosis with covid-19 and his blithe decl…
668;2020-10-15 12:00:00;69;"Trump wants to try for herd immunity. Without a vaccine it could kill millions.";"Marc Lipsitch Gregg Gonsalves Carlos del Rio Rochelle P. Walensky";"Washington Post.com";"";"";"President Trump has long seemed fascinated with the idea that herd immunity could provide an easy end to the coronavirus pandemic even before his own diagnosis with covid-19 and his blithe decl…
235;2020-10-15 12:00:00;69;"Trump wants to try for herd immunity. Without a vaccine it could kill millions.";"Marc Lipsitch Gregg Gonsalves Carlos del Rio Rochelle P. Walensky";"Washington Post.com";"";"";"'With time it goes away' he told an ABC News town hall last month. 'And you'll develop  you'll develop herd  like a herd mentality. It's going to be  it's going to be herd-developed and that…
421;2020-10-15 12:00:00;70;"WH reportedly pushing for herd immunity";"Joshua Bote Jessica Flores Doyle Rice Mike Stucka Molly Beck";"USA Today Online";"";"";"he Great Barrington Declaration which calls for schools and universities to reopen 'young low-risk adults' to work normally and restaurants to reopen";"Great Barrington Declaration";"Great Barrington Declaration";"Natural herd immunity is an…
236;2020-10-15 12:00:00;70;"WH reportedly pushing for herd immunity";"Joshua Bote Jessica Flores Doyle Rice Mike Stucka Molly Beck";"USA Today Online";"";"";"'Herd immunity is achieved by protecting people from a virus not by exposing them to it' WHO Director-General Tedros Ghebreyesus said Monday before the report dropped.";"Tedros Adhanom Ghebreyesus";"World Health Organization";"Natural herd i…
237;2020-10-15 12:00:00;71;"Researchers'' letter rejects strategy of herd immunity";"Martin Finucane";"The Boston Globe";"";"";"Several Boston-area researchers are among the authors of an open letter published Wednesday in the prestigious medical journal The Lancet that criticizes the idea of herd immunity as a strategy to confront the coronavirus calling it a dangerous fallacy unsupported by the…
422;2020-10-15 12:00:00;71;"Researchers'' letter rejects strategy of herd immunity";"Martin Finucane";"The Boston Globe";"";"";"The evidence is very clear: controlling community spread of COVID-19 is the best way to protect our societies and economies until safe and effective vaccines and therapeutics arrive within the coming months. We cannot afford distractions that undermine an effective respo…
423;2020-10-15 12:00:00;71;"Researchers'' letter rejects strategy of herd immunity";"Martin Finucane";"The Boston Globe";"";"";"The evidence is very clear: controlling community spread of COVID-19 is the best way to protect our societies and economies until safe and effective vaccines and therapeutics arrive within the coming months. We cannot afford distractions that undermine an effective respo…
238;2020-10-15 12:00:00;71;"Researchers'' letter rejects strategy of herd immunity";"Martin Finucane";"The Boston Globe";"";"";"Never in the history of public health has herd immunity been used as a strategy for responding to an outbreak' the head of the World Health Organization TedrosAdhanom Ghebreyesus said this week. Allowing a dangerous virus that we don't fully understand to run free is sim…
239;2020-10-15 12:00:00;71;"Researchers'' letter rejects strategy of herd immunity";"Martin Finucane";"The Boston Globe";"";"";"The American Public Health Association and 13 other public health groups issued a statement Wednesday saying that following the Great Barrington Declarationwould haphazardly and unnecessarily' sacrifice lives. The statement called the strategy a political statement that …
240;2020-10-15 12:00:00;71;"Researchers'' letter rejects strategy of herd immunity";"Martin Finucane";"The Boston Globe";"";"";"The American Public Health Association and 13 other public health groups issued a statement Wednesday saying that following the Great Barrington Declarationwould haphazardly and unnecessarily' sacrifice lives. The statement called the strategy a political statement that …
424;2020-10-15 12:00:00;71;"Researchers'' letter rejects strategy of herd immunity";"Martin Finucane";"The Boston Globe";"";"";"The American Public Health Association and 13 other public health groups issued a statement Wednesday saying that following the Great Barrington Declarationwould haphazardly and unnecessarily' sacrifice lives. The statement called the strategy a political statement that …
241;2020-10-15 12:00:00;71;"Researchers'' letter rejects strategy of herd immunity";"Martin Finucane";"The Boston Globe";"";"";"The strategy is 'a fringe component of epidemiology. This is not mainstream science. It's dangerous. It fits into the political views of certain parts of our confused political establishment' National Institutes of Health Director Francis Collins told The Washington Post…
242;2020-10-15 12:00:00;71;"Researchers'' letter rejects strategy of herd immunity";"Martin Finucane";"The Boston Globe";"";"";"William Haseltine a former Harvard Medical School professor and founder of the university's cancer and HIV/AIDS research departments told CNN:Herd immunity is another word for mass murder. If you allow this virus to spread ...we are looking at 2 to 6 million Americans de…
243;2020-10-15 12:00:00;71;"Researchers'' letter rejects strategy of herd immunity";"Martin Finucane";"The Boston Globe";"";"";"William Haseltine a former Harvard Medical School professor and founder of the university's cancer and HIV/AIDS research departments told CNN:Herd immunity is another word for mass murder. If you allow this virus to spread ...we are looking at 2 to 6 million Americans de…
245;2020-10-15 12:00:00;72;"Herd immunity proposal appalls top scientists gets hearing in White House";"Joel Achenbach";"The Washington Post";"";"";"A senior administration official told reporters in a background briefing call Monday that the proposed strategy - which has been denounced by other infectious- disease experts and called 'fringe' and 'dangerous' by National Institutes of Health Direc…
246;2020-10-15 12:00:00;72;"Herd immunity proposal appalls top scientists gets hearing in White House";"Joel Achenbach";"The Washington Post";"";"";"'The most compassionate approach that balances the risks and benefits of reaching herd immunity is to allow those who are at minimal risk of death to live their lives normally to build up immunity to the virus through natural infection while better p…
426;2020-10-15 12:00:00;72;"Herd immunity proposal appalls top scientists gets hearing in White House";"Joel Achenbach";"The Washington Post";"";"";"'The most compassionate approach that balances the risks and benefits of reaching herd immunity is to allow those who are at minimal risk of death to live their lives normally to build up immunity to the virus through natural infection while better p…
427;2020-10-15 12:00:00;72;"Herd immunity proposal appalls top scientists gets hearing in White House";"Joel Achenbach";"The Washington Post";"";"";"'The most compassionate approach that balances the risks and benefits of reaching herd immunity is to allow those who are at minimal risk of death to live their lives normally to build up immunity to the virus through natural infection while better p…
247;2020-10-15 12:00:00;72;"Herd immunity proposal appalls top scientists gets hearing in White House";"Joel Achenbach";"The Washington Post";"";"";"'This is a fringe component of epidemiology. This is not mainstream science. It's dangerous. It fits into the political views of certain parts of our confused political establishment' he said. 'I'm sure it will be an idea that someone can wrap themse…
248;2020-10-15 12:00:00;72;"Herd immunity proposal appalls top scientists gets hearing in White House";"Joel Achenbach";"The Washington Post";"";"";"'This is a fringe component of epidemiology. This is not mainstream science. It's dangerous. It fits into the political views of certain parts of our confused political establishment' he said. 'I'm sure it will be an idea that someone can wrap themse…
249;2020-10-15 12:00:00;72;"Herd immunity proposal appalls top scientists gets hearing in White House";"Joel Achenbach";"The Washington Post";"";"";"'Is the solution then that we hide away the old people until society can safely resume for them? The solution is not very appealing to the elderly' she said.";"Natalie Dean";"University of Florida";"At risk populations can be protected in herd immuni…
429;2020-10-15 12:00:00;72;"Herd immunity proposal appalls top scientists gets hearing in White House";"Joel Achenbach";"The Washington Post";"";"";"'Is the solution then that we hide away the old people until society can safely resume for them? The solution is not very appealing to the elderly' she said.";"Natalie Dean";"University of Florida";"Natural herd immunity is an appropriate or efficaci…
250;2020-10-15 12:00:00;72;"Herd immunity proposal appalls top scientists gets hearing in White House";"Joel Achenbach";"The Washington Post";"";"";"William Hanage an epidemiologist at the Harvard T.H. Chan School of Public Health raised the question of how younger people who are sick would be keptseparate from older patients: 'What do you do for the sort of younger populations who need health ca…
428;2020-10-15 12:00:00;72;"Herd immunity proposal appalls top scientists gets hearing in White House";"Joel Achenbach";"The Washington Post";"";"";"William Hanage an epidemiologist at the Harvard T.H. Chan School of Public Health raised the question of how younger people who are sick would be keptseparate from older patients: 'What do you do for the sort of younger populations who need health ca…
251;2020-10-15 12:00:00;72;"Herd immunity proposal appalls top scientists gets hearing in White House";"Joel Achenbach";"The Washington Post";"";"";"Gregg Gonsalves an epidemiologist at the Yale School of Public Health posted a Twitter thread Monday excoriating the Focused Protection strategy as a recipe for 'carnage' writing 'Walking with these pied pipers into the arms of [the virus] because yo…
252;2020-10-15 12:00:00;72;"Herd immunity proposal appalls top scientists gets hearing in White House";"Joel Achenbach";"The Washington Post";"";"";"Gregg Gonsalves an epidemiologist at the Yale School of Public Health posted a Twitter thread Monday excoriating the Focused Protection strategy as a recipe for 'carnage' writing 'Walking with these pied pipers into the arms of [the virus] because yo…
253;2020-10-15 12:00:00;72;"Herd immunity proposal appalls top scientists gets hearing in White House";"Joel Achenbach";"The Washington Post";"";"";"Gregg Gonsalves an epidemiologist at the Yale School of Public Health posted a Twitter thread Monday excoriating the Focused Protection strategy as a recipe for 'carnage' writing 'Walking with these pied pipers into the arms of [the virus] because yo…
205;2020-10-16 12:00:00;62;"A top White House coronavirus adviser has resisted widespread testing pushing for a form of herd immunity instead.";"Jim Tankersley Noah Weiland Emily Cochrane Katherine J. Wu";"NYTimes.com Feed";"";"";"Dr. Atlas went on to reference a theory that the virus can be arrested once a small percentage of the United States population contracts it. He said there was a likelih…
206;2020-10-16 12:00:00;63;"The notion that we can ''''resume life as normal'''' right now is misguided and dangerous";"Unspecified";"Washington Post.com";"";"";"The authors call for protecting the 'vulnerable' but for most others  especially the young  recommend 'resume life as normal.' Open schools universities restaurants and other businesses hold arts sports and cultural activities and foll…
207;2020-10-16 12:00:00;63;"The notion that we can ''''resume life as normal'''' right now is misguided and dangerous";"Unspecified";"Washington Post.com";"";"";"The authors call for protecting the 'vulnerable' but for most others  especially the young  recommend 'resume life as normal.' Open schools universities restaurants and other businesses hold arts sports and cultural activities and foll…
208;2020-10-16 12:00:00;63;"The notion that we can ''''resume life as normal'''' right now is misguided and dangerous";"Unspecified";"Washington Post.com";"";"";"This is a terribly misguided and dangerous notion. It would lead to a new wave of illness and deaths.";"";"The Washington Post";"Natural herd immunity is an appropriate or efficacious COVID-19 control strategy/natural herd immunity worki…
209;2020-10-16 12:00:00;63;"The notion that we can ''''resume life as normal'''' right now is misguided and dangerous";"Unspecified";"Washington Post.com";"";"";"This is a terribly misguided and dangerous notion. It would lead to a new wave of illness and deaths.";"";"The Washington Post";"Consequences of lockdown/related control measures (economic loss delayed herd immunity/other health outcomes…
210;2020-10-16 12:00:00;63;"The notion that we can ''''resume life as normal'''' right now is misguided and dangerous";"Unspecified";"Washington Post.com";"";"";"How many more waves how many more overwhelmed hospitals  like those in Wisconsin  would the authors wish us to endure before reaching natural 'herd immunity'? They don't say.";"";"The Washington Post";"Healthcare services and capacity …
211;2020-10-16 12:00:00;64;"Scientists: Herd immunity strategy against COVID-19 will kill not help";"Elizabeth Weise";"USA Today Online";"";"";"The idea that the public can infect its way out of the COVID-19 pandemic is 'a dangerous fallacy unsupported by the scientific evidence' 80 researchers said Wednesday in a letter published in the Lancet.";"The John Snow Memorandum";"The John Snow Memorand…
212;2020-10-16 12:00:00;64;"Scientists: Herd immunity strategy against COVID-19 will kill not help";"Elizabeth Weise";"USA Today Online";"";"";"The declaration came out of a meeting hosted by the libertarian-leaning American Institute for Economic Research. Its website says it has more than 9000 signatures though most names are not public. 'The most compassionate approach that balances the risks …
213;2020-10-16 12:00:00;64;"Scientists: Herd immunity strategy against COVID-19 will kill not help";"Elizabeth Weise";"USA Today Online";"";"";"The declaration came out of a meeting hosted by the libertarian-leaning American Institute for Economic Research. Its website says it has more than 9000 signatures though most names are not public. 'The most compassionate approach that balances the risks …
214;2020-10-16 12:00:00;64;"Scientists: Herd immunity strategy against COVID-19 will kill not help";"Elizabeth Weise";"USA Today Online";"";"";"The declaration came out of a meeting hosted by the libertarian-leaning American Institute for Economic Research. Its website says it has more than 9000 signatures though most names are not public. 'The most compassionate approach that balances the risks …
215;2020-10-16 12:00:00;64;"Scientists: Herd immunity strategy against COVID-19 will kill not help";"Elizabeth Weise";"USA Today Online";"";"";"'It's just ridiculous' said Yvonne Maldonado an epidemiologist and infectious disease specialist at Stanford University Medical School. 'Everything they say (in thedeclaration) is either misinformation or an outright lie.'";"Yvonne Maldonado";"Stanford Un…
216;2020-10-16 12:00:00;64;"Scientists: Herd immunity strategy against COVID-19 will kill not help";"Elizabeth Weise";"USA Today Online";"";"";"Thomas File president of the Infectious Diseases Society of America denounced the declaration Wednesday saying it was 'released without data or evidence.'";"Thomas File";"Infectious Diseases Society of America";"Natural herd immunity is an appropriate or …
217;2020-10-16 12:00:00;64;"Scientists: Herd immunity strategy against COVID-19 will kill not help";"Elizabeth Weise";"USA Today Online";"";"";"'We know that the natural history of coronavirus infections is that people can get reinfected over and over again' she said. In one case a 25-year-old man from Nevada was infected in late March and five weeks after recovering was diagnosed again with a sl…
420;2020-10-16 12:00:00;64;"Scientists: Herd immunity strategy against COVID-19 will kill not help";"Elizabeth Weise";"USA Today Online";"";"";"'We know that the natural history of coronavirus infections is that people can get reinfected over and over again' she said. In one case a 25-year-old man from Nevada was infected in late March and five weeks after recovering was diagnosed again with a sl…
218;2020-10-16 12:00:00;64;"Scientists: Herd immunity strategy against COVID-19 will kill not help";"Elizabeth Weise";"USA Today Online";"";"";"'What we're talking about here is a disease in which you probably need to get somewhere in excess of 60% of people with permanent  not temporary  immunity' he said. 'It's just not attainable without a much greater mortality than we've had so far.'";"Geo…
219;2020-10-16 12:00:00;64;"Scientists: Herd immunity strategy against COVID-19 will kill not help";"Elizabeth Weise";"USA Today Online";"";"";"'What we're talking about here is a disease in which you probably need to get somewhere in excess of 60% of people with permanent  not temporary  immunity' he said. 'It's just not attainable without a much greater mortality than we've had so far.'";"Geo…
220;2020-10-16 12:00:00;64;"Scientists: Herd immunity strategy against COVID-19 will kill not help";"Elizabeth Weise";"USA Today Online";"";"";"'We're not anywhere near there yet' he said. 'If already200000 people have died and you want to let things go to get herd immunity you're going to get a lot of suffering and a lot of deaths. If we get herd immunity let's get it with a vaccine and not by l…
221;2020-10-16 12:00:00;64;"Scientists: Herd immunity strategy against COVID-19 will kill not help";"Elizabeth Weise";"USA Today Online";"";"";"'We're not anywhere near there yet' he said. 'If already200000 people have died and you want to let things go to get herd immunity you're going to get a lot of suffering and a lot of deaths. If we get herd immunity let's get it with a vaccine and not by l…
223;2020-10-16 12:00:00;64;"Scientists: Herd immunity strategy against COVID-19 will kill not help";"Elizabeth Weise";"USA Today Online";"";"";"Monday World Health Organization head Tedros Adhanom Ghebreyesus called herd immunity not just unscientific but unacceptable. 'It's not a choice betweenletting the virus run free and shutting down our societies' he said.Herd immunity Ghebreyesus said is p…
224;2020-10-16 12:00:00;65;"THE CORONAVIRUS | Fauci gives blunt update in a Jefferson Zoom talk";"Tom Avril";"The Philadelphia Inquirer";"";"";"He acknowledged that everyone wants to achieve herd immunity  the point at which enough people have immunity that society can return to normal. But the way to do that is with a vaccine not by letting the disease spread unchecked he said. Were very conce…
225;2020-10-16 12:00:00;65;"THE CORONAVIRUS | Fauci gives blunt update in a Jefferson Zoom talk";"Tom Avril";"The Philadelphia Inquirer";"";"";"He acknowledged that everyone wants to achieve herd immunity  the point at which enough people have immunity that society can return to normal. But the way to do that is with a vaccine not by letting the disease spread unchecked he said. Were very conce…
226;2020-10-16 12:00:00;66;"CORONAVIRUS | Who was that unmasked man? Its OK it was Fauci updating Jeff docs about the pandemic";"Tom Avril";"The Philadelphia Daily News";"";"";"He acknowledged that everyone wants to achieve herd immunity  the point at which enough people have immunity that society can return to normal. But the way to do that is with a vaccine not by letting the disease spread…
227;2020-10-16 12:00:00;66;"CORONAVIRUS | Who was that unmasked man? Its OK it was Fauci updating Jeff docs about the pandemic";"Tom Avril";"The Philadelphia Daily News";"";"";"He acknowledged that everyone wants to achieve herd immunity  the point at which enough people have immunity that society can return to normal. But the way to do that is with a vaccine not by letting the disease spread…
228;2020-10-16 12:00:00;67;"Coronavirus Update";"James Barron";"The New York Times";"";"";"On Thursday it was panned by scientists from the United States and Europe who called it ''a dangerous fallacy unsupported by scientific evidence'' in the medical journal The Lancet.";"The John Snow Memorandum";"The John Snow Memorandum";"Natural herd immunity is an appropriate or efficacious COVID-19 contro…
222;2020-10-16 12:00:00;67;"Coronavirus Update";"James Barron";"The New York Times";"";"";"Dr. Anthony S. Fauci the nation's top infectious disease expert also weighed in against herd immunity on Thursday declaring on the ABC News program ''GoodMorning America'' that it would be ''ridiculous'' to ''just let things rip and let the infection go -- no masks crowd it doesn't make any difference.'' He…
229;2020-10-16 12:00:00;67;"Coronavirus Update";"James Barron";"The New York Times";"";"";"Dr. Anthony S. Fauci the nation's top infectious disease expert also weighed in against herd immunity on Thursday declaring on the ABC News program ''GoodMorning America'' that it would be ''ridiculous'' to ''just let things rip and let the infection go -- no masks crowd it doesn't make any difference.'' He…
230;2020-10-16 12:00:00;67;"Coronavirus Update";"James Barron";"The New York Times";"";"";"Dr. Anthony S. Fauci the nation's top infectious disease expert also weighed in against herd immunity on Thursday declaring on the ABC News program ''GoodMorning America'' that it would be ''ridiculous'' to ''just let things rip and let the infection go -- no masks crowd it doesn't make any difference.'' He…
231;2020-10-16 12:00:00;67;"Coronavirus Update";"James Barron";"The New York Times";"";"";"That was a reference to an Oct. 4 petition called the Great Barrington Declaration which was cited by two senior officials in a conference call with reporters on Monday. The declaration said that there should be ''measures to protect the vulnerable'' but that ''those who are not vulnerable should immediatel…
232;2020-10-16 12:00:00;67;"Coronavirus Update";"James Barron";"The New York Times";"";"";"That was a reference to an Oct. 4 petition called the Great Barrington Declaration which was cited by two senior officials in a conference call with reporters on Monday. The declaration said that there should be ''measures to protect the vulnerable'' but that ''those who are not vulnerable should immediatel…
233;2020-10-16 12:00:00;67;"Coronavirus Update";"James Barron";"The New York Times";"";"";"Dr. Tedros Adhanom Ghebreyesus the director-general of the World Health Organization had criticized herd immunity as a way of stopping the pandemic as''scientifically and ethically problematic'' during a briefing earlier in the week. ''Herd immunity is achieved by protecting people from a virus not by expos…
200;2020-10-17 12:00:00;61;"A dangerous declaration";"Unspecified";"The Washington Post";"";"";"The new plan known as the Great Barrington Declaration was unveiled Oct. 4 at the American Institute for Economic Research a libertarian think tank in that western Massachusetts town. The authors call for protecting the 'vulnerable' but for most others - especially the young - recommend 'resume life as…
201;2020-10-17 12:00:00;61;"A dangerous declaration";"Unspecified";"The Washington Post";"";"";"The new plan known as the Great Barrington Declaration was unveiled Oct. 4 at the American Institute for Economic Research a libertarian think tank in that western Massachusetts town. The authors call for protecting the 'vulnerable' but for most others - especially the young - recommend 'resume life as…
202;2020-10-17 12:00:00;61;"A dangerous declaration";"Unspecified";"The Washington Post";"";"";"This is a terribly misguided and dangerous notion. It would lead to a new wave of illness and deaths. The authors Martin Kulldorff of Harvard University Sunetra Gupta of Oxford University and Jay Bhattacharya of Stanford University Medical School propose to 'allow those who are at minimal risk of death…
203;2020-10-17 12:00:00;61;"A dangerous declaration";"Unspecified";"The Washington Post";"";"";"How many people will die or suffer debilitating sickness along this path toward 'herd immunity'? They don't say. But the experience of the past nine months provides incontrovertible evidence that when people congregate in bars and restaurants at weddings on cruise ships in the White House or in summer …
204;2020-10-17 12:00:00;61;"A dangerous declaration";"Unspecified";"The Washington Post";"";"";"President Trump's disastrous encouragement to Sun Belt states to open in May triggered a catastrophic virus surge in the United States. Today the U.S. death toll is more than 217000. How many more waves how many more overwhelmed hospitals - like those in Wisconsin - would the authors wish us to endure …
189;2020-10-18 12:00:00;60;"Scientists Push Back on Herd-Immunity Approach to Covid-19 Touted by the White House the Great Barrington Declarationwhich calls for ending lockdowns and isolating the vulnerablei...";"Daniela Hernandez Sarah Toy";"The Wall Street Journal Online";"";"";"Eighty doctors and public-health and medical researchers called the herd-immunity approach a 'dangerous fallacy' …
190;2020-10-18 12:00:00;60;"Scientists Push Back on Herd-Immunity Approach to Covid-19 Touted by the White House the Great Barrington Declarationwhich calls for ending lockdowns and isolating the vulnerablei...";"Daniela Hernandez Sarah Toy";"The Wall Street Journal Online";"";"";"Scott Atlas a radiologist and one of the president's coronavirus advisers touted the document during a television…
191;2020-10-18 12:00:00;60;"Scientists Push Back on Herd-Immunity Approach to Covid-19 Touted by the White House the Great Barrington Declarationwhich calls for ending lockdowns and isolating the vulnerablei...";"Daniela Hernandez Sarah Toy";"The Wall Street Journal Online";"";"";"Scott Atlas a radiologist and one of the president's coronavirus advisers touted the document during a television…
192;2020-10-18 12:00:00;60;"Scientists Push Back on Herd-Immunity Approach to Covid-19 Touted by the White House the Great Barrington Declarationwhich calls for ending lockdowns and isolating the vulnerablei...";"Daniela Hernandez Sarah Toy";"The Wall Street Journal Online";"";"";"he document called the Great Barrington Declaration promotes an approach it calls 'focused protection' which push…
193;2020-10-18 12:00:00;60;"Scientists Push Back on Herd-Immunity Approach to Covid-19 Touted by the White House the Great Barrington Declarationwhich calls for ending lockdowns and isolating the vulnerablei...";"Daniela Hernandez Sarah Toy";"The Wall Street Journal Online";"";"";"he document called the Great Barrington Declaration promotes an approach it calls 'focused protection' which push…
194;2020-10-18 12:00:00;60;"Scientists Push Back on Herd-Immunity Approach to Covid-19 Touted by the White House the Great Barrington Declarationwhich calls for ending lockdowns and isolating the vulnerablei...";"Daniela Hernandez Sarah Toy";"The Wall Street Journal Online";"";"";"he document called the Great Barrington Declaration promotes an approach it calls 'focused protection' which push…
419;2020-10-18 12:00:00;60;"Scientists Push Back on Herd-Immunity Approach to Covid-19 Touted by the White House the Great Barrington Declarationwhich calls for ending lockdowns and isolating the vulnerablei...";"Daniela Hernandez Sarah Toy";"The Wall Street Journal Online";"";"";"he document called the Great Barrington Declaration promotes an approach it calls 'focused protection' which push…
195;2020-10-18 12:00:00;60;"Scientists Push Back on Herd-Immunity Approach to Covid-19 Touted by the White House the Great Barrington Declarationwhich calls for ending lockdowns and isolating the vulnerablei...";"Daniela Hernandez Sarah Toy";"The Wall Street Journal Online";"";"";"Never in the history of public health has herd immunity been used as a strategy for responding to an outbreak let…
196;2020-10-18 12:00:00;60;"Scientists Push Back on Herd-Immunity Approach to Covid-19 Touted by the White House the Great Barrington Declarationwhich calls for ending lockdowns and isolating the vulnerablei...";"Daniela Hernandez Sarah Toy";"The Wall Street Journal Online";"";"";"There's no debate here' said Ashish Jha dean of Brown University's School of Public Health. 'What they're calling…
197;2020-10-18 12:00:00;60;"Scientists Push Back on Herd-Immunity Approach to Covid-19 Touted by the White House the Great Barrington Declarationwhich calls for ending lockdowns and isolating the vulnerablei...";"Daniela Hernandez Sarah Toy";"The Wall Street Journal Online";"";"";"There's no debate here' said Ashish Jha dean of Brown University's School of Public Health. 'What they're calling…
198;2020-10-18 12:00:00;60;"Scientists Push Back on Herd-Immunity Approach to Covid-19 Touted by the White House the Great Barrington Declarationwhich calls for ending lockdowns and isolating the vulnerablei...";"Daniela Hernandez Sarah Toy";"The Wall Street Journal Online";"";"";"'We emphatically deny that the White House the President the Administration or anyone advising the President has …
199;2020-10-18 12:00:00;60;"Scientists Push Back on Herd-Immunity Approach to Covid-19 Touted by the White House the Great Barrington Declarationwhich calls for ending lockdowns and isolating the vulnerablei...";"Daniela Hernandez Sarah Toy";"The Wall Street Journal Online";"";"";"Silent spread is the 'Achilles heel' of Covid-19 prevention said Abraar Karan a global health physician at Brigha…
167;2020-10-19 12:00:00;52;"COVID doctor: Herd immunity rests on naive and faulty logic. In practice people will die.";"Thomas Ken Lew";"USA Today Online";"";"";"the president has stated at a town hall that the virus could naturally disappear saying youll develop herd like a herd mentality. It's going to be ... herd developed.";"Donald Trump";"Donald Trump Administration";"Natural herd immunity …
168;2020-10-19 12:00:00;52;"COVID doctor: Herd immunity rests on naive and faulty logic. In practice people will die.";"Thomas Ken Lew";"USA Today Online";"";"";"This will not work at least not without significant hospitalizations and death. The theory goes that if we allow young people to be naturally exposed to the virus while isolating the elderly and vulnerable a herd immunity will safely dev…
169;2020-10-19 12:00:00;52;"COVID doctor: Herd immunity rests on naive and faulty logic. In practice people will die.";"Thomas Ken Lew";"USA Today Online";"";"";"This will not work at least not without significant hospitalizations and death. The theory goes that if we allow young people to be naturally exposed to the virus while isolating the elderly and vulnerable a herd immunity will safely dev…
415;2020-10-19 12:00:00;52;"COVID doctor: Herd immunity rests on naive and faulty logic. In practice people will die.";"Thomas Ken Lew";"USA Today Online";"";"";"This will not work at least not without significant hospitalizations and death. The theory goes that if we allow young people to be naturally exposed to the virus while isolating the elderly and vulnerable a herd immunity will safely dev…
416;2020-10-19 12:00:00;52;"COVID doctor: Herd immunity rests on naive and faulty logic. In practice people will die.";"Thomas Ken Lew";"USA Today Online";"";"";"Dr. Tedros Adhanom Ghebreyesus this month called the strategy of herd immunity to combat COVID-19 both scientifically and ethically problematic.";"Tedros Adhanom Ghebreyesus";"World Health Organization";"Natural herd immunity is an appr…
417;2020-10-19 12:00:00;52;"COVID doctor: Herd immunity rests on naive and faulty logic. In practice people will die.";"Thomas Ken Lew";"USA Today Online";"";"";"Dr. Anthony Fauci even called it total nonsense.";"Anthony Fauci";"National Institute of Health";"Natural herd immunity is an appropriate or efficacious COVID-19 control strategy/natural herd immunity working or being achieved";0;"Publi…
615;2020-10-19 12:00:00;53;"A Viral Theory Cited by Health Officials Draws Fire From Scientists";"Apoorva Mandavilli Sheryl Gay Stolberg";"NYTimes.com Feed";"";"";"r. Anthony Fauci the governments top infectious disease expert has dismissed thedeclaration as unscientific dangerous and total nonsense.";"Anthony Fauci";"National Institute of Health";"Natural herd immunity is an appropriate or effi…
616;2020-10-19 12:00:00;53;"A Viral Theory Cited by Health Officials Draws Fire From Scientists";"Apoorva Mandavilli Sheryl Gay Stolberg";"NYTimes.com Feed";"";"";"I think its wrong I think its unsafe I think it invites people to act in ways that have the potential to do an enormous amount of harm said Dr. Rochelle Walensky an infectious disease expert at Harvard University and one of the signat…
617;2020-10-19 12:00:00;53;"A Viral Theory Cited by Health Officials Draws Fire From Scientists";"Apoorva Mandavilli Sheryl Gay Stolberg";"NYTimes.com Feed";"";"";"I think its wrong I think its unsafe I think it invites people to act in ways that have the potential to do an enormous amount of harm said Dr. Rochelle Walensky an infectious disease expert at Harvard University and one of the signat…
620;2020-10-19 12:00:00;53;"A Viral Theory Cited by Health Officials Draws Fire From Scientists";"Apoorva Mandavilli Sheryl Gay Stolberg";"NYTimes.com Feed";"";"";"People who are more at risk may participate if they wish while society as a whole enjoys the protection conferred upon the vulnerable by those who have built up herd immunity the declaration said.";"Great Barrington Declaration";"Grea…
621;2020-10-19 12:00:00;53;"A Viral Theory Cited by Health Officials Draws Fire From Scientists";"Apoorva Mandavilli Sheryl Gay Stolberg";"NYTimes.com Feed";"";"";"People who are more at risk may participate if they wish while society as a whole enjoys the protection conferred upon the vulnerable by those who have built up herd immunity the declaration said.";"Great Barrington Declaration";"Grea…
622;2020-10-19 12:00:00;53;"A Viral Theory Cited by Health Officials Draws Fire From Scientists";"Apoorva Mandavilli Sheryl Gay Stolberg";"NYTimes.com Feed";"";"";"Its amazingly irresponsible not to take these risks into account Dr. Nabarro said.";"David Nabarro";"World Health Organization";"At risk populations can be protected in herd immunity approach";0;"Public Health/Medical",,,,,,,,,,,,,,,,…
623;2020-10-19 12:00:00;53;"A Viral Theory Cited by Health Officials Draws Fire From Scientists";"Apoorva Mandavilli Sheryl Gay Stolberg";"NYTimes.com Feed";"";"";"Its amazingly irresponsible not to take these risks into account Dr. Nabarro said.";"David Nabarro";"World Health Organization";"Natural herd immunity is an appropriate or efficacious COVID-19 control strategy/natural herd immunity wo…
624;2020-10-19 12:00:00;53;"A Viral Theory Cited by Health Officials Draws Fire From Scientists";"Apoorva Mandavilli Sheryl Gay Stolberg";"NYTimes.com Feed";"";"";"Its amazingly irresponsible not to take these risks into account Dr. Nabarro said.";"David Nabarro";"World Health Organization";"Consequences of lockdown/related control measures (economic loss delayed herd immunity/other health outco…
625;2020-10-19 12:00:00;53;"A Viral Theory Cited by Health Officials Draws Fire From Scientists";"Apoorva Mandavilli Sheryl Gay Stolberg";"NYTimes.com Feed";"";"";"Are we going to compel these people to leave? And if were not going to compel them to leave then hows this supposed to go? she said. Then you are going to see the deaths that you say were not going to see.";"Ruth Faden";"John Hopkins…
626;2020-10-19 12:00:00;53;"A Viral Theory Cited by Health Officials Draws Fire From Scientists";"Apoorva Mandavilli Sheryl Gay Stolberg";"NYTimes.com Feed";"";"";"Are we going to compel these people to leave? And if were not going to compel them to leave then hows this supposed to go? she said. Then you are going to see the deaths that you say were not going to see.";"Ruth Faden";"John Hopkins…
627;2020-10-19 12:00:00;53;"A Viral Theory Cited by Health Officials Draws Fire From Scientists";"Apoorva Mandavilli Sheryl Gay Stolberg";"NYTimes.com Feed";"";"";"Are we going to compel these people to leave? And if were not going to compel them to leave then hows this supposed to go? she said. Then you are going to see the deaths that you say were not going to see.";"Ruth Faden";"John Hopkins…
628;2020-10-19 12:00:00;53;"A Viral Theory Cited by Health Officials Draws Fire From Scientists";"Apoorva Mandavilli Sheryl Gay Stolberg";"NYTimes.com Feed";"";"";"I dont know exactly how it would work said Gabriela Gomes a mathematical modeler at the University of Strathclyde in Britain and one of 42 co-signers.";"Gabriela Gomes";"University of Strathclyde";"Natural herd immunity is an appropri…
629;2020-10-19 12:00:00;53;"A Viral Theory Cited by Health Officials Draws Fire From Scientists";"Apoorva Mandavilli Sheryl Gay Stolberg";"NYTimes.com Feed";"";"";"Paul McKeigue a genetic epidemiologist at the University of Edinburgh in Scotland said Specific control measures for preventing coronavirustransmission are not my area of expertise.";"Paul McKeigue";"University of Edinburgh";"Natural …
630;2020-10-19 12:00:00;53;"A Viral Theory Cited by Health Officials Draws Fire From Scientists";"Apoorva Mandavilli Sheryl Gay Stolberg";"NYTimes.com Feed";"";"";"The town of Great Barrington Mass. home to the American Institute for Economic Research recently distanced itself from the declaration saying the strategy it proposed could cost millions of lives. Anyone who might avoid Great Barringt…
631;2020-10-19 12:00:00;53;"A Viral Theory Cited by Health Officials Draws Fire From Scientists";"Apoorva Mandavilli Sheryl Gay Stolberg";"NYTimes.com Feed";"";"";"The town of Great Barrington Mass. home to the American Institute for Economic Research recently distanced itself from the declaration saying the strategy it proposed could cost millions of lives. Anyone who might avoid Great Barringt…
632;2020-10-19 12:00:00;54;"Public health experts are alarmed by a herd immunity theory endorsed by Trump officials.";"Apoorva Mandavilli Sheryl Gay Stolberg";"NYTimes.com Feed";"";"";"The central proposition is that to contain the coronavirus people who are not vulnerable should immediately be allowed to resume life as normal while those at highrisk are protected from infection.";"Great Barr…
633;2020-10-19 12:00:00;54;"Public health experts are alarmed by a herd immunity theory endorsed by Trump officials.";"Apoorva Mandavilli Sheryl Gay Stolberg";"NYTimes.com Feed";"";"";"The central proposition is that to contain the coronavirus people who are not vulnerable should immediately be allowed to resume life as normal while those at highrisk are protected from infection.";"Great Barr…
634;2020-10-19 12:00:00;54;"Public health experts are alarmed by a herd immunity theory endorsed by Trump officials.";"Apoorva Mandavilli Sheryl Gay Stolberg";"NYTimes.com Feed";"";"";"Dr. Anthony S. Fauci the governments top infectious disease expert dismissed the declaration as unscientific dangerous and total nonsense as well as unethical particularly for multigenerational families and com…
635;2020-10-19 12:00:00;54;"Public health experts are alarmed by a herd immunity theory endorsed by Trump officials.";"Apoorva Mandavilli Sheryl Gay Stolberg";"NYTimes.com Feed";"";"";"I think its wrong I think its unsafe I think it invites people to act in ways that have the potential to do an enormous amount of harm said Dr. Rochelle Walensky an infectious disease expert at Harvard Universi…
636;2020-10-19 12:00:00;54;"Public health experts are alarmed by a herd immunity theory endorsed by Trump officials.";"Apoorva Mandavilli Sheryl Gay Stolberg";"NYTimes.com Feed";"";"";"I think its wrong I think its unsafe I think it invites people to act in ways that have the potential to do an enormous amount of harm said Dr. Rochelle Walensky an infectious disease expert at Harvard Universi…
637;2020-10-19 12:00:00;55;"Trump''s den of dissent: Inside the White House task force as coronavirus surges";"Yasmeen Abutaleb Philip Rucker Josh Dawsey Robert Costa";"Washington Post.com";"";"";"On the issue of herd immunity Atlas said 'We emphatically deny that the White House the President the Administration or anyone advising the President has pursued or advocated for a wide-open strategy of…
639;2020-10-19 12:00:00;55;"Trump''s den of dissent: Inside the White House task force as coronavirus surges";"Yasmeen Abutaleb Philip Rucker Josh Dawsey Robert Costa";"Washington Post.com";"";"";"'We'd be foolish to reenter a situation where we know what to do and we're not doing it' said Rochelle Walensky chief of the division of infectious diseases at Massachusetts General Hospital and a profe…
640;2020-10-19 12:00:00;56;"What Fans of Herd Immunity Dont Tell You";"John M Barry";"NYTimes.com Feed";"";"";"Great Barrington Declarationgroup of well-credentialed scientists who want to shift Covid-19 policy toward achieving herd immunity  the point at which enough people have become immune to the virus that its spread becomes unlikely.They would do this by allowing those who are at mini…
641;2020-10-19 12:00:00;56;"What Fans of Herd Immunity Dont Tell You";"John M Barry";"NYTimes.com Feed";"";"";"Great Barrington Declarationgroup of well-credentialed scientists who want to shift Covid-19 policy toward achieving herd immunity  the point at which enough people have become immune to the virus that its spread becomes unlikely.They would do this by allowing those who are at mini…
642;2020-10-19 12:00:00;56;"What Fans of Herd Immunity Dont Tell You";"John M Barry";"NYTimes.com Feed";"";"";"Great Barrington Declarationgroup of well-credentialed scientists who want to shift Covid-19 policy toward achieving herd immunity  the point at which enough people have become immune to the virus that its spread becomes unlikely.They would do this by allowing those who are at mini…
643;2020-10-19 12:00:00;56;"What Fans of Herd Immunity Dont Tell You";"John M Barry";"NYTimes.com Feed";"";"";"First it makes no mention of harm to infected people in low-risk groups yet many people recover very slowly. More serious a significant number including those with no symptoms suffer damage to their heart and lungs. Onerecent study of 100 recovered adults found that 78 of them showe…
644;2020-10-19 12:00:00;56;"What Fans of Herd Immunity Dont Tell You";"John M Barry";"NYTimes.com Feed";"";"";"First it makes no mention of harm to infected people in low-risk groups yet many people recover very slowly. More serious a significant number including those with no symptoms suffer damage to their heart and lungs. Onerecent study of 100 recovered adults found that 78 of them showe…
645;2020-10-19 12:00:00;56;"What Fans of Herd Immunity Dont Tell You";"John M Barry";"NYTimes.com Feed";"";"";"First it makes no mention of harm to infected people in low-risk groups yet many people recover very slowly. More serious a significant number including those with no symptoms suffer damage to their heart and lungs. Onerecent study of 100 recovered adults found that 78 of them showe…
170;2020-10-19 12:00:00;57;"Doctors and scientists take aim at herd immunity calling it nonsense and a nebulous idea Experts say the case for herd immunity is more about a longing for economic normalcy than a realistic plan for the future";"Jaimy Lee";"MarketWatch";"";"";"The document cited Monday by White House officials during a call with reporters is called the Great Barrington Declarati…
171;2020-10-19 12:00:00;57;"Doctors and scientists take aim at herd immunity calling it nonsense and a nebulous idea Experts say the case for herd immunity is more about a longing for economic normalcy than a realistic plan for the future";"Jaimy Lee";"MarketWatch";"";"";"The document cited Monday by White House officials during a call with reporters is called the Great Barrington Declarati…
172;2020-10-19 12:00:00;57;"Doctors and scientists take aim at herd immunity calling it nonsense and a nebulous idea Experts say the case for herd immunity is more about a longing for economic normalcy than a realistic plan for the future";"Jaimy Lee";"MarketWatch";"";"";"Dr. Anthony Fauci director of the National Institute of Allergy and Infectious Diseases told Good Morning America this w…
173;2020-10-19 12:00:00;57;"Doctors and scientists take aim at herd immunity calling it nonsense and a nebulous idea Experts say the case for herd immunity is more about a longing for economic normalcy than a realistic plan for the future";"Jaimy Lee";"MarketWatch";"";"";"he Infectious Diseases Society of America said that promoting the concept of herd immunity as framed in a recently circ…
174;2020-10-19 12:00:00;57;"Doctors and scientists take aim at herd immunity calling it nonsense and a nebulous idea Experts say the case for herd immunity is more about a longing for economic normalcy than a realistic plan for the future";"Jaimy Lee";"MarketWatch";"";"";"But with a highly contagious and sometimes fatal virus like SARS-CoV-2 this also means the loss of potentially hundreds …
175;2020-10-19 12:00:00;57;"Doctors and scientists take aim at herd immunity calling it nonsense and a nebulous idea Experts say the case for herd immunity is more about a longing for economic normalcy than a realistic plan for the future";"Jaimy Lee";"MarketWatch";"";"";"But with a highly contagious and sometimes fatal virus like SARS-CoV-2 this also means the loss of potentially hundreds …
176;2020-10-19 12:00:00;57;"Doctors and scientists take aim at herd immunity calling it nonsense and a nebulous idea Experts say the case for herd immunity is more about a longing for economic normalcy than a realistic plan for the future";"Jaimy Lee";"MarketWatch";"";"";"Theres a lot of enthusiasm and belief that this can be somehow quickly and easily achieved with little harm said Glen N…
177;2020-10-19 12:00:00;57;"Doctors and scientists take aim at herd immunity calling it nonsense and a nebulous idea Experts say the case for herd immunity is more about a longing for economic normalcy than a realistic plan for the future";"Jaimy Lee";"MarketWatch";"";"";"Theres a lot of enthusiasm and belief that this can be somehow quickly and easily achieved with little harm said Glen N…
178;2020-10-19 12:00:00;57;"Doctors and scientists take aim at herd immunity calling it nonsense and a nebulous idea Experts say the case for herd immunity is more about a longing for economic normalcy than a realistic plan for the future";"Jaimy Lee";"MarketWatch";"";"";"Its a mirage to think that simply because were going to say were going to have herd immunity without the vaccine thats g…
418;2020-10-19 12:00:00;57;"Doctors and scientists take aim at herd immunity calling it nonsense and a nebulous idea Experts say the case for herd immunity is more about a longing for economic normalcy than a realistic plan for the future";"Jaimy Lee";"MarketWatch";"";"";"Its a mirage to think that simply because were going to say were going to have herd immunity without the vaccine thats g…
179;2020-10-19 12:00:00;58;"U.S. News: Herd-Immunity Tactic Alarms Many Experts";"Daniela Hernandez Sarah Toy";"The Wall Street Journal Online";"";"";"Eighty doctors and public-health and medical researchers called the herd-immunity approach a 'dangerous fallacy' in a letter published Wednesday in the Lancet.";"The John Snow Memorandum";"The John Snow Memorandum";"Natural herd immunity is an appr…
180;2020-10-19 12:00:00;58;"U.S. News: Herd-Immunity Tactic Alarms Many Experts";"Daniela Hernandez Sarah Toy";"The Wall Street Journal Online";"";"";"Scott Atlas a radiologist and one of President Trump's coronavirus advisers touted the document in a television interview Thursday. 'We just had a declaration written and the thrust of the declaration is exactly aligned with the president that is o…
181;2020-10-19 12:00:00;58;"U.S. News: Herd-Immunity Tactic Alarms Many Experts";"Daniela Hernandez Sarah Toy";"The Wall Street Journal Online";"";"";"Scott Atlas a radiologist and one of President Trump's coronavirus advisers touted the document in a television interview Thursday. 'We just had a declaration written and the thrust of the declaration is exactly aligned with the president that is o…
182;2020-10-19 12:00:00;58;"U.S. News: Herd-Immunity Tactic Alarms Many Experts";"Daniela Hernandez Sarah Toy";"The Wall Street Journal Online";"";"";"The document called the Great Barrington Declaration promotes an approach it calls 'focused protection' which pushes for young healthy people to live life normally and get infected to build up immunity in the population while working to better prot…
183;2020-10-19 12:00:00;58;"U.S. News: Herd-Immunity Tactic Alarms Many Experts";"Daniela Hernandez Sarah Toy";"The Wall Street Journal Online";"";"";"The document called the Great Barrington Declaration promotes an approach it calls 'focused protection' which pushes for young healthy people to live life normally and get infected to build up immunity in the population while working to better prot…
184;2020-10-19 12:00:00;58;"U.S. News: Herd-Immunity Tactic Alarms Many Experts";"Daniela Hernandez Sarah Toy";"The Wall Street Journal Online";"";"";"The document called the Great Barrington Declaration promotes an approach it calls 'focused protection' which pushes for young healthy people to live life normally and get infected to build up immunity in the population while working to better prot…
185;2020-10-19 12:00:00;58;"U.S. News: Herd-Immunity Tactic Alarms Many Experts";"Daniela Hernandez Sarah Toy";"The Wall Street Journal Online";"";"";"'Never in the history of public health has herd immunity been used as a strategy for responding to an outbreak let alone a pandemic. It is scientifically and ethicallyproblematic' said World Health Organization director general Tedros Adhanom Ghebr…
186;2020-10-19 12:00:00;58;"U.S. News: Herd-Immunity Tactic Alarms Many Experts";"Daniela Hernandez Sarah Toy";"The Wall Street Journal Online";"";"";"'What they're calling for would just lead to many -- hundreds of thousands of Americans -- dying' said Ashish Jha dean of Brown University's School of Public Health.";"Ashish Jha";"Brown University";"Natural herd immunity is an appropriate or effic…
187;2020-10-19 12:00:00;58;"U.S. News: Herd-Immunity Tactic Alarms Many Experts";"Daniela Hernandez Sarah Toy";"The Wall Street Journal Online";"";"";"'What they're calling for would just lead to many -- hundreds of thousands of Americans -- dying' said Ashish Jha dean of Brown University's School of Public Health.";"Ashish Jha";"Brown University";"Consequences of lockdown/related control measure…
188;2020-10-19 12:00:00;58;"U.S. News: Herd-Immunity Tactic Alarms Many Experts";"Daniela Hernandez Sarah Toy";"The Wall Street Journal Online";"";"";"Despite publicly embracing the Great Barrington Declaration Dr. Atlas in a statement denied he and the White House have ever advocated for achieving herd immunity through community spread. 'We emphatically deny that the White House the President th…
646;2020-10-19 12:00:00;59;"Pursuing ''herd immunity'' is the reckless dead-wrong solution";"Tom Frieden";"The Washington Post";"";"";"As the covid-19 pandemic continues in the United States and many parts of the world millions of Americans are increasingly impatient for the economy and society to regain a more normal footing. Some 'maverick scientists' with 'an audience inside the White House' a…
647;2020-10-19 12:00:00;59;"Pursuing ''herd immunity'' is the reckless dead-wrong solution";"Tom Frieden";"The Washington Post";"";"";"As the covid-19 pandemic continues in the United States and many parts of the world millions of Americans are increasingly impatient for the economy and society to regain a more normal footing. Some 'maverick scientists' with 'an audience inside the White House' a…
648;2020-10-19 12:00:00;59;"Pursuing ''herd immunity'' is the reckless dead-wrong solution";"Tom Frieden";"The Washington Post";"";"";"As the covid-19 pandemic continues in the United States and many parts of the world millions of Americans are increasingly impatient for the economy and society to regain a more normal footing. Some 'maverick scientists' with 'an audience inside the White House' a…
145;2020-10-20 12:00:00;46;"John M. Barry: Herd immunity? Or mass murder?";"John M Barry";"The Salt Lake Tribune";"";"";"They would do this by allowing those who are at minimal risk of death to live their lives normally. This they say will allow people to build up immunity to the virus through natural infection while better protecting those who are at highest risk. We call this Focused Protectio…
146;2020-10-20 12:00:00;46;"John M. Barry: Herd immunity? Or mass murder?";"John M Barry";"The Salt Lake Tribune";"";"";"They would do this by allowing those who are at minimal risk of death to live their lives normally. This they say will allow people to build up immunity to the virus through natural infection while better protecting those who are at highest risk. We call this Focused Protectio…
149;2020-10-20 12:00:00;46;"John M. Barry: Herd immunity? Or mass murder?";"John M Barry";"The Salt Lake Tribune";"";"";"It becomes less seductive when one examines three enormously important omissions in the declaration.First it makes no mention of harm to infected people in low-risk groups yet many people recover very slowly. More serious a significant number including those with no symptoms su…
147;2020-10-20 12:00:00;46;"John M. Barry: Herd immunity? Or mass murder?";"John M Barry";"The Salt Lake Tribune";"";"";"First it makes no mention of harm to infected people in low-risk groups yet many people recover very slowly. More serious a significant number including those with no symptoms suffer damage to their heart and lungs. One recent study of 100 recovered adults found that 78 of them…
148;2020-10-20 12:00:00;46;"John M. Barry: Herd immunity? Or mass murder?";"John M Barry";"The Salt Lake Tribune";"";"";"Second it says little about how to protect the vulnerable. One can keep a child from visiting a grandparent in another city easily enough but what happens when the child and grandparent live in the same household? And how do you protect a 25-year-old diabetic or cancer survivor…
604;2020-10-20 12:00:00;47;"Scores of Mass. scientists doctors sign open letter against herd immunity proposal";"Martin Finucane";"The Boston Globe";"";"";"The overwhelming number of public health folks and health care folks would never say they believe in herd immunity through infection said Dr. Nahid Bhadelia an infectious disease physician at Boston Medical Center and an associate professor o…
605;2020-10-20 12:00:00;47;"Scores of Mass. scientists doctors sign open letter against herd immunity proposal";"Martin Finucane";"The Boston Globe";"";"";"The overwhelming number of public health folks and health care folks would never say they believe in herd immunity through infection said Dr. Nahid Bhadelia an infectious disease physician at Boston Medical Center and an associate professor o…
588;2020-10-20 12:00:00;47;"Scores of Mass. scientists doctors sign open letter against herd immunity proposal";"Martin Finucane";"The Boston Globe";"";"";"The herd immunity approach could lead to significant illness and death across the entire population the letter says. (Some experts have estimated it could lead to more than 1 million deaths in the United States.)";"The John Snow Memorandum";"…
589;2020-10-20 12:00:00;47;"Scores of Mass. scientists doctors sign open letter against herd immunity proposal";"Martin Finucane";"The Boston Globe";"";"";"The herd immunity approach could lead to significant illness and death across the entire population the letter says. (Some experts have estimated it could lead to more than 1 million deaths in the United States.)";"The John Snow Memorandum";"…
590;2020-10-20 12:00:00;47;"Scores of Mass. scientists doctors sign open letter against herd immunity proposal";"Martin Finucane";"The Boston Globe";"";"";"Hanage said the herd immunity idea may be what people weary of coronavirus restrictions want to hear but it's unfortunately not possible.It offers the idea that we can just go back to normal and it doesn't say anything about how we're going t…
591;2020-10-20 12:00:00;47;"Scores of Mass. scientists doctors sign open letter against herd immunity proposal";"Martin Finucane";"The Boston Globe";"";"";"Hanage said the herd immunity idea may be what people weary of coronavirus restrictions want to hear but it's unfortunately not possible.It offers the idea that we can just go back to normal and it doesn't say anything about how we're going t…
592;2020-10-20 12:00:00;47;"Scores of Mass. scientists doctors sign open letter against herd immunity proposal";"Martin Finucane";"The Boston Globe";"";"";"Hanage said the herd immunity idea may be what people weary of coronavirus restrictions want to hear but it's unfortunately not possible.It offers the idea that we can just go back to normal and it doesn't say anything about how we're going t…
593;2020-10-20 12:00:00;47;"Scores of Mass. scientists doctors sign open letter against herd immunity proposal";"Martin Finucane";"The Boston Globe";"";"";"Dr. Abraar Karan an internal medicine physician at Brigham and Women's Hospital said that for multiple reasons the Great Barrington Declaration is not a smartdeclaration. It's not the response that we need right now.''Inflammation in the heart…
594;2020-10-20 12:00:00;47;"Scores of Mass. scientists doctors sign open letter against herd immunity proposal";"Martin Finucane";"The Boston Globe";"";"";"Dr. Abraar Karan an internal medicine physician at Brigham and Women's Hospital said that for multiple reasons the Great Barrington Declaration is not a smartdeclaration. It's not the response that we need right now.''Inflammation in the heart…
595;2020-10-20 12:00:00;47;"Scores of Mass. scientists doctors sign open letter against herd immunity proposal";"Martin Finucane";"The Boston Globe";"";"";"Dr. Abraar Karan an internal medicine physician at Brigham and Women's Hospital said that for multiple reasons the Great Barrington Declaration is not a smartdeclaration. It's not the response that we need right now.''Inflammation in the heart…
596;2020-10-20 12:00:00;47;"Scores of Mass. scientists doctors sign open letter against herd immunity proposal";"Martin Finucane";"The Boston Globe";"";"";"Herd immunity is not a plan and the Great Barrington Declaration is at best wishful thinking. Infection-acquired herd immunity represents a failure to control the pandemic and will lead to a large loss of life. It is almost certainly not poss…
597;2020-10-20 12:00:00;47;"Scores of Mass. scientists doctors sign open letter against herd immunity proposal";"Martin Finucane";"The Boston Globe";"";"";"Herd immunity is not a plan and the Great Barrington Declaration is at best wishful thinking. Infection-acquired herd immunity represents a failure to control the pandemic and will lead to a large loss of life. It is almost certainly not poss…
598;2020-10-20 12:00:00;47;"Scores of Mass. scientists doctors sign open letter against herd immunity proposal";"Martin Finucane";"The Boston Globe";"";"";"Herd immunity is not a plan and the Great Barrington Declaration is at best wishful thinking. Infection-acquired herd immunity represents a failure to control the pandemic and will lead to a large loss of life. It is almost certainly not poss…
599;2020-10-20 12:00:00;47;"Scores of Mass. scientists doctors sign open letter against herd immunity proposal";"Martin Finucane";"The Boston Globe";"";"";"Bhadelia said a projection of a possible million deaths from the proposal was probably pretty accurate.It's a lot of people and death is not the only outcome. Before we get to the death number the hospitalization numbers will overwhelm us sh…
600;2020-10-20 12:00:00;47;"Scores of Mass. scientists doctors sign open letter against herd immunity proposal";"Martin Finucane";"The Boston Globe";"";"";"Bhadelia said a projection of a possible million deaths from the proposal was probably pretty accurate.It's a lot of people and death is not the only outcome. Before we get to the death number the hospitalization numbers will overwhelm us sh…
601;2020-10-20 12:00:00;47;"Scores of Mass. scientists doctors sign open letter against herd immunity proposal";"Martin Finucane";"The Boston Globe";"";"";"Bhadelia said a projection of a possible million deaths from the proposal was probably pretty accurate.It's a lot of people and death is not the only outcome. Before we get to the death number the hospitalization numbers will overwhelm us sh…
602;2020-10-20 12:00:00;47;"Scores of Mass. scientists doctors sign open letter against herd immunity proposal";"Martin Finucane";"The Boston Globe";"";"";"Bhadelia said a projection of a possible million deaths from the proposal was probably pretty accurate.It's a lot of people and death is not the only outcome. Before we get to the death number the hospitalization numbers will overwhelm us sh…
603;2020-10-20 12:00:00;47;"Scores of Mass. scientists doctors sign open letter against herd immunity proposal";"Martin Finucane";"The Boston Globe";"";"";"Dr. Ashish Jha dean of the Brown University School of Public Health said last week in a tweet that the Great Barrington Declaration was junk science. And like junk food tastes great but zero nutritional value. ";"Ashish Jha";"Brown University…
150;2020-10-20 12:00:00;48;"The path to ''''herd immunity'''' would be lined with half a million dead Americans";"Tom Frieden";"Washington Post.com";"";"";"There is a saying that for every complicated problem a solution exists that is quick simple  and wrong. That applies here: Pursuing herd immunity is the wrong dead wrong solution for the pandemic. Discussing such a reckless approach shouldn't…
152;2020-10-20 12:00:00;48;"The path to ''''herd immunity'''' would be lined with half a million dead Americans";"Tom Frieden";"Washington Post.com";"";"";"The route to herd immunity would run through graveyards filled with Americans who did not have to die because what starts in young adults doesn't stay in young adults. 'Protecting the vulnerable' however appealing it may sound isn't plausible …
153;2020-10-20 12:00:00;48;"The path to ''''herd immunity'''' would be lined with half a million dead Americans";"Tom Frieden";"Washington Post.com";"";"";"The route to herd immunity would run through graveyards filled with Americans who did not have to die because what starts in young adults doesn't stay in young adults. 'Protecting the vulnerable' however appealing it may sound isn't plausible …
151;2020-10-20 12:00:00;49;"''Herd Immunity'' Proposal Draws Ire From Scientists";"Apoorva Mandavilli Sheryl Gay Stolberg";"The New York Times";"";"";"But it does not offer details on how the strategy would work in practice. Dr. Anthony Fauci the government's top infectious disease expert has dismissed thedeclaration as unscientific dangerous and ''total nonsense.''";"Anthony Fauci";"National Ins…
154;2020-10-20 12:00:00;49;"''Herd Immunity'' Proposal Draws Ire From Scientists";"Apoorva Mandavilli Sheryl Gay Stolberg";"The New York Times";"";"";"''I think it's wrong I think it's unsafe I think it invites people to act in ways that have the potential to do an enormous amount of harm'' said Dr. Rochelle Walensky an infectious disease expert at Harvard University and one of the signatories to…
413;2020-10-20 12:00:00;49;"''Herd Immunity'' Proposal Draws Ire From Scientists";"Apoorva Mandavilli Sheryl Gay Stolberg";"The New York Times";"";"";"''I think it's wrong I think it's unsafe I think it invites people to act in ways that have the potential to do an enormous amount of harm'' said Dr. Rochelle Walensky an infectious disease expert at Harvard University and one of the signatories to…
156;2020-10-20 12:00:00;49;"''Herd Immunity'' Proposal Draws Ire From Scientists";"Apoorva Mandavilli Sheryl Gay Stolberg";"The New York Times";"";"";"''People who are more at risk may participate if they wish while society as a whole enjoys the protection conferred upon the vulnerable by those who have built up herd immunity'' the declaration said.";"Great Barrington Declaration";"Great Barringt…
157;2020-10-20 12:00:00;49;"''Herd Immunity'' Proposal Draws Ire From Scientists";"Apoorva Mandavilli Sheryl Gay Stolberg";"The New York Times";"";"";"''People who are more at risk may participate if they wish while society as a whole enjoys the protection conferred upon the vulnerable by those who have built up herd immunity'' the declaration said.";"Great Barrington Declaration";"Great Barringt…
155;2020-10-20 12:00:00;49;"''Herd Immunity'' Proposal Draws Ire From Scientists";"Apoorva Mandavilli Sheryl Gay Stolberg";"The New York Times";"";"";"'It's amazingly irresponsible'' not to take these risks into account Dr. Nabarro said.";"David Nabarro";"World Health Organization";"Consequences of lockdown/related control measures (economic loss delayed herd immunity/other health outcomes) excee…
158;2020-10-20 12:00:00;49;"''Herd Immunity'' Proposal Draws Ire From Scientists";"Apoorva Mandavilli Sheryl Gay Stolberg";"The New York Times";"";"";"'It's amazingly irresponsible'' not to take these risks into account Dr. Nabarro said.";"David Nabarro";"World Health Organization";"At risk populations can be protected in herd immunity approach";0;"Public Health/Medical",,,,,,,,,,,,,,,,,,,,,,,,,,…
159;2020-10-20 12:00:00;49;"''Herd Immunity'' Proposal Draws Ire From Scientists";"Apoorva Mandavilli Sheryl Gay Stolberg";"The New York Times";"";"";"'It's amazingly irresponsible'' not to take these risks into account Dr. Nabarro said.";"David Nabarro";"World Health Organization";"Natural herd immunity is an appropriate or efficacious COVID-19 control strategy/natural herd immunity working or b…
160;2020-10-20 12:00:00;49;"''Herd Immunity'' Proposal Draws Ire From Scientists";"Apoorva Mandavilli Sheryl Gay Stolberg";"The New York Times";"";"";"The declaration's strategy is both unethical and fails to account for human behavior said Ruth Faden a bioethicist at Johns Hopkins University.Many high-risk groups -- people who live in multigenerational families or in crowded living situations or…
161;2020-10-20 12:00:00;49;"''Herd Immunity'' Proposal Draws Ire From Scientists";"Apoorva Mandavilli Sheryl Gay Stolberg";"The New York Times";"";"";"The declaration's strategy is both unethical and fails to account for human behavior said Ruth Faden a bioethicist at Johns Hopkins University.Many high-risk groups -- people who live in multigenerational families or in crowded living situations or…
162;2020-10-20 12:00:00;49;"''Herd Immunity'' Proposal Draws Ire From Scientists";"Apoorva Mandavilli Sheryl Gay Stolberg";"The New York Times";"";"";"The declaration's strategy is both unethical and fails to account for human behavior said Ruth Faden a bioethicist at Johns Hopkins University.Many high-risk groups -- people who live in multigenerational families or in crowded living situations or…
163;2020-10-20 12:00:00;49;"''Herd Immunity'' Proposal Draws Ire From Scientists";"Apoorva Mandavilli Sheryl Gay Stolberg";"The New York Times";"";"";"''I don't know exactly how it would work'' said Gabriela Gomes a mathematical modeler at the University of Strathclyde in Britain and one of 42 co-signers.";"Gabriela Gomes";"University of Strathclyde";"Natural herd immunity is an appropriate or ef…
164;2020-10-20 12:00:00;49;"''Herd Immunity'' Proposal Draws Ire From Scientists";"Apoorva Mandavilli Sheryl Gay Stolberg";"The New York Times";"";"";"Another supporter Paul McKeigue a genetic epidemiologist at the University of Edinburgh in Scotland said ''Specific control measures for preventing coronavirustransmission are not my area of expertise.''";"Paul McKeigue";"University of Edinburgh";"…
414;2020-10-20 12:00:00;49;"''Herd Immunity'' Proposal Draws Ire From Scientists";"Apoorva Mandavilli Sheryl Gay Stolberg";"The New York Times";"";"";"Another supporter Paul McKeigue a genetic epidemiologist at the University of Edinburgh in Scotland said ''Specific control measures for preventing coronavirustransmission are not my area of expertise.''";"Paul McKeigue";"University of Edinburgh";"…
606;2020-10-20 12:00:00;50;"The Steep Costs of ''''Herd Immunity''''";"John M Barry";"The New York Times";"";"";"They would do this by allowing ''those who are at minimal risk of death to live their lives normally.'' This they say will allow people ''to build up immunity to the virus through natural infection while better protecting those who are at highest risk. We call this Focused Protection.'…
607;2020-10-20 12:00:00;50;"The Steep Costs of ''''Herd Immunity''''";"John M Barry";"The New York Times";"";"";"They would do this by allowing ''those who are at minimal risk of death to live their lives normally.'' This they say will allow people ''to build up immunity to the virus through natural infection while better protecting those who are at highest risk. We call this Focused Protection.'…
608;2020-10-20 12:00:00;50;"The Steep Costs of ''''Herd Immunity''''";"John M Barry";"The New York Times";"";"";"They would do this by allowing ''those who are at minimal risk of death to live their lives normally.'' This they say will allow people ''to build up immunity to the virus through natural infection while better protecting those who are at highest risk. We call this Focused Protection.'…
609;2020-10-20 12:00:00;50;"The Steep Costs of ''''Herd Immunity''''";"John M Barry";"The New York Times";"";"";"''mass murder'' as William Haseltine a former Harvard Medical School professor who now heads a global health foundation put it to CNN last week.";"William Haseltine";"";"Consequences of lockdown/related control measures (economic loss delayed herd immunity/other health outcomes) exceed…
610;2020-10-20 12:00:00;50;"The Steep Costs of ''''Herd Immunity''''";"John M Barry";"The New York Times";"";"";"''mass murder'' as William Haseltine a former Harvard Medical School professor who now heads a global health foundation put it to CNN last week.";"William Haseltine";"";"Natural herd immunity is an appropriate or efficacious COVID-19 control strategy/natural herd immunity working or be…
611;2020-10-20 12:00:00;50;"The Steep Costs of ''''Herd Immunity''''";"John M Barry";"The New York Times";"";"";"First it makes no mention of harm to infected people in low-risk groups yet many people recover very slowly. More serious a significant number including those with no symptoms suffer damage to their heart and lungs. One recent study of 100 recovered adults found that 78 of them showed …
612;2020-10-20 12:00:00;50;"The Steep Costs of ''''Herd Immunity''''";"John M Barry";"The New York Times";"";"";"First it makes no mention of harm to infected people in low-risk groups yet many people recover very slowly. More serious a significant number including those with no symptoms suffer damage to their heart and lungs. One recent study of 100 recovered adults found that 78 of them showed …
613;2020-10-20 12:00:00;50;"The Steep Costs of ''''Herd Immunity''''";"John M Barry";"The New York Times";"";"";"First it makes no mention of harm to infected people in low-risk groups yet many people recover very slowly. More serious a significant number including those with no symptoms suffer damage to their heart and lungs. One recent study of 100 recovered adults found that 78 of them showed …
165;2020-10-20 12:00:00;51;"Distrust lethargy worsening within virus task force";"Yasmeen Abutaleb Philip Rucker Josh Dawsey Robert Costa";"The Washington Post";"";"";"'We emphatically deny that the White House the President the Administration or anyone advising the President has pursued or advocated for a wide-open strategy of achieving herd immunity by letting the infection proceed through the …
134;2020-10-22 12:00:00;43;"David Opt Hof: A herd immunity strategy would kill millions";"David Op''t";"The Salt Lake Tribune";"";"";"COVID-19 is surging all over the United States and in many parts of the world. The case count in the U.S. rises by about 50000 every day and the number of deaths rises by hundreds every day.Despite the precautions that have been suggested Dr. Anthony Fauci and…
135;2020-10-22 12:00:00;43;"David Opt Hof: A herd immunity strategy would kill millions";"David Op''t";"The Salt Lake Tribune";"";"";"COVID-19 is surging all over the United States and in many parts of the world. The case count in the U.S. rises by about 50000 every day and the number of deaths rises by hundreds every day.Despite the precautions that have been suggested Dr. Anthony Fauci and…
411;2020-10-22 12:00:00;43;"David Opt Hof: A herd immunity strategy would kill millions";"David Op''t";"The Salt Lake Tribune";"";"";"COVID-19 is surging all over the United States and in many parts of the world. The case count in the U.S. rises by about 50000 every day and the number of deaths rises by hundreds every day.Despite the precautions that have been suggested Dr. Anthony Fauci and…
412;2020-10-22 12:00:00;43;"David Opt Hof: A herd immunity strategy would kill millions";"David Op''t";"The Salt Lake Tribune";"";"";"COVID-19 is surging all over the United States and in many parts of the world. The case count in the U.S. rises by about 50000 every day and the number of deaths rises by hundreds every day.Despite the precautions that have been suggested Dr. Anthony Fauci and…
136;2020-10-22 12:00:00;44;"The administration''s pandemic plan centers on protecting seniors. Seniors keep dying.";"Philip Bump";"Washington Post.com";"";"";"'My advice is exactly this' he said in an interview this week. 'It's a three-pronged strategy' the first of which is 'aggressive protection of high-risk individuals and the vulnerable typically the elderly and those with co-morbidities.'";…
137;2020-10-22 12:00:00;44;"The administration''s pandemic plan centers on protecting seniors. Seniors keep dying.";"Philip Bump";"Washington Post.com";"";"";"'My advice is exactly this' he said in an interview this week. 'It's a three-pronged strategy' the first of which is 'aggressive protection of high-risk individuals and the vulnerable typically the elderly and those with co-morbidities.'";…
140;2020-10-22 12:00:00;45;"Scientists denounce herd immunity option";"Martin Finucane";"The Boston Globe";"";"";"The letter calls the idea of using natural infection-based herd immunity a dangerous fallacy unsupported by the scientific evidence.'";"The John Snow Memorandum";"The John Snow Memorandum";"Natural herd immunity is an appropriate or efficacious COVID-19 control strategy/natural herd i…
141;2020-10-22 12:00:00;45;"Scientists denounce herd immunity option";"Martin Finucane";"The Boston Globe";"";"";"William Hanage an epidemiologist at the Harvard T. H. Chan School of Public Health and one of the original authors of the letter said there are ways to control thecoronavirus pandemic but uncontrolled transmission is not one of them.'";"William Hanage";"Harvard University";"Natural he…
142;2020-10-22 12:00:00;45;"Scientists denounce herd immunity option";"Martin Finucane";"The Boston Globe";"";"";"The overwhelming number of public health folks and health care folks would never say they believe in herd immunity through infection' said Dr. Nahid Bhadelia an infectious disease physician at Boston Medical Center and an associate professor of medicine at Boston University School of …
143;2020-10-22 12:00:00;45;"Scientists denounce herd immunity option";"Martin Finucane";"The Boston Globe";"";"";"Bhadelia also one of the original authors of the letter said proponents of the strategy in an abnegation of responsibility' want to let it rip but have no plan for when health systems get overwhelmed.'";"Nahid Bhadelia";"Boston University";"Healthcare services and capacity can be mana…
144;2020-10-22 12:00:00;45;"Scientists denounce herd immunity option";"Martin Finucane";"The Boston Globe";"";"";"It offers the idea that we can just go back to normal and it doesn't say anything about how we're going to do the most important part of it' protecting the vulnerable he said.";"William Hanage";"Harvard University";"At risk populations can be protected in herd immunity approach";0;"Ac…
125;2020-10-23 12:00:00;40;"Our View: Trump finds a strategy that fits his failures";"Unspecified";"USA Today Online";"";"";"What the White House is discussing is a variant of this. It argues that while waiting for a vaccine pandemic restrictions should be lifted on Americans thought to be at minimal risk of death from COVID-19 -- like younger people -- allowing them to 'live their lives normally…
126;2020-10-23 12:00:00;40;"Our View: Trump finds a strategy that fits his failures";"Unspecified";"USA Today Online";"";"";"What the White House is discussing is a variant of this. It argues that while waiting for a vaccine pandemic restrictions should be lifted on Americans thought to be at minimal risk of death from COVID-19 -- like younger people -- allowing them to 'live their lives normally…
127;2020-10-23 12:00:00;40;"Our View: Trump finds a strategy that fits his failures";"Unspecified";"USA Today Online";"";"";"'(It) is the most amazing combination of pixie dust and pseudoscience I've ever seen' said Michael Osterholm head of the Center for Infectious Disease Researchand Policy at the University of Minnesota.";"Michael Osterholm";"University of Minnesota";"Natural herd immunity is…
409;2020-10-23 12:00:00;40;"Our View: Trump finds a strategy that fits his failures";"Unspecified";"USA Today Online";"";"";"'(It) is the most amazing combination of pixie dust and pseudoscience I've ever seen' said Michael Osterholm head of the Center for Infectious Disease Researchand Policy at the University of Minnesota.";"Michael Osterholm";"University of Minnesota";"At risk populations can …
128;2020-10-23 12:00:00;40;"Our View: Trump finds a strategy that fits his failures";"Unspecified";"USA Today Online";"";"";"The idea of lifting restrictions on all but the most vulnerable Americans such as the elderly or medically frail has been dubbed 'focused protection' by three scientists who drafted what they call The Great Barrington Declaration. ";"Great Barrington Declaration";"Great Bar…
132;2020-10-23 12:00:00;41;"Our COVID-19 plan would minimize mortality and lockdown-induced collateral damage";"Martin Kulldorff Sunetra Gupta Jay Bhattacharya";"USA Today Online";"";"";"Current COVID-19 lockdowns protect low-risk college students and young professional bankers attorneys journalists scientists and others who can work from home while older high-risk working-class people are riskin…
133;2020-10-23 12:00:00;41;"Our COVID-19 plan would minimize mortality and lockdown-induced collateral damage";"Martin Kulldorff Sunetra Gupta Jay Bhattacharya";"USA Today Online";"";"";"Current COVID-19 lockdowns protect low-risk college students and young professional bankers attorneys journalists scientists and others who can work from home while older high-risk working-class people are riskin…
577;2020-10-23 12:00:00;41;"Our COVID-19 plan would minimize mortality and lockdown-induced collateral damage";"Martin Kulldorff Sunetra Gupta Jay Bhattacharya";"USA Today Online";"";"";"Current COVID-19 lockdowns protect low-risk college students and young professional bankers attorneys journalists scientists and others who can work from home while older high-risk working-class people are riskin…
578;2020-10-23 12:00:00;41;"Our COVID-19 plan would minimize mortality and lockdown-induced collateral damage";"Martin Kulldorff Sunetra Gupta Jay Bhattacharya";"USA Today Online";"";"";"Current COVID-19 lockdowns protect low-risk college students and young professional bankers attorneys journalists scientists and others who can work from home while older high-risk working-class people are riskin…
579;2020-10-23 12:00:00;41;"Our COVID-19 plan would minimize mortality and lockdown-induced collateral damage";"Martin Kulldorff Sunetra Gupta Jay Bhattacharya";"USA Today Online";"";"";"Current COVID-19 lockdowns protect low-risk college students and young professional bankers attorneys journalists scientists and others who can work from home while older high-risk working-class people are riskin…
580;2020-10-23 12:00:00;41;"Our COVID-19 plan would minimize mortality and lockdown-induced collateral damage";"Martin Kulldorff Sunetra Gupta Jay Bhattacharya";"USA Today Online";"";"";"Current COVID-19 lockdowns protect low-risk college students and young professional bankers attorneys journalists scientists and others who can work from home while older high-risk working-class people are riskin…
581;2020-10-23 12:00:00;41;"Our COVID-19 plan would minimize mortality and lockdown-induced collateral damage";"Martin Kulldorff Sunetra Gupta Jay Bhattacharya";"USA Today Online";"";"";"Current COVID-19 lockdowns protect low-risk college students and young professional bankers attorneys journalists scientists and others who can work from home while older high-risk working-class people are riskin…
582;2020-10-23 12:00:00;41;"Our COVID-19 plan would minimize mortality and lockdown-induced collateral damage";"Martin Kulldorff Sunetra Gupta Jay Bhattacharya";"USA Today Online";"";"";"Current COVID-19 lockdowns protect low-risk college students and young professional bankers attorneys journalists scientists and others who can work from home while older high-risk working-class people are riskin…
583;2020-10-23 12:00:00;41;"Our COVID-19 plan would minimize mortality and lockdown-induced collateral damage";"Martin Kulldorff Sunetra Gupta Jay Bhattacharya";"USA Today Online";"";"";"Current COVID-19 lockdowns protect low-risk college students and young professional bankers attorneys journalists scientists and others who can work from home while older high-risk working-class people are riskin…
130;2020-10-23 12:00:00;41;"Our COVID-19 plan would minimize mortality and lockdown-induced collateral damage";"Martin Kulldorff Sunetra Gupta Jay Bhattacharya";"USA Today Online";"";"";"The Focused Protection plan in the Great Barrington Declaration would minimize both COVID-19 mortality and lockdown-induced collateral damage on other health outcomes.";"Great Barrington Declaration";"Great Barr…
131;2020-10-23 12:00:00;41;"Our COVID-19 plan would minimize mortality and lockdown-induced collateral damage";"Martin Kulldorff Sunetra Gupta Jay Bhattacharya";"USA Today Online";"";"";"The Focused Protection plan in the Great Barrington Declaration would minimize both COVID-19 mortality and lockdown-induced collateral damage on other health outcomes.";"Great Barrington Declaration";"Great Barr…
584;2020-10-23 12:00:00;42;"COVID-19 herd immunity strategy fits Donald Trump''''s failures in coronavirus war";"Unspecified";"USA Today Online";"";"";"Infectious disease experts say it's junk science and worse would risk doubling or tripling the number of Americans dead from COVID-19. Marc Lipsitch director of the Center for Communicable Disease Dynamics at the Harvard T.H. Chan School of Public…
585;2020-10-23 12:00:00;42;"COVID-19 herd immunity strategy fits Donald Trump''''s failures in coronavirus war";"Unspecified";"USA Today Online";"";"";"'(It) is the most amazing combination of pixie dust and pseudoscience I've ever seen' said Michael Osterholm head of the Center for Infectious Disease Researchand Policy at the University of Minnesota.";"Michael Osterholm";"University of Minnesota…
586;2020-10-23 12:00:00;42;"COVID-19 herd immunity strategy fits Donald Trump''''s failures in coronavirus war";"Unspecified";"USA Today Online";"";"";"The idea in the absence of a widely distributed vaccine of lifting restrictions on all but the most vulnerable Americans such as the elderly or medically frail has been dubbed 'focused protection' by three scientists who drafted what they call The…
587;2020-10-23 12:00:00;42;"COVID-19 herd immunity strategy fits Donald Trump''''s failures in coronavirus war";"Unspecified";"USA Today Online";"";"";"The idea in the absence of a widely distributed vaccine of lifting restrictions on all but the most vulnerable Americans such as the elderly or medically frail has been dubbed 'focused protection' by three scientists who drafted what they call The…
124;2020-10-27 12:00:00;39;"The White House virus plan: Surrender";"Leana Wen";"The Washington Post";"";"";"We finally have our answer: capitulation.For weeks the White House has been advancing a 'herd immunity' approach of essentially letting the coronavirus infect the majority of the population. President Trump insists that the United States is 'rounding the corner' despite record-breaking infe…
573;2020-10-28 12:00:00;38;"Targeting herd immunity from COVID-19 without a vaccine remains a deadly idea  heres why";"Steven Albert";"MarketWatch";"";"";"Dropping social distancing and mask wearing reopening restaurants and allowing large gatherings will result in overwhelmed hospital systems and skyrocketing mortalityGetty ImagesWhite House advisers have made the case recently for a natural…
574;2020-10-28 12:00:00;38;"Targeting herd immunity from COVID-19 without a vaccine remains a deadly idea  heres why";"Steven Albert";"MarketWatch";"";"";"Dropping social distancing and mask wearing reopening restaurants and allowing large gatherings will result in overwhelmed hospital systems and skyrocketing mortalityGetty ImagesWhite House advisers have made the case recently for a natural…
575;2020-10-28 12:00:00;38;"Targeting herd immunity from COVID-19 without a vaccine remains a deadly idea  heres why";"Steven Albert";"MarketWatch";"";"";"Dropping social distancing and mask wearing reopening restaurants and allowing large gatherings will result in overwhelmed hospital systems and skyrocketing mortalityGetty ImagesWhite House advisers have made the case recently for a natural…
576;2020-10-28 12:00:00;38;"Targeting herd immunity from COVID-19 without a vaccine remains a deadly idea  heres why";"Steven Albert";"MarketWatch";"";"";"Dropping social distancing and mask wearing reopening restaurants and allowing large gatherings will result in overwhelmed hospital systems and skyrocketing mortalityGetty ImagesWhite House advisers have made the case recently for a natural…
571;2020-10-28 12:00:00;38;"Targeting herd immunity from COVID-19 without a vaccine remains a deadly idea  heres why";"Steven Albert";"MarketWatch";"";"";"The Great Barrington Declaration calls for allowing those who are at minimal risk of death to live their lives normally ... while protecting those who are at highest risk.";"Great Barrington Declaration";"Great Barrington Declaration";"At …
572;2020-10-28 12:00:00;38;"Targeting herd immunity from COVID-19 without a vaccine remains a deadly idea  heres why";"Steven Albert";"MarketWatch";"";"";"The Great Barrington Declaration calls for allowing those who are at minimal risk of death to live their lives normally ... while protecting those who are at highest risk.";"Great Barrington Declaration";"Great Barrington Declaration";"Nat…
568;2020-10-28 12:00:00;151;"The dangerous myth that herd immunity is the solution";"Kevin Chow";"Pasadena Star-News (Calif.)";"";"";"Increasingly Ive seen people argue that we should simply let nature run its course and allow the United States to achieve COVID-19 herd immunity.Some point out that when they were youngpeople never stayed home or wore masks for fear of mumps or measles! That claim…
569;2020-10-28 12:00:00;151;"The dangerous myth that herd immunity is the solution";"Kevin Chow";"Pasadena Star-News (Calif.)";"";"";"Increasingly Ive seen people argue that we should simply let nature run its course and allow the United States to achieve COVID-19 herd immunity.Some point out that when they were youngpeople never stayed home or wore masks for fear of mumps or measles! That claim…
570;2020-10-28 12:00:00;151;"The dangerous myth that herd immunity is the solution";"Kevin Chow";"Pasadena Star-News (Calif.)";"";"";"Increasingly Ive seen people argue that we should simply let nature run its course and allow the United States to achieve COVID-19 herd immunity.Some point out that when they were youngpeople never stayed home or wore masks for fear of mumps or measles! That claim…
102;2020-10-29 12:00:00;34;"Viewpoint: ''Herd immunity'' is a losing strategy";"William Foege";"The Evansville Courier";"";"";"That turned out not to be the case then and a herd immunity approach is likely to be inadequate now in the battle against the novel coronavirus.The current discussions of herd immunity often concern hypothetical possibilities and are not based on evidence. Even when scien…
108;2020-10-29 12:00:00;34;"Viewpoint: ''Herd immunity'' is a losing strategy";"William Foege";"The Evansville Courier";"";"";"Herd immunity turned out to be an ineffective strategy even for smallpox. Suggesting such a losing strategy for coronavirus is to ask for more suffering more deaths and more social disruption.Such a program would prove wrong those who said our current program couldnt get …
105;2020-10-29 12:00:00;36;"Former CDC director: For COVID-19 attempt to build ''herd immunity'' is a losing strategy";"William Foege";"USA Today Online";"";"";"That turned out not to be the case then and a herd immunity approach is likely to be inadequate now in the battle against the novel coronavirus.The current discussions of herd immunity often concern hypothetical possibilities and are not …
106;2020-10-29 12:00:00;36;"Former CDC director: For COVID-19 attempt to build ''herd immunity'' is a losing strategy";"William Foege";"USA Today Online";"";"";"Herd immunity turned out to be an ineffective strategy even for smallpox. Suggesting such a losing strategy for coronavirus is to ask for more suffering more deaths and more social disruption. Such a program would prove wrong those who sa…
109;2020-10-29 12:00:00;37;"Trump has been publicly indicating his openness to a herd immunity strategy for months";"Philip Bump";"Washington Post.com";"";"";"At briefing April 6 for example Fauci specifically stated that he hoped 'we don't have so many people infected that we actually have that herd immunity.'";"Anthony Fauci";"National Institute of Health";"Natural herd immunity is an appropria…
110;2020-10-29 12:00:00;37;"Trump has been publicly indicating his openness to a herd immunity strategy for months";"Philip Bump";"Washington Post.com";"";"";"'I think we could have followed that approach' Trump said. 'And if we did follow that approach I think we might have 2 million people dead.'";"Donald Trump";"Donald Trump Administration";"Natural herd immunity is an appropriate or efficacio…
111;2020-10-29 12:00:00;37;"Trump has been publicly indicating his openness to a herd immunity strategy for months";"Philip Bump";"Washington Post.com";"";"";"'We've learned that young people do very well. Very well. Incredibly well' he said during a speech in Michigan. 'Older people especially older people that have problems they don't do well at all. So we have to protect those people. And we w…
112;2020-10-29 12:00:00;37;"Trump has been publicly indicating his openness to a herd immunity strategy for months";"Philip Bump";"Washington Post.com";"";"";"'We've learned that young people do very well. Very well. Incredibly well' he said during a speech in Michigan. 'Older people especially older people that have problems they don't do well at all. So we have to protect those people. And we w…
113;2020-10-29 12:00:00;37;"Trump has been publicly indicating his openness to a herd immunity strategy for months";"Philip Bump";"Washington Post.com";"";"";"'We expected more cases with more social mingling. And of course as your show and others have seen we had a lot of social mingling in the last few weeks' Atlas said. 'And with that social mingling we're going to see more cases. By the way w…
114;2020-10-29 12:00:00;37;"Trump has been publicly indicating his openness to a herd immunity strategy for months";"Philip Bump";"Washington Post.com";"";"";"'We expected more cases with more social mingling. And of course as your show and others have seen we had a lot of social mingling in the last few weeks' Atlas said. 'And with that social mingling we're going to see more cases. By the way w…
115;2020-10-29 12:00:00;37;"Trump has been publicly indicating his openness to a herd immunity strategy for months";"Philip Bump";"Washington Post.com";"";"";"'We're going to be okay' Trump said of the virus during a town hall event 'and it is going away. And it's probably going to go away now a lot faster because of the vaccines. It would go away without the vaccine George but it's going to go a…
116;2020-10-29 12:00:00;37;"Trump has been publicly indicating his openness to a herd immunity strategy for months";"Philip Bump";"Washington Post.com";"";"";"'And many deaths' Stephanopoulos interjected.";"George Stephanopoulos";"ABC News";"Natural herd immunity is an appropriate or efficacious COVID-19 control strategy/natural herd immunity working or being achieved";0;"Journalism/Media",,,,,,,…
117;2020-10-29 12:00:00;37;"Trump has been publicly indicating his openness to a herd immunity strategy for months";"Philip Bump";"Washington Post.com";"";"";"'And many deaths' Stephanopoulos interjected.";"George Stephanopoulos";"ABC News";"Consequences of lockdown/related control measures (economic loss delayed herd immunity/other health outcomes) exceed consequences of herd immunity approach (…
407;2020-10-29 12:00:00;37;"Trump has been publicly indicating his openness to a herd immunity strategy for months";"Philip Bump";"Washington Post.com";"";"";"'And many deaths' Stephanopoulos interjected.";"George Stephanopoulos";"ABC News";"Consequences of lockdown/related control measures (economic loss delayed herd immunity/other health outcomes) exceed consequences of herd immunity approach (…
118;2020-10-29 12:00:00;37;"Trump has been publicly indicating his openness to a herd immunity strategy for months";"Philip Bump";"Washington Post.com";"";"";"'Herd immunity has never been a strategy here at the White House' she said. 'The president last night was noting herd immunity is over a period of time. A country a society can reach herd immunity. It's a fact. It was not a strategy ever pr…
119;2020-10-29 12:00:00;37;"Trump has been publicly indicating his openness to a herd immunity strategy for months";"Philip Bump";"Washington Post.com";"";"";"'I have never advocated a herd immunity strategy' he said. 'There's never been a desire to have cases spread through the community. That's a false story. I've denied that multiple times. And I just don't  that false story doesn't seem to d…
120;2020-10-29 12:00:00;37;"Trump has been publicly indicating his openness to a herd immunity strategy for months";"Philip Bump";"Washington Post.com";"";"";"'What they mean by 'herd immunity strategy' is survival of the fittest let the infection spread through the community and develop a population immunity' he insisted. 'That's never been the policy that I have advised. It's never even been di…
121;2020-10-29 12:00:00;37;"Trump has been publicly indicating his openness to a herd immunity strategy for months";"Philip Bump";"Washington Post.com";"";"";"'My advice is exactly this. It's a three-pronged strategy' he said. 'Number one: aggressive protection of high risk individuals and the vulnerable (typically the elderly and those with co-morbidities). Number two: allocate resources so that…
122;2020-10-29 12:00:00;37;"Trump has been publicly indicating his openness to a herd immunity strategy for months";"Philip Bump";"Washington Post.com";"";"";"'My advice is exactly this. It's a three-pronged strategy' he said. 'Number one: aggressive protection of high risk individuals and the vulnerable (typically the elderly and those with co-morbidities). Number two: allocate resources so that…
123;2020-10-29 12:00:00;37;"Trump has been publicly indicating his openness to a herd immunity strategy for months";"Philip Bump";"Washington Post.com";"";"";"'My advice is exactly this. It's a three-pronged strategy' he said. 'Number one: aggressive protection of high risk individuals and the vulnerable (typically the elderly and those with co-morbidities). Number two: allocate resources so that…
408;2020-10-29 12:00:00;37;"Trump has been publicly indicating his openness to a herd immunity strategy for months";"Philip Bump";"Washington Post.com";"";"";"'My advice is exactly this. It's a three-pronged strategy' he said. 'Number one: aggressive protection of high risk individuals and the vulnerable (typically the elderly and those with co-morbidities). Number two: allocate resources so that…
101;2020-10-30 12:00:00;33;"Why ''herd immunity'' won''t work against COVID-19opinion";"William Foege";"Bartlesville Examiner-Enterprise";"";"";"That turned out not to be the case then and a herd immunity approach is likely to be inadequate now in the battle against the novel coronavirus.The current discussions of herd immunity often concern hypothetical possibilities and are not based on evidenc…
107;2020-10-30 12:00:00;33;"Why ''herd immunity'' won''t work against COVID-19opinion";"William Foege";"Bartlesville Examiner-Enterprise";"";"";"Herd immunity turned out to be an ineffective strategy even for smallpox. Suggesting such a losing strategy for coronavirus is to ask for more suffering more deaths and more social disruption.Such a program would prove wrong those who said our current pr…
103;2020-10-30 12:00:00;35;"The idea of herd immunity to manage the coronavirus should ring alarm bells";"Rebecca Kaplan";"Washington Post.com";"";"";"NIH Director Francis Collins condemned conronavirus herd immunity-based responses calling them 'fringe' and 'dangerous'";"Francis Collins";"National Institute of Health";"Natural herd immunity is an appropriate or efficacious COVID-19 control strat…
104;2020-10-30 12:00:00;35;"The idea of herd immunity to manage the coronavirus should ring alarm bells";"Rebecca Kaplan";"Washington Post.com";"";"";"while World Health Organization Director General Tedros Adhanom Ghebreyesus called it 'scientifically and ethically problematic.'";"Tedros Adhanom Ghebreyesus";"World Health Organization";"Natural herd immunity is an appropriate or efficacious COVI…
95;2020-10-31 12:00:00;150;"In the current covid-19 pandemic the first goal is to get control of the virus.";"Steven Albert";"Pittsburgh Tribune-Review";"";"";"The recent Great Barrington Declaration says no. It proposes restrictions on contact only for older people and others at high risk of severe disease. The remainder of the population would be free to mix at will with no restrictions on rest…
92;2020-10-31 12:00:00;150;"In the current covid-19 pandemic the first goal is to get control of the virus.";"Steven Albert";"Pittsburgh Tribune-Review";"";"";"Unfortunately this approach will fail. Dropping public health suppression strategies will result in overwhelmed hospital systems and skyrocketing mortality and will not produce the desired herd immunity. Here are some reasons why.";"Steven…
93;2020-10-31 12:00:00;150;"In the current covid-19 pandemic the first goal is to get control of the virus.";"Steven Albert";"Pittsburgh Tribune-Review";"";"";"Uncontrolled transmission in younger healthier people risks significant morbidity and mortality across the whole population. It is impossible to prevent contact between high risk and low risk populations especially when 30% of the popula…
94;2020-10-31 12:00:00;150;"In the current covid-19 pandemic the first goal is to get control of the virus.";"Steven Albert";"Pittsburgh Tribune-Review";"";"";"Uncontrolled transmission in younger healthier people risks significant morbidity and mortality across the whole population. It is impossible to prevent contact between high risk and low risk populations especially when 30% of the popula…
565;2020-11-01 12:00:00;31;"The dangerous myth that herd immunity is the solution";"Kevin Chow";"Whittier Daily News";"";"";"Some point out that when they were youngpeople never stayed home or woremasks for fear of mumps or measles! That claim is the product of selective nostalgic recall as social disruption due to epidemic disease in the United States is well documented. Polio outbreaks for exa…
566;2020-11-01 12:00:00;31;"The dangerous myth that herd immunity is the solution";"Kevin Chow";"Whittier Daily News";"";"";"Some point out that when they were youngpeople never stayed home or woremasks for fear of mumps or measles! That claim is the product of selective nostalgic recall as social disruption due to epidemic disease in the United States is well documented. Polio outbreaks for exa…
567;2020-11-01 12:00:00;31;"The dangerous myth that herd immunity is the solution";"Kevin Chow";"Whittier Daily News";"";"";"Some point out that when they were youngpeople never stayed home or woremasks for fear of mumps or measles! That claim is the product of selective nostalgic recall as social disruption due to epidemic disease in the United States is well documented. Polio outbreaks for exa…
96;2020-11-01 12:00:00;32;"Talk of herd immunity alarms UA coronavirus researchers";"Patty Machelor";"The Arizona Daily Star";"";"";"It follows that it remains critically important to follow all public-health precautions on distancing mask-wearing and hygiene at least until we get a reliable and efficacious vaccine said Nikolich-Zugich also co-director of the UAs Center on Aging.";"Janko Niko…
97;2020-11-01 12:00:00;32;"Talk of herd immunity alarms UA coronavirus researchers";"Patty Machelor";"The Arizona Daily Star";"";"";"A national petition from early October called The Great Barrington Declaration calls for focused protection that would allow the reopening of businesses and schools among other measures. ";"Great Barrington Declaration";"Great Barrington Declaration";"Natural h…
98;2020-11-01 12:00:00;32;"Talk of herd immunity alarms UA coronavirus researchers";"Patty Machelor";"The Arizona Daily Star";"";"";"A national petition from early October called The Great Barrington Declaration calls for focused protection that would allow the reopening of businesses and schools among other measures. ";"Great Barrington Declaration";"Great Barrington Declaration";"At risk p…
99;2020-11-01 12:00:00;32;"Talk of herd immunity alarms UA coronavirus researchers";"Patty Machelor";"The Arizona Daily Star";"";"";"If we were just talking about the common cold who cares? Its not like that has tremendous (public health) implications. But for diseases with severe health consequences its not something to be taken lightly said Dr. Joe Gerald associate professor of public healt…
100;2020-11-01 12:00:00;32;"Talk of herd immunity alarms UA coronavirus researchers";"Patty Machelor";"The Arizona Daily Star";"";"";"When we look at some of the other coronaviruses we know immunity is not lifelong he said. We dont know yet where COVID-19 is going to fall on the spectrum. For Anne Poulin a registered nurse at St. Marys Hospital following health protocols is her focus for kee…
406;2020-11-01 12:00:00;32;"Talk of herd immunity alarms UA coronavirus researchers";"Patty Machelor";"The Arizona Daily Star";"";"";"When we look at some of the other coronaviruses we know immunity is not lifelong he said. We dont know yet where COVID-19 is going to fall on the spectrum. For Anne Poulin a registered nurse at St. Marys Hospital following health protocols is her focus for kee…
91;2020-11-09 12:00:00;30;"City still far from herd immunity Mount Sinai data shows";"Jennifer Henderson";"Crain''s New York Business";"";"";"'We can't bank on herd immunity' said Florian Krammer professor in vaccinology at the Icahn School of Medicine and corresponding author on the study.";"Florian Kramer";"Icahn School of Medicine";"Natural herd immunity is an appropriate or efficacious COVID-…
541;2020-11-10 12:00:00;29;"Is Florida a test site for herd immunity? The governors policies mean accepting broader community virus spread.";"Mary Ellen Klas Ben Conarck";"Tampa Bay Times";"";"";"I sincerely hope that Florida doesnt go down that path said Tom Inglesby director of the Johns Hopkins Center for Health Security last month. Its pretty clear that a small minority of people have been…
542;2020-11-10 12:00:00;29;"Is Florida a test site for herd immunity? The governors policies mean accepting broader community virus spread.";"Mary Ellen Klas Ben Conarck";"Tampa Bay Times";"";"";"I sincerely hope that Florida doesnt go down that path said Tom Inglesby director of the Johns Hopkins Center for Health Security last month. Its pretty clear that a small minority of people have been…
543;2020-11-10 12:00:00;29;"Is Florida a test site for herd immunity? The governors policies mean accepting broader community virus spread.";"Mary Ellen Klas Ben Conarck";"Tampa Bay Times";"";"";"In a blistering letter sent to DeSantis on Oct. 30 Miami Beach Mayor Dan Gelber a former state legislator accused the governor of pursuing a risky herd immunity strategy to address the virus: Not the c…
544;2020-11-10 12:00:00;29;"Is Florida a test site for herd immunity? The governors policies mean accepting broader community virus spread.";"Mary Ellen Klas Ben Conarck";"Tampa Bay Times";"";"";"In a blistering letter sent to DeSantis on Oct. 30 Miami Beach Mayor Dan Gelber a former state legislator accused the governor of pursuing a risky herd immunity strategy to address the virus: Not the c…
545;2020-11-10 12:00:00;29;"Is Florida a test site for herd immunity? The governors policies mean accepting broader community virus spread.";"Mary Ellen Klas Ben Conarck";"Tampa Bay Times";"";"";"He believes the virus is containable through a vaccine and in focusing the resources first on those most vulnerable to complications due to COVID he said. Protect the elderly and those with serious hea…
546;2020-11-10 12:00:00;29;"Is Florida a test site for herd immunity? The governors policies mean accepting broader community virus spread.";"Mary Ellen Klas Ben Conarck";"Tampa Bay Times";"";"";"He believes the virus is containable through a vaccine and in focusing the resources first on those most vulnerable to complications due to COVID he said. Protect the elderly and those with serious hea…
547;2020-11-10 12:00:00;29;"Is Florida a test site for herd immunity? The governors policies mean accepting broader community virus spread.";"Mary Ellen Klas Ben Conarck";"Tampa Bay Times";"";"";"DeSantis has said he prefers mitigation policies focusing on shifting infections away from the at-risk groups ... rather than suppressing society as a whole.";"Ron DeSantis";"Ron DeSantis Administrati…
548;2020-11-10 12:00:00;29;"Is Florida a test site for herd immunity? The governors policies mean accepting broader community virus spread.";"Mary Ellen Klas Ben Conarck";"Tampa Bay Times";"";"";"DeSantis has said he prefers mitigation policies focusing on shifting infections away from the at-risk groups ... rather than suppressing society as a whole.";"Ron DeSantis";"Ron DeSantis Administrati…
549;2020-11-10 12:00:00;29;"Is Florida a test site for herd immunity? The governors policies mean accepting broader community virus spread.";"Mary Ellen Klas Ben Conarck";"Tampa Bay Times";"";"";"There just is no evidence whatsoever that we know how to effectively protect the most vulnerable said Marc Lipsitch professor of epidemiology at Harvard T.H. Chan School of Public Health.Partly we dont…
550;2020-11-10 12:00:00;29;"Is Florida a test site for herd immunity? The governors policies mean accepting broader community virus spread.";"Mary Ellen Klas Ben Conarck";"Tampa Bay Times";"";"";"There just is no evidence whatsoever that we know how to effectively protect the most vulnerable said Marc Lipsitch professor of epidemiology at Harvard T.H. Chan School of Public Health.Partly we dont…
551;2020-11-10 12:00:00;29;"Is Florida a test site for herd immunity? The governors policies mean accepting broader community virus spread.";"Mary Ellen Klas Ben Conarck";"Tampa Bay Times";"";"";"The goal of the policy is absolutely not to stop all spread of COVID-19 to asymptomatic or very low risk individuals. ... The goal is to protect the vulnerable.";"Scott Atlas";"Donald Trump Administra…
552;2020-11-10 12:00:00;29;"Is Florida a test site for herd immunity? The governors policies mean accepting broader community virus spread.";"Mary Ellen Klas Ben Conarck";"Tampa Bay Times";"";"";"The goal of the policy is absolutely not to stop all spread of COVID-19 to asymptomatic or very low risk individuals. ... The goal is to protect the vulnerable.";"Scott Atlas";"Donald Trump Administra…
553;2020-11-10 12:00:00;29;"Is Florida a test site for herd immunity? The governors policies mean accepting broader community virus spread.";"Mary Ellen Klas Ben Conarck";"Tampa Bay Times";"";"";"Bhattacharya said that lockdowns are absolutely catastrophic and opening everything exposing many more to infection while protecting the vulnerable is the preferred approach.The mortality rate from th…
554;2020-11-10 12:00:00;29;"Is Florida a test site for herd immunity? The governors policies mean accepting broader community virus spread.";"Mary Ellen Klas Ben Conarck";"Tampa Bay Times";"";"";"Bhattacharya said that lockdowns are absolutely catastrophic and opening everything exposing many more to infection while protecting the vulnerable is the preferred approach.The mortality rate from th…
555;2020-11-10 12:00:00;29;"Is Florida a test site for herd immunity? The governors policies mean accepting broader community virus spread.";"Mary Ellen Klas Ben Conarck";"Tampa Bay Times";"";"";"Bhattacharya said that lockdowns are absolutely catastrophic and opening everything exposing many more to infection while protecting the vulnerable is the preferred approach.The mortality rate from th…
556;2020-11-10 12:00:00;29;"Is Florida a test site for herd immunity? The governors policies mean accepting broader community virus spread.";"Mary Ellen Klas Ben Conarck";"Tampa Bay Times";"";"";"It says that those who are not vulnerable should immediately be allowed to resume life as normal and encourages simple hygiene measures such as hand washing and staying home when sick should be practi…
557;2020-11-10 12:00:00;29;"Is Florida a test site for herd immunity? The governors policies mean accepting broader community virus spread.";"Mary Ellen Klas Ben Conarck";"Tampa Bay Times";"";"";"It says that those who are not vulnerable should immediately be allowed to resume life as normal and encourages simple hygiene measures such as hand washing and staying home when sick should be practi…
558;2020-11-10 12:00:00;29;"Is Florida a test site for herd immunity? The governors policies mean accepting broader community virus spread.";"Mary Ellen Klas Ben Conarck";"Tampa Bay Times";"";"";"It says that those who are not vulnerable should immediately be allowed to resume life as normal and encourages simple hygiene measures such as hand washing and staying home when sick should be practi…
559;2020-11-10 12:00:00;29;"Is Florida a test site for herd immunity? The governors policies mean accepting broader community virus spread.";"Mary Ellen Klas Ben Conarck";"Tampa Bay Times";"";"";"I wouldnt say its a policy of herd immunity he said. But if the replication rate continues to drop I mean what do you say about that? You say its because the virus is losing its punch.";"Fred Piccolo"…
560;2020-11-10 12:00:00;29;"Is Florida a test site for herd immunity? The governors policies mean accepting broader community virus spread.";"Mary Ellen Klas Ben Conarck";"Tampa Bay Times";"";"";"All the experts interviewed by the Times/Herald agreed with the premise that everyone would like to have their lives back to normal but also doubted it was realistic now.There is some kernel of truth t…
563;2020-11-10 12:00:00;29;"Is Florida a test site for herd immunity? The governors policies mean accepting broader community virus spread.";"Mary Ellen Klas Ben Conarck";"Tampa Bay Times";"";"";"And Atlas who appeared two weeks ago on Russia-backed television to call lockdowns an epic failure and who has been accused of misleading the public by suggesting that masks dont work considers DeSant…
564;2020-11-10 12:00:00;29;"Is Florida a test site for herd immunity? The governors policies mean accepting broader community virus spread.";"Mary Ellen Klas Ben Conarck";"Tampa Bay Times";"";"";"And Atlas who appeared two weeks ago on Russia-backed television to call lockdowns an epic failure and who has been accused of misleading the public by suggesting that masks dont work considers DeSant…
561;2020-11-10 12:00:00;29;"Is Florida a test site for herd immunity? The governors policies mean accepting broader community virus spread.";"Mary Ellen Klas Ben Conarck";"Tampa Bay Times";"";"";"The governor is one of the first if not the first governor to understand that the strategy overall is really prioritizing whos going to be vulnerable here he said. We feel very comfortable with the pol…
562;2020-11-10 12:00:00;29;"Is Florida a test site for herd immunity? The governors policies mean accepting broader community virus spread.";"Mary Ellen Klas Ben Conarck";"Tampa Bay Times";"";"";"The governor is one of the first if not the first governor to understand that the strategy overall is really prioritizing whos going to be vulnerable here he said. We feel very comfortable with the pol…
76;2020-11-10 12:00:00;149;"Is Florida a test case for coronavirus herd immunity? Experts warn it''''''''s deadly";"Mary Ellen Klas Ben Conarck";"Tampa Bay Online";"";"";"I sincerely hope that Florida doesnt go down that path said Tom Inglesby director of the Johns Hopkins Center for Health Security last month. Its pretty clear that a small minority of people have been infected at this point. If…
77;2020-11-10 12:00:00;149;"Is Florida a test case for coronavirus herd immunity? Experts warn it''''''''s deadly";"Mary Ellen Klas Ben Conarck";"Tampa Bay Online";"";"";"I sincerely hope that Florida doesnt go down that path said Tom Inglesby director of the Johns Hopkins Center for Health Security last month. Its pretty clear that a small minority of people have been infected at this point. If…
78;2020-11-10 12:00:00;149;"Is Florida a test case for coronavirus herd immunity? Experts warn it''''''''s deadly";"Mary Ellen Klas Ben Conarck";"Tampa Bay Online";"";"";"In a blistering letter sent to DeSantis Oct. 30 Miami Beach Mayor Dan Gelber a former state legislator accused the governor of pursuing a risky herd immunity strategy to address the virus: 'Not the conventional herd immunity tha…
79;2020-11-10 12:00:00;149;"Is Florida a test case for coronavirus herd immunity? Experts warn it''''''''s deadly";"Mary Ellen Klas Ben Conarck";"Tampa Bay Online";"";"";"'He believes the virus is containable through a vaccine and in focusing the resources first on those most vulnerable to complications due to COVID'' he said. Protect the elderly and those with serious health risks and the virus…
80;2020-11-10 12:00:00;149;"Is Florida a test case for coronavirus herd immunity? Experts warn it''''''''s deadly";"Mary Ellen Klas Ben Conarck";"Tampa Bay Online";"";"";"DeSantis has said he prefers âmitigation policies focusing on shifting infections away from the at-risk groups...rather than suppressing society as a whole.â;Ron DeSantis";"Ron DeSantis Administration";"At risk populations c…
400;2020-11-10 12:00:00;149;"Is Florida a test case for coronavirus herd immunity? Experts warn it''''''''s deadly";"Mary Ellen Klas Ben Conarck";"Tampa Bay Online";"";"";"DeSantis has said he prefers âmitigation policies focusing on shifting infections away from the at-risk groups...rather than suppressing society as a whole.â;Ron DeSantis";"Ron DeSantis Administration";"Natural herd immunit…
81;2020-11-10 12:00:00;149;"Is Florida a test case for coronavirus herd immunity? Experts warn it''''''''s deadly";"Mary Ellen Klas Ben Conarck";"Tampa Bay Online";"";"";"'There just is no evidence whatsoever that we know how to effectively protect the most vulnerable'' said Marc Lipsitch professor of epidemiology at Harvard T. H. Chan School of Public Health.Partly we dont know how to identify a…
82;2020-11-10 12:00:00;149;"Is Florida a test case for coronavirus herd immunity? Experts warn it''''''''s deadly";"Mary Ellen Klas Ben Conarck";"Tampa Bay Online";"";"";"'There just is no evidence whatsoever that we know how to effectively protect the most vulnerable'' said Marc Lipsitch professor of epidemiology at Harvard T. H. Chan School of Public Health.Partly we dont know how to identify a…
83;2020-11-10 12:00:00;149;"Is Florida a test case for coronavirus herd immunity? Experts warn it''''''''s deadly";"Mary Ellen Klas Ben Conarck";"Tampa Bay Online";"";"";"Atlas the neuroradiologist who has replaced Dr. Anthony Fauci as the top coronavirus adviser to President Donald Trump explained at an Aug. 31 roundtable in Tallahassee that: The goal of the policy is absolutely not to stop all…
401;2020-11-10 12:00:00;149;"Is Florida a test case for coronavirus herd immunity? Experts warn it''''''''s deadly";"Mary Ellen Klas Ben Conarck";"Tampa Bay Online";"";"";"Atlas the neuroradiologist who has replaced Dr. Anthony Fauci as the top coronavirus adviser to President Donald Trump explained at an Aug. 31 roundtable in Tallahassee that: The goal of the policy is absolutely not to stop al…
84;2020-11-10 12:00:00;149;"Is Florida a test case for coronavirus herd immunity? Experts warn it''''''''s deadly";"Mary Ellen Klas Ben Conarck";"Tampa Bay Online";"";"";"'The mortality rate from the death of the disease itself is much lower than expected'' Bhattacharya said. If you are infected its not an immediate death sentence....For young people its really much less lethal even than the flu.…
85;2020-11-10 12:00:00;149;"Is Florida a test case for coronavirus herd immunity? Experts warn it''''''''s deadly";"Mary Ellen Klas Ben Conarck";"Tampa Bay Online";"";"";"Bhattachara and Kulldorf have since published their controversial approach to managing the pandemic in a document called the Great Barrington Declaration. Named after a resort town in Massachusetts it calls for focused protectio…
402;2020-11-10 12:00:00;149;"Is Florida a test case for coronavirus herd immunity? Experts warn it''''''''s deadly";"Mary Ellen Klas Ben Conarck";"Tampa Bay Online";"";"";"Bhattachara and Kulldorf have since published their controversial approach to managing the pandemic in a document called the Great Barrington Declaration. Named after a resort town in Massachusetts it calls for focused protecti…
86;2020-11-10 12:00:00;149;"Is Florida a test case for coronavirus herd immunity? Experts warn it''''''''s deadly";"Mary Ellen Klas Ben Conarck";"Tampa Bay Online";"";"";"It says that those who are not vulnerable âshould immediately be allowed to resume life as normalâ and encourages âsimple hygiene measures such as hand washing and staying home when sick should be practiced by everyone to …
403;2020-11-10 12:00:00;149;"Is Florida a test case for coronavirus herd immunity? Experts warn it''''''''s deadly";"Mary Ellen Klas Ben Conarck";"Tampa Bay Online";"";"";"It says that those who are not vulnerable âshould immediately be allowed to resume life as normalâ and encourages âsimple hygiene measures such as hand washing and staying home when sick should be practiced by everyone to…
404;2020-11-10 12:00:00;149;"Is Florida a test case for coronavirus herd immunity? Experts warn it''''''''s deadly";"Mary Ellen Klas Ben Conarck";"Tampa Bay Online";"";"";"It says that those who are not vulnerable âshould immediately be allowed to resume life as normalâ and encourages âsimple hygiene measures such as hand washing and staying home when sick should be practiced by everyone to…
87;2020-11-10 12:00:00;149;"Is Florida a test case for coronavirus herd immunity? Experts warn it''''''''s deadly";"Mary Ellen Klas Ben Conarck";"Tampa Bay Online";"";"";"Piccolo the governors spokesperson described DeSantis' thinking this way: 'I wouldnt say its a policy of herd immunity'' he said. But if the replication rate continues to drop I mean what do you say about that? You say its becau…
88;2020-11-10 12:00:00;149;"Is Florida a test case for coronavirus herd immunity? Experts warn it''''''''s deadly";"Mary Ellen Klas Ben Conarck";"Tampa Bay Online";"";"";"'You could have pockets where hardly anyone was infected in the last wave'' Longini said.Nonsense to say were out of the woods";"Ira Longini";"University of Florida";"Natural herd immunity is an appropriate or efficacious COVID…
89;2020-11-10 12:00:00;149;"Is Florida a test case for coronavirus herd immunity? Experts warn it''''''''s deadly";"Mary Ellen Klas Ben Conarck";"Tampa Bay Online";"";"";"'There is some kernel of truth there that some populations [in Florida] are being partly protected by the immunity that has been built up'' said Lipsitch of Harvard. Its not nonsense to say there is some herd immunity right now.…
90;2020-11-10 12:00:00;149;"Is Florida a test case for coronavirus herd immunity? Experts warn it''''''''s deadly";"Mary Ellen Klas Ben Conarck";"Tampa Bay Online";"";"";"'The governor is one of the first if not the first governor to understand that the strategy overall is really prioritizing whos going to be vulnerable here'' he said. We feel very comfortable with the policy of Gov. DeSantis bec…
405;2020-11-10 12:00:00;149;"Is Florida a test case for coronavirus herd immunity? Experts warn it''''''''s deadly";"Mary Ellen Klas Ben Conarck";"Tampa Bay Online";"";"";"'The governor is one of the first if not the first governor to understand that the strategy overall is really prioritizing whos going to be vulnerable here'' he said. We feel very comfortable with the policy of Gov. DeSantis be…
74;2020-11-11 12:00:00;28;"Why experts say we need to stop talking about herd immunity as a coronavirus strategy";"Denise Chow";"NBC News";"";"";"Adopting a strate y of natural herd immunity  in which the coronavirus would be allowed to spread particularly among young people until enough of a population becomes immune to the virus to make further spread unlikely  would be catastrophic he said.I…
75;2020-11-11 12:00:00;28;"Why experts say we need to stop talking about herd immunity as a coronavirus strategy";"Denise Chow";"NBC News";"";"";"Adopting a strate y of natural herd immunity  in which the coronavirus would be allowed to spread particularly among young people until enough of a population becomes immune to the virus to make further spread unlikely  would be catastrophic he said.I…
393;2020-11-12 12:00:00;26;"6 things to say when someone asks: ''Why can''t we just go for herd immunity to end the coronavirus pandemic?''";"Hilary Brueck";"Business Insider";"";"";"'For people who are under ... let's say 60 or 50 the lockdown harms are mentally and p";"Jay Bhattacharya";"Stanford University";"Natural herd immunity is an appropriate or efficacious COVID-19 control strategy/natur…
394;2020-11-12 12:00:00;26;"6 things to say when someone asks: ''Why can''t we just go for herd immunity to end the coronavirus pandemic?''";"Hilary Brueck";"Business Insider";"";"";"'For people who are under ... let's say 60 or 50 the lockdown harms are mentally and p";"Jay Bhattacharya";"Stanford University";"Consequences of lockdown/related control measures (economic loss delayed herd immunity…
395;2020-11-12 12:00:00;26;"6 things to say when someone asks: ''Why can''t we just go for herd immunity to end the coronavirus pandemic?''";"Hilary Brueck";"Business Insider";"";"";"'For people who are under ... let's say 60 or 50 the lockdown harms are mentally and p";"Jay Bhattacharya";"Stanford University";"At risk populations can be protected in herd immunity approach";1;"Academic",,,,,,,,,,…
70;2020-11-12 12:00:00;26;"6 things to say when someone asks: ''Why can''t we just go for herd immunity to end the coronavirus pandemic?''";"Hilary Brueck";"Business Insider";"";"";"'I think it's a great idea to look for creative solutions but nobody responsible would abandon what we know works which is controlling viral spread' Lipsitch said. ";"Marc Lipsitch";"Harvard University";"Natural herd …
67;2020-11-12 12:00:00;26;"6 things to say when someone asks: ''Why can''t we just go for herd immunity to end the coronavirus pandemic?''";"Hilary Brueck";"Business Insider";"";"";"Even Sweden's approach did not follow what the Great Barrington Declaration suggests: 'focused protection' for the vulnerable and focused infection of the young and healthy.";"Great Barrington Declaration";"Great Barr…
396;2020-11-12 12:00:00;26;"6 things to say when someone asks: ''Why can''t we just go for herd immunity to end the coronavirus pandemic?''";"Hilary Brueck";"Business Insider";"";"";"Even Sweden's approach did not follow what the Great Barrington Declaration suggests: 'focused protection' for the vulnerable and focused infection of the young and healthy.";"Great Barrington Declaration";"Great Bar…
66;2020-11-12 12:00:00;26;"6 things to say when someone asks: ''Why can''t we just go for herd immunity to end the coronavirus pandemic?''";"Hilary Brueck";"Business Insider";"";"";"'We protect the vulnerable with every single tool we have' he said. 'We use our testing resources. We use our staff rotations in nursing homes. We use PPE. We do all kinds of things.'";"Jay Bhattacharya";"Stanford Uni…
71;2020-11-12 12:00:00;26;"6 things to say when someone asks: ''Why can''t we just go for herd immunity to end the coronavirus pandemic?''";"Hilary Brueck";"Business Insider";"";"";"'For younger populations and people who are less at risk frankly COVID is less of a risk than the lockdown' Bhattacharya said reiterating that such closures harm people's psychological mental and physical health. But …
397;2020-11-12 12:00:00;26;"6 things to say when someone asks: ''Why can''t we just go for herd immunity to end the coronavirus pandemic?''";"Hilary Brueck";"Business Insider";"";"";"'For younger populations and people who are less at risk frankly COVID is less of a risk than the lockdown' Bhattacharya said reiterating that such closures harm people's psychological mental and physical health. But…
398;2020-11-12 12:00:00;26;"6 things to say when someone asks: ''Why can''t we just go for herd immunity to end the coronavirus pandemic?''";"Hilary Brueck";"Business Insider";"";"";"'For younger populations and people who are less at risk frankly COVID is less of a risk than the lockdown' Bhattacharya said reiterating that such closures harm people's psychological mental and physical health. But…
68;2020-11-12 12:00:00;26;"6 things to say when someone asks: ''Why can''t we just go for herd immunity to end the coronavirus pandemic?''";"Hilary Brueck";"Business Insider";"";"";"'Humans are not herds' the WHO Executive Director of Health Emergencies Mike Ryan said in May slamming the idea. 'I think we need to be really careful when we use terms in this way around natural infections in humans …
69;2020-11-12 12:00:00;26;"6 things to say when someone asks: ''Why can''t we just go for herd immunity to end the coronavirus pandemic?''";"Hilary Brueck";"Business Insider";"";"";"'Humans are not herds' the WHO Executive Director of Health Emergencies Mike Ryan said in May slamming the idea. 'I think we need to be really careful when we use terms in this way around natural infections in humans …
399;2020-11-12 12:00:00;26;"6 things to say when someone asks: ''Why can''t we just go for herd immunity to end the coronavirus pandemic?''";"Hilary Brueck";"Business Insider";"";"";"'Humans are not herds' the WHO Executive Director of Health Emergencies Mike Ryan said in May slamming the idea. 'I think we need to be really careful when we use terms in this way around natural infections in humans…
72;2020-11-12 12:00:00;27;"How herd immunity leaped from the fringes to mainstream consciousness";"Denise Chow";"NBC News";"";"";"Adopting a strate y of natural herd immunity  in which the coronavirus would be allowed to spread particularly among young people until enough of a population becomes immune to the virus to make further spread unlikely  would be catastrophic he said.Its criminal and …
73;2020-11-12 12:00:00;27;"How herd immunity leaped from the fringes to mainstream consciousness";"Denise Chow";"NBC News";"";"";"Adopting a strate y of natural herd immunity  in which the coronavirus would be allowed to spread particularly among young people until enough of a population becomes immune to the virus to make further spread unlikely  would be catastrophic he said.Its criminal and …
62;2020-11-18 12:00:00;25;"U.S. News: Florida Stays Open As New Cases Climb --- Republican governor embraces herd immunity opposes renewed restrictions";"Arian Campo-Flores";"The Wall Street Journal Online";"";"";"'Focusing protections on the folks who are most vulnerable to disease is our top priority' he said in October. His office didn't respond to requests to comment.";"Ron DeSantis";"Ron DeS…
63;2020-11-18 12:00:00;25;"U.S. News: Florida Stays Open As New Cases Climb --- Republican governor embraces herd immunity opposes renewed restrictions";"Arian Campo-Flores";"The Wall Street Journal Online";"";"";"'Focusing protections on the folks who are most vulnerable to disease is our top priority' he said in October. His office didn't respond to requests to comment.";"Ron DeSantis";"Ron DeS…
64;2020-11-18 12:00:00;25;"U.S. News: Florida Stays Open As New Cases Climb --- Republican governor embraces herd immunity opposes renewed restrictions";"Arian Campo-Flores";"The Wall Street Journal Online";"";"";"'What would seem to make the most sense based on the science right now would be to try to maintain a degree of control over the transmission of this virus so that we don't reach extreme…
60;2020-11-24 12:00:00;24;"Top epidemiologist says Sweden has no signs of herd immunity curbing coronavirus";"John Bowden";"The Hill";"";"";"The issue of herd immunity is di icult Anders Tegnell Sweden's state epidemiologist said at a news brie ing according to Bloomberg News.We see no signs of immunity in the population that are slowing down the infection right now' Tegnell said.";"Anders Tegne…
61;2020-11-24 12:00:00;24;"Top epidemiologist says Sweden has no signs of herd immunity curbing coronavirus";"John Bowden";"The Hill";"";"";"'In common with other countries were trying to slow down the spread as much as possible... To imply that we let the disease run free without any measures to try to stop it is not true Tegnell told New Statesman.";"Anders Tegnell";"Sweden Public Health Agenc…
58;2020-11-25 12:00:00;23;"Indiana University study reveals the deadly risk of planning on herd immunity";"SharI Rudavsky";"Indianapolis Star";"";"";"Menachemi said. Pushing to achieve herd immunity without a vaccine simply risks losing many lives.";"Nir Menachemi";"Indian University";"Natural herd immunity is an appropriate or efficacious COVID-19 control strategy/natural herd immunity working …
59;2020-11-25 12:00:00;23;"Indiana University study reveals the deadly risk of planning on herd immunity";"SharI Rudavsky";"Indianapolis Star";"";"";"Menachemi said. Pushing to achieve herd immunity without a vaccine simply risks losing many lives.";"Nir Menachemi";"Indian University";"Consequences of lockdown/related control measures (economic loss delayed herd immunity/other health outcomes) e…
392;2020-11-25 12:00:00;23;"Indiana University study reveals the deadly risk of planning on herd immunity";"SharI Rudavsky";"Indianapolis Star";"";"";"Menachemi said. Pushing to achieve herd immunity without a vaccine simply risks losing many lives.";"Nir Menachemi";"Indian University";"Consequences of lockdown/related control measures (economic loss delayed herd immunity/other health outcomes) …
56;2020-12-09 12:00:00;21;"Trump claims US nearly at 15 percent COVID-19 immunity: ''That''s a very powerful vaccine in itself''";"Joseph Choi";"The Hill";"";"";"I think that the vaccine was our goal. That was No. 1 because that was the way it ends said Trump. Plus you do have an immunity. You develop immunity over a period of time and I hear were close to 15 percent Im hearing that and that is …
57;2020-12-09 12:00:00;22;"Trump can''t kick his coronavirus herd-immunity kick";"Aaron Blake";"Washington Post.com";"";"";"'You do develop an immunity over time and I hear we're close to 15 percent  I'm hearing that' Trump said. 'And that is terrific. That's a very powerful vaccine in itself.'";"Donald Trump";"Donald Trump Administration";"Natural herd immunity is an appropriate or efficacious …
55;2020-12-15 12:00:00;20;"''Momentous event'': HHS Secretary Alex Azar touts COVID-19 vaccine as a key to US herd immunity";"Ken Alltucker";"USA Today Online";"";"";"'We want to have fewer hospitalizations and we want to get our deaths down because every single death we are experiencing is a tragedy' Azar said. 'We do not have herd immunity. The strategy for herd immunity in the United States is…
29;2020-12-16 12:00:00;16;"Overnight Health Care: Trump official pushed for herd immunity calling for low-risk Americans to be infected | Congress close to coronavirus deal including stimulus checks | US officials had to return...";"Nathaniel Weixel Peter Sullivan Jessie Hellmann";"The Hill";"";"";"Paul Alexander at the time a Department of Health and Human Services (HHS) science adviser referred…
30;2020-12-16 12:00:00;16;"Overnight Health Care: Trump official pushed for herd immunity calling for low-risk Americans to be infected | Congress close to coronavirus deal including stimulus checks | US officials had to return...";"Nathaniel Weixel Peter Sullivan Jessie Hellmann";"The Hill";"";"";"Paul Alexander at the time a Department of Health and Human Services (HHS) science adviser referred…
387;2020-12-16 12:00:00;16;"Overnight Health Care: Trump official pushed for herd immunity calling for low-risk Americans to be infected | Congress close to coronavirus deal including stimulus checks | US officials had to return...";"Nathaniel Weixel Peter Sullivan Jessie Hellmann";"The Hill";"";"";"Paul Alexander at the time a Department of Health and Human Services (HHS) science adviser referre…
388;2020-12-16 12:00:00;16;"Overnight Health Care: Trump official pushed for herd immunity calling for low-risk Americans to be infected | Congress close to coronavirus deal including stimulus checks | US officials had to return...";"Nathaniel Weixel Peter Sullivan Jessie Hellmann";"The Hill";"";"";"HHS response: His emails absolutely did not shape department strategy an HHS spokesperson said We…
31;2020-12-16 12:00:00;17;"''We want them infected'' Trump HHS appointee said in email pushing to expose infants kids and teens to Covid to reach ''herd immunity''";"Will Feuer";"CNBC";"";"";"Alexander wrote in a July 4 email to Caputo and six other HHS communications officials that the U.S. needed to establish herd immunity by allowing non-high risk groups expose themselves to the virus.Infants …
32;2020-12-16 12:00:00;17;"''We want them infected'' Trump HHS appointee said in email pushing to expose infants kids and teens to Covid to reach ''herd immunity''";"Will Feuer";"CNBC";"";"";"Alexander wrote in a July 4 email to Caputo and six other HHS communications officials that the U.S. needed to establish herd immunity by allowing non-high risk groups expose themselves to the virus.Infants …
33;2020-12-16 12:00:00;17;"''We want them infected'' Trump HHS appointee said in email pushing to expose infants kids and teens to Covid to reach ''herd immunity''";"Will Feuer";"CNBC";"";"";"It may be that it will be best if we open up and flood the zone and let the kids and young folk get infected as we acutely lock down the elderely and at risk folks to get to natural immunity...natural expos…
34;2020-12-16 12:00:00;17;"''We want them infected'' Trump HHS appointee said in email pushing to expose infants kids and teens to Covid to reach ''herd immunity''";"Will Feuer";"CNBC";"";"";"It may be that it will be best if we open up and flood the zone and let the kids and young folk get infected as we acutely lock down the elderely and at risk folks to get to natural immunity...natural expos…
389;2020-12-16 12:00:00;17;"''We want them infected'' Trump HHS appointee said in email pushing to expose infants kids and teens to Covid to reach ''herd immunity''";"Will Feuer";"CNBC";"";"";"His emails absolutely did not shape department strategy an HHS spokesperson said Wednesday. Dr. Paul Alexander previously served as a temporary Senior Policy Advisor to the Assistant Secretary for Public A…
35;2020-12-16 12:00:00;17;"''We want them infected'' Trump HHS appointee said in email pushing to expose infants kids and teens to Covid to reach ''herd immunity''";"Will Feuer";"CNBC";"";"";"As the virus spread through the country these officials callously wrote who cares and we want them infected Clyburn said in a statement. They privately admitted they always knew the Presidents policies …
36;2020-12-16 12:00:00;17;"''We want them infected'' Trump HHS appointee said in email pushing to expose infants kids and teens to Covid to reach ''herd immunity''";"Will Feuer";"CNBC";"";"";"On June 24 amid the post-Memorial Day surge in cases Alexander wrote to Caputo and two other HHS officials we always knew as you relax and open up cases will rise. He then questioned but are the new cases p…
37;2020-12-16 12:00:00;18;"We want them infected: Trump appointee demanded herd immunity strategy emails reveal";"Dan Diamond";"Politico";"";"";"There is no other way we need to establish herd and it only comes about allowing the non-high risk groups expose themselves to the virus. PERIOD' then-science adviser Paul Alexander wrote on July 4 to his boss Health and Human Services assistant se…
38;2020-12-16 12:00:00;18;"We want them infected: Trump appointee demanded herd immunity strategy emails reveal";"Dan Diamond";"Politico";"";"";"There is no other way we need to establish herd and it only comes about allowing the non-high risk groups expose themselves to the virus. PERIOD' then-science adviser Paul Alexander wrote on July 4 to his boss Health and Human Services assistant se…
39;2020-12-16 12:00:00;18;"We want them infected: Trump appointee demanded herd immunity strategy emails reveal";"Dan Diamond";"Politico";"";"";"'[I]t may be that it will be best if we open up and flood the zone and let the kids and young folk get infected' in order to get 'natural immunity...natural exposure' Alexander wrote on July 24 to Food and Drug Administration Commissioner Stephen H…
40;2020-12-16 12:00:00;18;"We want them infected: Trump appointee demanded herd immunity strategy emails reveal";"Dan Diamond";"Politico";"";"";"'[I]t may be that it will be best if we open up and flood the zone and let the kids and young folk get infected' in order to get 'natural immunity...natural exposure' Alexander wrote on July 24 to Food and Drug Administration Commissioner Stephen H…
41;2020-12-16 12:00:00;18;"We want them infected: Trump appointee demanded herd immunity strategy emails reveal";"Dan Diamond";"Politico";"";"";"we essentially took off the battlefield the most potent weapon we had...younger healthy people children teens young people who we needed to fastly [sic] infect themselves spread it around develop immunity and help stop the spread.";"Paul Alexander…
42;2020-12-16 12:00:00;18;"We want them infected: Trump appointee demanded herd immunity strategy emails reveal";"Dan Diamond";"Politico";"";"";"we essentially took off the battlefield the most potent weapon we had...younger healthy people children teens young people who we needed to fastly [sic] infect themselves spread it around develop immunity and help stop the spread.";"Paul Alexander…
43;2020-12-16 12:00:00;18;"We want them infected: Trump appointee demanded herd immunity strategy emails reveal";"Dan Diamond";"Politico";"";"";"Herd immunity is not the strategy of the U.S. government with regard to coronavirus' HHS Secretary Alex Azar testified in a hearing before the House coronavirus subcommittee on Oct. 2.";"Alex Azar";"Health and Human Services Department";"Natural he…
44;2020-12-16 12:00:00;18;"We want them infected: Trump appointee demanded herd immunity strategy emails reveal";"Dan Diamond";"Politico";"";"";"In a statement an HHS spokesperson said that Alexanders demands for herd immunity absolutely did not shape department strategy.";"";"Health and Human Services Department";"Natural herd immunity is an appropriate or efficacious COVID-19 control str…
45;2020-12-16 12:00:00;18;"We want them infected: Trump appointee demanded herd immunity strategy emails reveal";"Dan Diamond";"Politico";"";"";"We certainly are not wanting to wait back and just let people get infected so that you can develop herd immunity. That's certainly not my approach Fauci said in September.";"Anthony Fauci";"National Institute of Health";"Natural herd immunity is a…
46;2020-12-16 12:00:00;18;"We want them infected: Trump appointee demanded herd immunity strategy emails reveal";"Dan Diamond";"Politico";"";"";"Rep. Jim Clyburn (D-S.C.) who chairs the coronavirus subcommittee said in a statement that the documents 'show a pernicious pattern of political interference by Administration officials.' 'As the virus spread through the country these officials cal…
47;2020-12-16 12:00:00;18;"We want them infected: Trump appointee demanded herd immunity strategy emails reveal";"Dan Diamond";"Politico";"";"";"'So the bottom line is if it is more infectiouness [sic] now the issue is who cares?' Alexander wrote in a July 3 email to the health department's top communications officials. 'If it is causing more cases in young my word is who cares...as long as…
48;2020-12-16 12:00:00;18;"We want them infected: Trump appointee demanded herd immunity strategy emails reveal";"Dan Diamond";"Politico";"";"";"'So the bottom line is if it is more infectiouness [sic] now the issue is who cares?' Alexander wrote in a July 3 email to the health department's top communications officials. 'If it is causing more cases in young my word is who cares...as long as…
390;2020-12-16 12:00:00;18;"We want them infected: Trump appointee demanded herd immunity strategy emails reveal";"Dan Diamond";"Politico";"";"";"'So the bottom line is if it is more infectiouness [sic] now the issue is who cares?' Alexander wrote in a July 3 email to the health department's top communications officials. 'If it is causing more cases in young my word is who cares...as long a…
49;2020-12-16 12:00:00;18;"We want them infected: Trump appointee demanded herd immunity strategy emails reveal";"Dan Diamond";"Politico";"";"";"'I did not want to look like a nut ball and if as they think and as I think this may be true ... several hard hit areas may have hit heard [sic] at 20% like NYC' Alexander added. '[T]hat's my argument....why not consider it?'";"Paul Alexander";"Hea…
50;2020-12-16 12:00:00;19;"Trump official pushed for herd immunity calling for low-risk Americans to be infected emails show";"Peter Sullivan";"The Hill";"";"";"Paul Alexander at the time a Department of Health and Human Services (HHS) o icial referred to younger people and lower-risk people in an email and wrote we want them infected.Infants kids teens young people young adults middle aged with…
51;2020-12-16 12:00:00;19;"Trump official pushed for herd immunity calling for low-risk Americans to be infected emails show";"Peter Sullivan";"The Hill";"";"";"Paul Alexander at the time a Department of Health and Human Services (HHS) o icial referred to younger people and lower-risk people in an email and wrote we want them infected.Infants kids teens young people young adults middle aged with…
52;2020-12-16 12:00:00;19;"Trump official pushed for herd immunity calling for low-risk Americans to be infected emails show";"Peter Sullivan";"The Hill";"";"";"Paul Alexander at the time a Department of Health and Human Services (HHS) o icial referred to younger people and lower-risk people in an email and wrote we want them infected.Infants kids teens young people young adults middle aged with…
391;2020-12-16 12:00:00;19;"Trump official pushed for herd immunity calling for low-risk Americans to be infected emails show";"Peter Sullivan";"The Hill";"";"";"His emails absolutely did not shape department strategy an HHS spokesperson said Wednesday in response to the emails release.";"";"Health and Human Services Department";"Natural herd immunity is an appropriate or efficacious COVID-19 co…
53;2020-12-16 12:00:00;19;"Trump official pushed for herd immunity calling for low-risk Americans to be infected emails show";"Peter Sullivan";"The Hill";"";"";"Herd immunity is not the strategy of the U.S. government with regard to coronavirus Azar testi ied before Congress in October.";"Alex Azar";"Health and Human Services Department";"Natural herd immunity is an appropriate or efficacious CO…
54;2020-12-16 12:00:00;19;"Trump official pushed for herd immunity calling for low-risk Americans to be infected emails show";"Peter Sullivan";"The Hill";"";"";"There is a rise in cases due to testing and also simultaneously due to the relaxing of restrictions less social distancing he wrote. We always knew as you relax and open up cases will rise...but what type of cases? If we test more we wil…
23;2020-12-17 12:00:00;13;"Former Trump appointee encouraged herd immunity strategy";"Daniella Diaz Betsy Klein";"CNN";"";"";"(CNN)  A former top Trump appointee urged health o cials to adopt a 'herd immunity' approach to Covid-19 according to internal emails obtained by the House Oversight Committee and shared with reporters.Former Health and Human Services senior adviser Paul Alexander repeate…
24;2020-12-17 12:00:00;13;"Former Trump appointee encouraged herd immunity strategy";"Daniella Diaz Betsy Klein";"CNN";"";"";"(CNN)  A former top Trump appointee urged health o cials to adopt a 'herd immunity' approach to Covid-19 according to internal emails obtained by the House Oversight Committee and shared with reporters.Former Health and Human Services senior adviser Paul Alexander repeate…
386;2020-12-17 12:00:00;13;"Former Trump appointee encouraged herd immunity strategy";"Daniella Diaz Betsy Klein";"CNN";"";"";"(CNN)  A former top Trump appointee urged health o cials to adopt a 'herd immunity' approach to Covid-19 according to internal emails obtained by the House Oversight Committee and shared with reporters.Former Health and Human Services senior adviser Paul Alexander repeat…
25;2020-12-17 12:00:00;13;"Former Trump appointee encouraged herd immunity strategy";"Daniella Diaz Betsy Klein";"CNN";"";"";"In another email on July 4 Alexander wrote about people exposing themselves to the virus to establish herd immunity. 'There is no other way we need to establish herd and it only comes about allowing the non-high risk groups expose themselves to the virus. PERIOD.'";"Paul A…
26;2020-12-17 12:00:00;13;"Former Trump appointee encouraged herd immunity strategy";"Daniella Diaz Betsy Klein";"CNN";"";"";"In another email on July 4 Alexander wrote about people exposing themselves to the virus to establish herd immunity. 'There is no other way we need to establish herd and it only comes about allowing the non-high risk groups expose themselves to the virus. PERIOD.'";"Paul A…
27;2020-12-17 12:00:00;13;"Former Trump appointee encouraged herd immunity strategy";"Daniella Diaz Betsy Klein";"CNN";"";"";"'Dr. Paul Alexander previously served as a temporary Senior Policy Advisor to the Assistant Secretary for Public A airs and is no longer employed at the Department' the spokesperson said adding 'Herd immunity is not the policy of the United States COVID-19 response.'";"";"…
28;2020-12-17 12:00:00;13;"Former Trump appointee encouraged herd immunity strategy";"Daniella Diaz Betsy Klein";"CNN";"";"";"'As we have specifically stated many times on the record and in print we emphatically deny that the White House the President the administration or anyone advising the President has pursued or advocated for any strategy of achieving herd immunity by letting the coronavirus…
385;2020-12-18 12:00:00;11;"Key to achieving herd immunity is through vaccination Dr. John Raymond says";"Margaret Naczek";"Milwaukee Business Journal";"";"";"Infection is not our pathway to herd immunity. Vaccination is he said.";"John Raymond";"Medical College of Wisconsin";"Natural herd immunity is an appropriate or efficacious COVID-19 control strategy/natural herd immunity working or being …
19;2020-12-18 12:00:00;11;"Key to achieving herd immunity is through vaccination Dr. John Raymond says";"Margaret Naczek";"Milwaukee Business Journal";"";"";"Dr. Laura Cassidy director of epidemiology at the Medical College of Wisconsin said one of the reasons Covid-19 became a pandemic so quickly is because it was a new virus and nobody was immune to it.'When we talk about herd immunity what we …
20;2020-12-18 12:00:00;12;"Late Night Compares Trump Health Adviser Paul Alexander to a Comic Book Villain";"Trish Bendix";"The New York Times";"";"";"The former Health and Human Services adviser's leaked emails encouraged herd immunity to deal with the pandemic writing of Americans ''We want them infected.''";"Paul Alexander";"Health and Human Services Department";"Natural herd immunity is an ap…
21;2020-12-18 12:00:00;12;"Late Night Compares Trump Health Adviser Paul Alexander to a Comic Book Villain";"Trish Bendix";"The New York Times";"";"";"''If your plan to save humanity involves killing millions of people you're not a health adviser you're a Marvel villain.'' -- STEPHEN COLBERT";"Stephen Colbert";"Comedy Central";"Natural herd immunity is an appropriate or efficacious COVID-19 contr…
22;2020-12-18 12:00:00;12;"Late Night Compares Trump Health Adviser Paul Alexander to a Comic Book Villain";"Trish Bendix";"The New York Times";"";"";"'''We want them infected.' That is some real super villain [expletive] right there. I mean Bane might say that but even he wouldn't put it down in an email.'' -- SETH MEYERS";"Seth Myers";"NBC";"Natural herd immunity is an appropriate or efficaciou…
17;2020-12-20 12:00:00;15;"Probe: Trump officials attacked CDC reports about coronavirus spreadWASHINGTON  Trump administration political appointees tried to block or...";"Unspecified";"Pittsburgh Tribune-Review";"";"";"Rep. James Clyburn D-S.C. said his coronavirus subcommittee investigators have found evidence of a political pressure campaign to bully professionals at the Centers for Diseas…
16;2020-12-21 12:00:00;9;"Probe: Trump officials attacked CDC virus reports";"Ricardo Alonso-Zaldivar";"Daily Herald";"";"";"Rep. James Clyburn D-S.C. said his coronavirus subcommittee investigators have found evidence of a political pressure campaign to bully professionals at the Centers for Disease Control and Prevention in what may have been an attempt to cripple the nations coronavirus resp…
18;2020-12-21 12:00:00;10;"Probe: Trump officials attacked CDC virus reports";"Ricardo Alonso-Zaldivar";"ABC News";"";"";"Rep. James Clyburn D-S.C. said his coronavirus subcommittee investigators have found evidence of a political pressure campaign to bully professionals at the Centers for Disease Control and Prevention in what may have been an attempt to cripple the nation's coronavirus respon…
723;2021-01-12 12:00:00;7;"Maximize the Vaccine As herd immunity comes nearer inoculate where it will do the most good.";"Holman W. Jenkins Jr";"The Wall Street Journal Online";"";"";"'Herd immunity' was a taboo term when paired with the word 'strategy' but needs to be rehabilitated now as a description of the goal that both vaccine and natural spread are helping us achieve.";"Holman Jenkins Jr";…
15;2021-01-14 12:00:00;6;"Our Health: Heres how herd immunity works";"Kirk Wessler";"The Telegraph";"";"";"Thats why we need the vaccine Lori said. When you have a very very contagious disease like this you need more of the population to be immune in order to control it. We need such high percentages we would never develop herd immunity naturally. You would have to have a large percentage of t…
14;2021-01-18 12:00:00;5;"As coronavirus deaths climb critics blast DeSantis for using Floridians as test subjects in a herd immunity strategy";"Jim Saunders";"Orlando Weekly";"";"";"Floridians are suffering as Governor Ron DeSantis' herd immunity strategy fully takes shape the email said. We must continue to wear masks keep distance and avoid crowds to protect ourselves and each other as inf…
4;2021-01-23 12:00:00;4;"The US is seeing the consequences of the coronavirus'' relatively unchecked spread. 3 people who supported that strategy now say they never...";"Morgan McFall-Johnsen";"Business Insider";"";"";"'Herd immunity is not a strategy or a solution. It is surrender to a preventable virus' Marc Lipsitch an epidemiologist at the Harvard TH Chan School of PublicHealth said on Twitte…
5;2021-01-23 12:00:00;4;"The US is seeing the consequences of the coronavirus'' relatively unchecked spread. 3 people who supported that strategy now say they never...";"Morgan McFall-Johnsen";"Business Insider";"";"";"'Essentially the right thing to do would be to not have done a lockdown for the whole country but to have I think anyone who's at risk should be quarantined until the storm passes'…
6;2021-01-23 12:00:00;4;"The US is seeing the consequences of the coronavirus'' relatively unchecked spread. 3 people who supported that strategy now say they never...";"Morgan McFall-Johnsen";"Business Insider";"";"";"'Essentially the right thing to do would be to not have done a lockdown for the whole country but to have I think anyone who's at risk should be quarantined until the storm passes'…
7;2021-01-23 12:00:00;4;"The US is seeing the consequences of the coronavirus'' relatively unchecked spread. 3 people who supported that strategy now say they never...";"Morgan McFall-Johnsen";"Business Insider";"";"";"When interviewer Kara Swisher pointed out that many people would perish in that approach Musk responded: 'Everybody dies.'";"Elon Musk";"";"Consequences of lockdown/related control…
8;2021-01-23 12:00:00;4;"The US is seeing the consequences of the coronavirus'' relatively unchecked spread. 3 people who supported that strategy now say they never...";"Morgan McFall-Johnsen";"Business Insider";"";"";"'In the absence of immunization society needs circulation of the virus assuming high-risk people can be isolated' Atlas wrote in an op-ed for The Hill in April. 'It is very possibl…
9;2021-01-23 12:00:00;4;"The US is seeing the consequences of the coronavirus'' relatively unchecked spread. 3 people who supported that strategy now say they never...";"Morgan McFall-Johnsen";"Business Insider";"";"";"'In the absence of immunization society needs circulation of the virus assuming high-risk people can be isolated' Atlas wrote in an op-ed for The Hill in April. 'It is very possibl…
10;2021-01-23 12:00:00;4;"The US is seeing the consequences of the coronavirus'' relatively unchecked spread. 3 people who supported that strategy now say they never...";"Morgan McFall-Johnsen";"Business Insider";"";"";"'I firmly deny the false accusations that as a special advisor to the President I advocated at any time for 'herd immunity' via letting the infection spread as a scientific approa…
11;2021-01-23 12:00:00;4;"The US is seeing the consequences of the coronavirus'' relatively unchecked spread. 3 people who supported that strategy now say they never...";"Morgan McFall-Johnsen";"Business Insider";"";"";"However Atlas praised the Great Barrington Declaration a document that argued for 'focused protection'  isolating and sheltering vulnerable populations like the elderly while let…
12;2021-01-23 12:00:00;4;"The US is seeing the consequences of the coronavirus'' relatively unchecked spread. 3 people who supported that strategy now say they never...";"Morgan McFall-Johnsen";"Business Insider";"";"";"'For people who are under let's say 60 or 50 the lockdown harms are mentally and physically worse than COVID' Jay Bhattacharya a professor of medicine at Stanford University and o…
166;2021-01-23 12:00:00;4;"The US is seeing the consequences of the coronavirus'' relatively unchecked spread. 3 people who supported that strategy now say they never...";"Morgan McFall-Johnsen";"Business Insider";"";"";"'For people who are under let's say 60 or 50 the lockdown harms are mentally and physically worse than COVID' Jay Bhattacharya a professor of medicine at Stanford University and …
384;2021-01-23 12:00:00;4;"The US is seeing the consequences of the coronavirus'' relatively unchecked spread. 3 people who supported that strategy now say they never...";"Morgan McFall-Johnsen";"Business Insider";"";"";"'For people who are under let's say 60 or 50 the lockdown harms are mentally and physically worse than COVID' Jay Bhattacharya a professor of medicine at Stanford University and …
13;2021-01-23 12:00:00;4;"The US is seeing the consequences of the coronavirus'' relatively unchecked spread. 3 people who supported that strategy now say they never...";"Morgan McFall-Johnsen";"Business Insider";"";"";"'The agency or me never supported the herd immunity approach as a strategy.'";"Anders Tegnell";"Sweden Public Health Agency";"Natural herd immunity is an appropriate or efficaciou…
2;2021-01-24 12:00:00;3;"Rate of positive antibody tests way up but herd immunity is still far off experts say";"Alex Devoid";"The Arizona Daily Star";"";"";"Were nowhere near (herd immunity) Lant said. Its not a viable strategy... unless you want to burn through the health-care system for another three months like this.";"Tim Lant";"Arizona State University";"Natural herd immunity is an approp…
3;2021-01-24 12:00:00;3;"Rate of positive antibody tests way up but herd immunity is still far off experts say";"Alex Devoid";"The Arizona Daily Star";"";"";"Were nowhere near (herd immunity) Lant said. Its not a viable strategy... unless you want to burn through the health-care system for another three months like this.";"Tim Lant";"Arizona State University";"Healthcare services and capacity c…
1;2021-01-27 12:00:00;1;"Herd immunity on the horizon? Over 60% of North Dakotans may have had COVID-19";"Patrick Springer";"Fargo Forum";"";"";"North Dakota could see another 10% or 15% of the population get infected he said. But you dont want that because thats a lot of people getting sick.In North Dakota vaccines still will help  and still should be made available  but with so many already …
65;2021-01-27 12:00:00;1;"Herd immunity on the horizon? Over 60% of North Dakotans may have had COVID-19";"Patrick Springer";"Fargo Forum";"";"";"North Dakota could see another 10% or 15% of the population get infected he said. But you dont want that because thats a lot of people getting sick.In North Dakota vaccines still will help  and still should be made available  but with so many already…
